# Supplementary material for: Transcriptional Regulatory Network of the Embryonic Diapause Termination Process in Artemia
Source: Genes (Basel). 2025 Feb 1;16(2):175. doi: 10.3390/genes16020175 (PMC11855619; doi:10.3390/genes16020175)
Supplement: Supplementary file 1 [file genes-16-00175-s001.zip › Supplementary file S1.xlsx]

## Sheet: Sheet1
Gene	Forward 5’-3’	Reverse 5’-3’
evm.TU.ctg90.9	TCGGTAATGCTTGCTGCTGAC	AGCTCCCTTATGACGACATTGC
evm.TU.ctg112.3	GGAGATCGAGCTAGTGGCAAAC	GATCTTCACGGCAGGCATAGG
evm.TU.ctg124.13	AGCATGACTCAGTGACTGTTAGC	CGTTATCTTTCGGGCACCAAATG
evm.TU.ctg226.17	ACTCATCATCGGCAGCAGTAAC	GGTGAAGTGGGAGGAGTAACAAG
Tubulin	TCTACTGCCGTTGTTGAGCC	ATGGAGGAAACGATTTGAGC
