# Supplementary material for: Transcriptional Regulatory Network of the Embryonic Diapause Termination Process in Artemia
Source: Genes (Basel). 2025 Feb 1;16(2):175. doi: 10.3390/genes16020175 (PMC11855619; doi:10.3390/genes16020175)
Supplement: Supplementary file 1 [file genes-16-00175-s001.zip › Supplementary file S2.xlsx]

## Sheet: ArD_0h_1
Homer de novo Motif Results (ArD_0h_1/)
Total target sequences = 57266
Total background sequences = 55023
Rank	Motif	P-value	log P-pvalue	% of Targets	% of Background	STD(Bg STD)	Best Match/Details
1	ACGTACTGCTGACGTACGTACGTACGTAACGTAGTCCGTACGTAACTGCGTAACTG	1e-193	-445.4	0.0089	0.0017	146.1bp (112.3bp)	SPT23/SPT23_YPD/[](Harbison)/Yeast(0.622)
2	CAGTCATGGCATGACTCTAGGCATTCAGACTGGACTGACTGCATCGTAGATCGTAC	1e-177	-408.7	0.0098	0.0022	144.0bp (114.4bp)	RUNX1(Runt)/Jurkat-RUNX1-ChIP-Seq(GSE29180)/Homer(0.721)
3	GCATCATGACGTTACGCTGAGTACGCTACGTACATGCTAGGACTCGTA	1e-164	-379.7	0.0115	0.0032	144.8bp (114.0bp)	DMRT1(DM)/Testis-DMRT1-ChIP-Seq(GSE64892)/Homer(0.671)
4	GACTGCATGATCGCATAGTCGTCAGATCGATCGATCCATGGACTCTGACGATACTG	1e-163	-375.7	0.0032	0.0002	133.0bp (140.4bp)	Eomes(T-box)/H9-Eomes-ChIP-Seq(GSE26097)/Homer(0.600)
5	TCGATCGAAGTCTCGATGACGACTCTGAGATCACGTACTGCGTACGTA	1e-156	-359.8	0.0127	0.0039	145.8bp (119.3bp)	YOX1/Literature(Harbison)/Yeast(0.715)
6	GCTAGCATCATGGACTGTACCGTAATGCGCATACTGGCATACGTCTGAGTACGCTA	1e-144	-332.8	0.0123	0.0039	145.1bp (115.0bp)	ovo/MA0126.1/Jaspar(0.648)
7	CGTAGCATACTGCTGACTGAAGTCCGATACGTCAGTACTGCGTACGTA	1e-140	-323.9	0.0126	0.0041	143.2bp (116.2bp)	dHNF4(NR)/Fly-HNF4-ChIP-Seq(GSE73675)/Homer(0.767)
8	TCAGCGTACGTAGCTACTAGTCGACTGAGCTAGCATAGCTGTACTCGATCGACGTA	1e-132	-305.9	0.0107	0.0033	141.8bp (115.3bp)	ZC3H14(Znf)/Homo_sapiens-RNCMPT00086-PBM/HughesRNA(0.671)
9	CTGAACGTCTGACGATGACTAGTCGTACCTGACGTAATGCAGCTGATC	1e-128	-297	0.0128	0.0045	142.6bp (119.2bp)	KANADI1(Myb)/Seedling-KAN1-ChIP-Seq(GSE48081)/Homer(0.664)
10	ACTGCGATGCTAACGTACTGGTCAGTCAGCATGTACAGTCACGTAGCTATGCCGTA	1e-117	-270.4	0.0016	0	139.0bp (75.5bp)	Pit1+1bp(Homeobox)/GCrat-Pit1-ChIP-Seq(GSE58009)/Homer(0.688)
11	ACTGGACTCGTAACGTACGTACTGAGTCCTGAACTGTCGAACTGACTG	1e-105	-243.6	0.0017	0.0001	137.7bp (100.1bp)	slbo/dmmpmm(Pollard)/fly(0.668)
12	GATCGTCACGTAACTGCTGATACGGCTACTGACGATTACGGACTCGTA	1e-105	-242.1	0.0111	0.0041	145.4bp (121.5bp)	AT2G38300(G2like)/col-AT2G38300-DAP-Seq(GSE60143)/Homer(0.721)
13	CATGCGATCATGGCATCGTAGCATCTGACGATCATGGCATCATGGCATCGTACGAT	1e-101	-233.1	0.0089	0.0029	135.6bp (167.8bp)	Cf2/MA0015.1/Jaspar(0.690)
14	GACTTGCAGCATTGCAATCGACTGCATGAGTC	1e-99	-229.7	0.3246	0.2841	136.8bp (151.8bp)	TBF1/MA0403.1/Jaspar(0.781)
15	GCTACGTATGCAATCGAGTCCGTAAGCTCGTAGACTCGATCGATCGTACGTATCAG	1e-94	-217.9	0.0014	0.0001	139.0bp (76.3bp)	YAP5(MacIsaac)/Yeast(0.664)
16	CGTACGTACGTAAGTCCGTAACGTACGTACGTCGTAAGTCAGTCAGTC	1e-90	-207.3	0.0016	0.0001	142.3bp (70.4bp)	AT5G47660(Trihelix)/colamp-AT5G47660-DAP-Seq(GSE60143)/Homer(0.672)
17	AGTCCGTAACGTCGTACGTAACTGAGTCACTGACGTACGTACGTCGTAAGTCCGTA	1e-77	-178.4	0.0012	0.0001	139.9bp (39.5bp)	TRP2(MYBrelated)/colamp-TRP2-DAP-Seq(GSE60143)/Homer(0.612)
18	CGTAAGTCACGTAGTCAGCTACGTCGTAAGTCAGCTACTGCTGAACGT	1e-72	-167.5	0.0014	0.0001	137.8bp (50.5bp)	YAP7(MacIsaac)/Yeast(0.670)
19	TCGACGTATGCAGCTAAGCTGTCAGTACTACGTCGACGATCTAGGTCAGTCACGTA	1e-61	-142.6	0.0021	0.0003	139.5bp (107.6bp)	Chop(bZIP)/MEF-Chop-ChIP-Seq(GSE35681)/Homer(0.681)
20	CGATCGTAACTGCGTACTAGAGCTAGTCGACTAGCTCTGAAGCTGTCA	1e-61	-140.6	0.001	0.0001	137.2bp (93.2bp)	At3g12730(G2like)/colamp-At3g12730-DAP-Seq(GSE60143)/Homer(0.676)
21	CTAGACGTTCAGAGTCTCAGAGTCTCAGCAGTATCGACGT	1e-55	-127.2	0.0311	0.021	137.0bp (160.9bp)	FAR1(FAR1)/col-FAR1-DAP-Seq(GSE60143)/Homer(0.858)
22	AGTCTGACAGTCCGTAACTGACGTGTCATGAC	1e-44	-103.4	0.1813	0.1593	134.7bp (155.8bp)	EGL-5(Homeobox)/cElegans-L3-EGL5-ChIP-Seq(modEncode)/Homer(0.710)
23	GTACAGTCTCAGAGTCCTAGCATGGATCTCAGAGTCGCTAAGCTGATCAGTCGATC	1e-43	-101.3	0.0073	0.0034	117.2bp (107.4bp)	STP1(MacIsaac)/Yeast(0.672)
24	CTAGCTGAGCATGTACGCATCTAGTCGAGCATGTACGACTCTAGCGATACGTGATC	1e-40	-92.62	0.0014	0.0002	136.0bp (127.0bp)	GATA19(C2C2gata)/colamp-GATA19-DAP-Seq(GSE60143)/Homer(0.697)
25	ACTGACGTCGTAAGTCCGATACTGACGTCGTAAGTCCTAGACTGACGT	1e-36	-85.16	0.0223	0.0153	135.0bp (159.3bp)	SPL13(SBP)/col-SPL13-DAP-Seq(GSE60143)/Homer(0.718)
26	CGTAGTACCGTACAGTACTGCGATCATGAGCTCTAGACGTCGTAGATC	1e-36	-82.9	0.0013	0.0002	143.0bp (244.2bp)	twi/dmmpmm(Papatsenko)/fly(0.725)
27	ACGTCTAGATCGACGTGCATAGCTTCGACTAG	1e-35	-82.3	0.2865	0.2632	136.9bp (159.2bp)	OPI1/MA0349.1/Jaspar(0.803)
28	ACTGACGTATGCACGTACTGACGTAGTCACGT	1e-28	-66.3	0.0635	0.0527	137.3bp (189.1bp)	Nv_0278(RRM)/Nematostella_vectensis-RNCMPT00278-PBM/HughesRNA(0.828)
29	CTGAACTGGACTCGTATCAGGACTGTCACTAG	1e-28	-65.99	0.0843	0.0719	138.2bp (195.5bp)	MSI(RRM)/Drosophila_melanogaster-RNCMPT00040-PBM/HughesRNA(0.820)
30	GTCATGACAGCTACTGAGCTCTGACGTAATGC	1e-23	-54.36	0.0398	0.0321	144.7bp (155.1bp)	PF13_0315(RRM)/Plasmodium_falciparum-RNCMPT00200-PBM/HughesRNA(0.696)
31	CGATACGTATCGACGTACTGCGATCTAGCAGTCAGTTGCAGCATGCATCTAGGACT	1e-15	-36.83	0.0003	0	136.0bp (0.0bp)	SM(RRM)/Drosophila_melanogaster-RNCMPT00069-PBM/HughesRNA(0.714)
32	AGTCCGTAAGTCCGTACGTACGTACGTACGTA	1e-05	-13.74	0.1223	0.1159	144.3bp (152.6bp)	NDT80/MA0343.1/Jaspar(0.854)
33	AGTCCGTAACGTACGTCGTAAGTCCGTAACGTAGTCAGTC	0.01	-6.385	0.0007	0.0004	139.7bp (148.2bp)	PF13_0315(RRM)/Plasmodium_falciparum-RNCMPT00200-PBM/HughesRNA(0.715)

## Sheet: ArD_0h_2
Homer de novo Motif Results (ArD_0h_2/)
Total target sequences = 48896
Total background sequences = 45296
Rank	Motif	P-value	log P-pvalue	% of Targets	% of Background	STD(Bg STD)	Best Match/Details
1	CGTACTAGGTCATGACCGATCTGAACTGATCGAGTCGCATCTGAACGT	1.00E-457	-1054	0.0434	0.0134	141.6bp (162.5bp)	HRB27C(RRM)/Drosophila_melanogaster-RNCMPT00093-PBM/HughesRNA(0.777)
2	TCGATACGATGCTAGCACGTCGTAACTGACTGAGTCAGTCACGTCGTA	1.00E-416	-958.6	0.0315	0.0082	141.9bp (162.5bp)	ZFX(Zf)/mES-Zfx-ChIP-Seq(GSE11431)/Homer(0.864)
3	CAGTTACGGCTACGTAACTGCTGACGTAGACTCGTACGATCTAGCTGA	1.00E-351	-808.6	0.0157	0.0024	158.6bp (129.3bp)	SD0003.1_at_AC_acceptor/Jaspar(0.690)
4	CTAGTACGAGCTGTCACTGACGTACGATCGATAGCTGATCCGATCTGA	1.00E-328	-755.8	0.0195	0.0041	149.4bp (151.2bp)	AT5G47660(Trihelix)/colamp-AT5G47660-DAP-Seq(GSE60143)/Homer(0.748)
5	CGATGATCGATCGCATGCTATGCAGTACGATCGCATGCTAGCTAGTACGATCGATC	1e-196	-453.1	0.0136	0.0033	140.9bp (154.0bp)	HRB27C(RRM)/Drosophila_melanogaster-RNCMPT00093-PBM/HughesRNA(0.704)
6	AGTCCGTATGACCGTAATGCCGTAACTGCTAGTGACCGTAATCGCGTA	1e-187	-431.4	0.075	0.0451	134.7bp (241.3bp)	SeqBias: CA-repeat(0.742)
7	AGCTTACGGCATATCGCGATCTGAGCTAACTG	1e-173	-398.6	0.1622	0.1191	138.9bp (181.2bp)	CELF2(RRM)/JSL1-CELF2-CLIP-Seq(GSE71264)/Homer(0.774)
8	ACTGACGTACTGACGTCGTAACGTCGTAACGTACTGACGTACTGACGTCGTAACGT	1e-166	-383.6	0.046	0.0245	133.2bp (235.3bp)	Cf2/MA0015.1/Jaspar(0.676)
9	CGTACGATTCAGGATCCTGACGTAGTCATCGAGACTTCAGACTGCGATTAGCGACT	1e-156	-359.7	0.0024	0	134.9bp (64.5bp)	ROX8(RRM)/Drosophila_melanogaster-RNCMPT00148-PBM/HughesRNA(0.687)
10	CTGAAGTCCTGAAGTCTCGAAGCTACGTAGCTACGTAGTCCGTACGTAATGCCAGT	1e-153	-352.7	0.002	0	141.7bp (143.0bp)	At2g41835(C2H2)/col-At2g41835-DAP-Seq(GSE60143)/Homer(0.710)
11	CTGAACGTACGTAGTCCGTAAGTCACGTACGTAGCTCGTA	1e-151	-349.2	0.0115	0.003	162.7bp (143.0bp)	AT1G69570(C2C2dof)/col-AT1G69570-DAP-Seq(GSE60143)/Homer(0.777)
12	GTACATGCATGCACGTACTGAGCTAGTCAGTCGTCACGTA	1e-143	-330.3	0.0188	0.0071	131.9bp (133.5bp)	PCBP1(KH)/Homo_sapiens-RNCMPT00186-PBM/HughesRNA(0.683)
13	ACTGGTACAGTCCGTACGATAGTCACGTGTCA	1e-137	-317	0.0876	0.0591	135.0bp (148.0bp)	CTCF/MA0531.1/Jaspar(0.764)
14	AGCTCGTAAGTCACTGACTGATGCCGATCTGAGTCACGATTGCACTGA	1e-135	-312.2	0.0022	0	138.0bp (99.2bp)	At5g08750(C3H)/col-At5g08750-DAP-Seq(GSE60143)/Homer(0.686)
15	ACTGACGTACTGCGATACTGAGCTAGCTCGAT	1e-135	-311.6	0.1952	0.1534	137.6bp (213.9bp)	ARET(RRM)/Drosophila_melanogaster-RNCMPT00114-PBM/HughesRNA(0.849)
16	CATGGACTCGTAAGTCGATCCGATATGCGACTACTGGATCCGTACGTACGATCGTA	1e-133	-308.3	0.0021	0	139.1bp (113.3bp)	slbo/dmmpmm(Pollard)/fly(0.634)
17	ACGTGCTACGTACGTAACGTCTGACGATCATGCGTATCAGGTACATGCCGATCGAT	1e-130	-300.6	0.0021	0.0001	140.5bp (126.9bp)	SHEP(RRM)/Drosophila_melanogaster-RNCMPT00175-PBM/HughesRNA(0.730)
18	AGCTCGTAAGTCGTACAGCTACGTCGTAATCG	1e-124	-287.7	0.2043	0.1632	139.4bp (152.7bp)	RBM41(RRM)/Homo_sapiens-RNCMPT00053-PBM/HughesRNA(0.746)
19	GTCAACTGACTGATCGACGTCGTATGCACTGAAGCTACTGCGTAACGT	1e-116	-267.2	0.0025	0.0001	139.1bp (154.9bp)	REB1/MA0363.1/Jaspar(0.715)
20	ACGTACTGCGTAACTGAGTCAGTCCGTAACGTACGTAGTCACGTCGTA	1e-112	-258.6	0.0019	0	139.0bp (126.9bp)	pho/dmmpmm(Bergman)/fly(0.707)
21	ATCGTCAGACGTACGTATCGTGACAGTCGACT	1e-96	-221.4	0.1116	0.0842	133.5bp (144.0bp)	WRKY75/MA1093.1/Jaspar(0.765)
22	CGATAGCTCAGTCGTAACGTAGCTGACTATCGAGCTTGCAGCATATCGAGCTGATC	1e-89	-205.8	0.0991	0.0742	144.2bp (175.9bp)	GAGA-repeat/SacCer-Promoters/Homer(0.766)
23	CGTACTGAAGTCACGTACGTACGTACGTACTGACGTACTGACGTACTG	1e-78	-180.3	0.0019	0.0001	142.7bp (164.2bp)	ARET(RRM)/Drosophila_melanogaster-RNCMPT00270-PBM/HughesRNA(0.739)
24	ACTGAGTCCTAGACGTACTGACGTCTGAAGTCCGTACGTAACTGACGTACTGACTG	1e-76	-177.1	0.0012	0	135.3bp (148.8bp)	BHLH112/MA0961.1/Jaspar(0.700)
25	ACGTACGTCTAGAGCTATGCAGCTAGTCACGT	1e-71	-165	0.1631	0.1346	142.6bp (180.6bp)	SRSF10(RRM)/Homo_sapiens-RNCMPT00090-PBM/HughesRNA(0.780)
26	ACGTCGTAACGTACGTACTGCGTAACTGACGT	1e-71	-164.3	0.0227	0.0127	152.1bp (147.1bp)	z/dmmpmm(SeSiMCMC)/fly(0.764)
27	GTACATCGAGCTATGCGATCGATCGCATCGTA	1e-51	-119.2	0.0609	0.0458	138.7bp (182.3bp)	HNRNPA2B1(RRM)/Homo_sapiens-RNCMPT00024-PBM/HughesRNA(0.849)
28	CGTACGTACGTAACGTCGTAAGTCACTGCGTAACGTACTG	1e-47	-110.3	0.003	0.0007	139.9bp (122.0bp)	PB0106.1_Arid5a_2/Jaspar(0.737)
29	ACGTCGTAAGCTCTGACGTAACTGCGTAAGTCACGTATGCAGCTCGTA	1e-45	-104.7	0.0008	0	137.9bp (48.9bp)	At3g12730(G2like)/colamp-At3g12730-DAP-Seq(GSE60143)/Homer(0.673)
30	CGTAACGTCGTAAGTCACTGACGTACGTAGTCAGTCAGTC	1e-42	-98.78	0.0023	0.0005	143.5bp (105.5bp)	kni/dmmpmm(Papatsenko)/fly(0.713)
31	CTAGCGATCTAGAGTCTCAGCAGTTACGGCATCATGACGTAGTCCATGACGTAGTC	1e-34	-79.99	0.0294	0.0209	145.3bp (231.2bp)	RBM45(RRM)/Homo_sapiens-RNCMPT00241-PBM/HughesRNA(0.701)
32	ACGTACGTACGTACGTCGTAACGTCGTACGTACGTAACGTACTGAGTC	1e-32	-74.71	0.001	0.0001	143.2bp (107.8bp)	KHDRBS1(KH)/Homo_sapiens-RNCMPT00169-PBM/HughesRNA(0.697)
33	AGTCCGTACGTACGTAATGCGTACGTCAACTGCGTAAGTC	1e-30	-71.13	0.0072	0.0036	138.5bp (176.9bp)	grh/dmmpmm(SeSiMCMC)/fly(0.747)
34	CAGTTCAGATGCGACTCATGCGATTCGAAGTCCAGTCATGACGTCTGA	1e-25	-59.01	0.0008	0.0001	137.6bp (93.9bp)	SPL11(SBP)/col100-SPL11-DAP-Seq(GSE60143)/Homer(0.701)
35	CGTACTAGACGTACTGAGCTACTGCGTAATCGACGTACTGACGTACTG	1e-23	-55.02	0.0017	0.0004	122.6bp (107.3bp)	SeqBias: CA-repeat(0.748)
36	ACGTCGTACGTAACGTTACGACTGACTGCGTAAGTCACTGACGTCGTA	1e-18	-41.84	0.0004	0	140.3bp (113.5bp)	PB0098.1_Zfp410_1/Jaspar(0.730)
37	ACGTGTCACGATCTAGCGTACGTAAGTCCGTAAGTCACGTACGTACTG	1e-15	-35.97	0.0005	0.0001	136.4bp (84.7bp)	lin-14/MA0261.1/Jaspar(0.655)
38	ACTGACGTCGTAGTCACGTAAGTCACTGAGTCACTGACGT	1e-11	-27.63	0.002	0.0009	133.3bp (147.8bp)	CAMTA1(CAMTA)/col-CAMTA1-DAP-Seq(GSE60143)/Homer(0.835)
39	AGTCCGTAACGTAGTCAGTCCGTAACGTAGTC	1e-08	-19.01	0.2542	0.2431	137.4bp (147.4bp)	HOXA2(Homeobox)/mES-Hoxa2-ChIP-Seq(Donaldson_et_al.)/Homer(0.861)

## Sheet: ArD_0h_3
Homer de novo Motif Results (ArD_0h_3/)
Total target sequences = 36034
Total background sequences = 33257
Rank	Motif	P-value	log P-pvalue	% of Targets	% of Background	STD(Bg STD)	Best Match/Details
1	CGATCTGAACTGTAGCAGTCACGTCGTAACTGATCGAGTCAGCTCGTAGCATCGAT	1.00E-532	-1226	0.0288	0.0038	140.9bp (163.7bp)	SKN7/SKN7_H2O2Lo/[](Harbison)/Yeast(0.613)
2	GCTATCGAAGCTGCTAATCGACTGAGTCATGCAGCTCTGA	1.00E-327	-754.7	0.0522	0.0186	142.2bp (150.6bp)	ZFX(Zf)/mES-Zfx-ChIP-Seq(GSE11431)/Homer(0.840)
3	GACTATGCTGCAGACTCTGAGACTAGTCTGCAGACTCGATTACGTCGA	1e-304	-702.2	0.0191	0.003	157.9bp (145.1bp)	SD0003.1_at_AC_acceptor/Jaspar(0.713)
4	ACGTACTGCTAGCGATACGTACGTATCGACTGACGTCTAGCTAGCTAGCGATCGTA	1e-166	-383	0.0164	0.0041	143.9bp (177.8bp)	MYB67(MYB)/col-MYB67-DAP-Seq(GSE60143)/Homer(0.694)
5	CGTACGTAAGTCCTGAACGTAGCTCGATCGTAATGCAGTCAGTCACGT	1e-162	-375.1	0.0029	0.0001	137.9bp (94.4bp)	BARHL2/MA0635.1/Jaspar(0.626)
6	CTGAACGTACGTAGTCGTCAAGTCACGTACGTACGTCGTA	1e-161	-372.8	0.0203	0.0061	155.4bp (140.8bp)	AT1G69570(C2C2dof)/col-AT1G69570-DAP-Seq(GSE60143)/Homer(0.780)
7	CTAGCTAGCATGGACTCAGTCTGACTAGCTAGAGCTACGTCTGACATGCATGCGTA	1e-156	-360.4	0.0116	0.0022	141.1bp (138.6bp)	HRB27C(RRM)/Drosophila_melanogaster-RNCMPT00028-PBM/HughesRNA(0.681)
8	CGTACGTAACTGCTGAGTCACAGTACGTGTACGTCAACGTCGTAAGTC	1e-154	-355.2	0.0032	0.0001	133.6bp (134.5bp)	ATF7/MA0834.1/Jaspar(0.660)
9	CTGACTAGCGTACGTACGATACTGACTGAGTCGCATGTACCGTAGCATTGCACAGT	1e-152	-351.2	0.0032	0.0001	135.8bp (93.6bp)	JDP2/MA0655.1/Jaspar(0.680)
10	ACTGTACGAGTCCGATTGACCGTAACGTTGCAGCATACGTAGCTGTCA	1e-151	-347.8	0.0027	0	137.7bp (18.5bp)	HNF1B/MA0153.2/Jaspar(0.625)
11	ACGTCGATGTCAACGTGATCGTCAAGTCATCGCAGTGTACAGCTACTG	1e-150	-347.3	0.0032	0.0001	141.1bp (158.3bp)	Optix/dmmpmm(Noyes)/fly(0.704)
12	CGTAACGTACTGAGTCCGTACGTACGTACGTAACGTACTGACTGACGTAGTCAGTC	1e-147	-338.8	0.0027	0	142.5bp (7.8bp)	ROX8(RRM)/Drosophila_melanogaster-RNCMPT00148-PBM/HughesRNA(0.683)
13	ACGTACGTCGTAACTGAGTCACGTCGTAACTGACGTACGTACTGCGTA	1e-145	-334.3	0.0026	0	138.8bp (116.4bp)	PH0040.1_Hmbox1/Jaspar(0.657)
14	CTAGGTCACGTAGTCAGTCAACTGATGCAGTCCGTAACGT	1e-142	-329.2	0.0275	0.0109	152.5bp (148.1bp)	NLP7(RWPRK)/col-NLP7-DAP-Seq(GSE60143)/Homer(0.750)
15	TGACCGTAGATCGTCAGTACTGCAAGCTCGTAACGTGTCATACGGTCA	1e-142	-328.6	0.0874	0.0544	138.4bp (228.3bp)	CNOT4(RRM)/Drosophila_melanogaster-RNCMPT00008-PBM/HughesRNA(0.782)
16	AGTCGCTACGATGCATGCATGCATGACTCGTACTAGGTACGTACCATGGCATGCTA	1e-141	-325.4	0.0026	0	136.9bp (67.6bp)	gt/dmmpmm(SeSiMCMC)/fly(0.737)
17	CGTACGTAGTACACGTACGTACGTACGTATCGACGTACTGACGTACTGACGTACGT	1e-137	-316.5	0.0025	0.0001	139.0bp (52.6bp)	ARET(RRM)/Drosophila_melanogaster-RNCMPT00114-PBM/HughesRNA(0.707)
18	GATCGCTATCAGTCAGATCGACGTCGTATCAG	1e-131	-303.8	0.3822	0.3211	137.9bp (154.3bp)	HNRNPAB(RRM)/Tetraodon_nigroviridis-RNCMPT00245-PBM/HughesRNA(0.682)
19	ACGTCAGTAGTCACTGAGTCCGTACGTAACGTCGTAACTGCGTACGTA	1e-102	-235.9	0.0024	0.0001	136.2bp (99.3bp)	slbo/dmmpmm(Pollard)/fly(0.680)
20	ACTGAGTCAGTCCGTACGATAGTCACGTCGTA	1e-101	-234.8	0.0437	0.0243	130.5bp (153.4bp)	CTCF/MA0531.1/Jaspar(0.761)
21	ACGTATCGACGTACTGACGTAGTCACGTACTGACGTAGTCACGTACTG	1e-94	-216.8	0.0688	0.0447	133.9bp (237.9bp)	ENOX1(RRM)/Homo_sapiens-RNCMPT00149-PBM/HughesRNA(0.711)
22	CTAGACGTAGTCGATCACTGGCATATGCAGCTATGCAGCT	1e-91	-211.7	0.0896	0.0621	141.2bp (207.4bp)	FMR1(KH)/Drosophila_melanogaster-RNCMPT00015-PBM/HughesRNA(0.761)
23	TGACGACTCTAGAGTCTCAGGATCCTAGCGATATCGGACT	1e-86	-199.4	0.0442	0.026	136.9bp (227.1bp)	FHY3(FAR1)/Arabidopsis-FHY3-ChIP-Seq(GSE30711)/Homer(0.806)
24	ACTGAGTCAGTCACTGAGCTCGTAACGTACGTACTGAGTC	1e-84	-194.4	0.0027	0.0002	140.4bp (79.4bp)	STP1/Literature(Harbison)/Yeast(0.683)
25	CGTAAGTCACGTAGTCGTCACTGAACGTCGTA	1e-76	-177.2	0.0612	0.0405	145.9bp (159.6bp)	z/dmmpmm(SeSiMCMC)/fly(0.777)
26	CGTATGCAATGCTAGCCGTACGTACGTACGTAACGTTCGAATGCCTAG	1e-53	-122.9	0.0021	0.0002	141.7bp (149.5bp)	dl/dmmpmm(Down)/fly(0.744)
27	ACTGACGTACTGACGTCGTAACGTCGATAGTC	1e-47	-108.4	0.0182	0.0098	151.9bp (147.4bp)	MAL13P1.35(RRM)/Plasmodium_falciparum-RNCMPT00234-PBM/HughesRNA(0.830)
28	ACGTCGTAACTGACTGACTGCGTAACTGACTGACGTAGTC	1e-45	-104.9	0.0025	0.0003	146.6bp (107.2bp)	HNRNPA2B1(RRM)/Homo_sapiens-RNCMPT00024-PBM/HughesRNA(0.759)
29	ACGTACTGACGTACTGACGTCTGACGTAACTG	1e-37	-87.24	0.0366	0.0253	140.3bp (210.3bp)	CELF2(RRM)/JSL1-CELF2-CLIP-Seq(GSE71264)/Homer(0.769)
30	CGTATCAGCTGAACTGCTGATCGACTGATGCATGACCGTAGTACCTGAGATCTCGA	1e-28	-66.09	0.0371	0.027	149.6bp (226.3bp)	PAPI(KH)/Drosophila_melanogaster-RNCMPT00011-PBM/HughesRNA(0.678)
31	AGTCGTCAAGTCGTACAGCTACTGACGTCTGAAGCTACTG	1e-26	-62.06	0.0073	0.0035	140.4bp (156.1bp)	esg/dmmpmm(Bergman)/fly(0.763)
32	CTGAGTACCGTAAGCTCTAGCGATCATGAGCTCTAGAGCTCGTAGTACCGTAGACT	1e-26	-60.21	0.0007	0	140.1bp (0.0bp)	TP73/MA0861.1/Jaspar(0.694)
33	AGTCACGTACGTCGTAACGTCGTAACTGAGTCAGCTACGT	1e-23	-54.82	0.0047	0.002	136.8bp (239.9bp)	DAL80/MA0289.1/Jaspar(0.645)
34	CGTAAGTCCGTACTGAACTGACGTACTGAGCTACGTAGTCGCTACAGT	1e-21	-49.27	0.001	0.0001	131.9bp (131.7bp)	CLOCK/MA0819.1/Jaspar(0.693)
35	ACGTACTGACGTACGTGTACCGTACGATCGTACGTAACTGAGTCACTGACGTACGT	1e-15	-35.97	0.0005	0	134.1bp (0.0bp)	ems/dmmpmm(Papatsenko)/fly(0.627)
36	CGTAGTACCGATACTGACGTCGTAAGTCCGTAACTGCGATCGTAAGTC	1e-12	-27.7	0.0004	0	134.1bp (0.0bp)	SPL1(SBP)/colamp-SPL1-DAP-Seq(GSE60143)/Homer(0.646)

## Sheet: ArR_30min_1
Homer de novo Motif Results (ArR_30min_1/)
Total target sequences = 43669
Total background sequences = 43230
Rank	Motif	P-value	log P-pvalue	% of Targets	% of Background	STD(Bg STD)	Best Match/Details
1	TGCAACGTCGTAACTGATGCAGTCACGTCGTA	1.00E-672	-1549	0.1545	0.0753	149.7bp (166.4bp)	HRB27C(RRM)/Drosophila_melanogaster-RNCMPT00093-PBM/HughesRNA(0.747)
2	ACTGACGTGTCACTAGCGTACGTAGCATACGTGACTACGTCGTAAGTCAGTCGTCA	1.00E-578	-1331	0.0364	0.0072	151.5bp (157.5bp)	AT5G47660(Trihelix)/colamp-AT5G47660-DAP-Seq(GSE60143)/Homer(0.721)
3	TCAGGACTACGTGTCAATCGACTGTGACTGACAGCTCTGA	1.00E-507	-1169	0.0616	0.0209	151.3bp (157.1bp)	ZFX(Zf)/mES-Zfx-ChIP-Seq(GSE11431)/Homer(0.799)
4	GATCGCTAGCATGCTAGCATGCATCGTACAGTCAGTACTGCGTACTAGCGATGCAT	1.00E-458	-1055	0.0261	0.0046	154.9bp (156.7bp)	ONECUT3/MA0757.1/Jaspar(0.664)
5	CGTAGATCGATCGTCAGATCGACTGATCCTAGCGTACGATCTAGATGCGATCGCAT	1.00E-394	-908	0.028	0.0062	157.4bp (158.0bp)	YAP5/MA0417.1/Jaspar(0.606)
6	AGCTCTGAACGTCGATAGTCCGTAGATCACGTACGTGACTCGTACAGTACGTGATC	1.00E-380	-877	0.0242	0.0048	159.0bp (157.4bp)	AT1G69570(C2C2dof)/col-AT1G69570-DAP-Seq(GSE60143)/Homer(0.698)
7	GATCGATCAGCTAGCTGACTGATCGATCCGTACGTACTAGCGTAGACTCTGAACTG	1.00E-360	-831	0.0179	0.0027	146.7bp (167.6bp)	PCBP1(KH)/Mus_musculus-RNCMPT00239-PBM/HughesRNA(0.652)
8	CTGACGATGACTCAGTAGCTAGTCAGTCACGTCGTACTGAAGTCAGTC	1e-276	-637.3	0.0188	0.004	144.4bp (159.8bp)	dl/dmmpmm(SeSiMCMC)/fly(0.680)
9	CAGTGTCACGTACGTATACGCGTACATGGTACGTCAAGCTGCTAGCTACGTACGTA	1e-244	-564	0.0191	0.0046	152.7bp (164.0bp)	KHDRBS1(KH)/Homo_sapiens-RNCMPT00169-PBM/HughesRNA(0.710)
10	CAGTACTGTCGAAGTCCATGTGCACTGAGCAT	1e-196	-452.1	0.2666	0.2067	141.2bp (152.4bp)	PAX3:FKHR-fusion(Paired,Homeobox)/Rh4-PAX3:FKHR-ChIP-Seq(GSE19063)/Homer(0.810)
11	CGTACGTATGCAATGCATGCTCAGATCGCAGT	1e-164	-379	0.3876	0.3254	136.4bp (151.7bp)	GRHL1/MA0647.1/Jaspar(0.903)
12	GCTATGCATCAGCGTATCAGCAGTCAGTGTACGCTAGCATCGTATGACCGTAATCG	1e-157	-363.7	0.0049	0.0004	139.5bp (147.7bp)	PB0096.1_Zfp187_1/Jaspar(0.583)
13	ACTGCGTACGTACGTAACGTACTGCGTACGTAACGTACGT	1e-151	-349.1	0.0174	0.0057	148.1bp (156.5bp)	AT2G31460(REMB3)/col-AT2G31460-DAP-Seq(GSE60143)/Homer(0.806)
14	GATCGTACGACTACGTGACTCGTAACTGAGTCAGCTCGTAACTGCGATCGATACTG	1e-136	-314.9	0.0024	0.0001	135.8bp (145.9bp)	br-Z2/dmmpmm(Bergman)/fly(0.625)
15	AGCTATCGAGTCCATGGATCTCGATGCAAGTC	1e-130	-300.4	0.1202	0.0858	133.6bp (155.2bp)	CEBPG/MA0838.1/Jaspar(0.860)
16	ACGTGTCAACTGTGCACTGAACGTACTGACTGAGTCGACTAGTCCGTA	1e-128	-295.3	0.0023	0.0001	137.9bp (160.4bp)	pho/dmmpmm(Bergman)/fly(0.696)
17	GTCACGATATCGGTACCTAGGCTATCGACGTAGACTCTAGACTGCGATTGACGATC	1e-126	-291.4	0.0023	0.0001	136.3bp (111.0bp)	ROX8(RRM)/Drosophila_melanogaster-RNCMPT00148-PBM/HughesRNA(0.666)
18	AGTCAGTCCTGAACGTAGTCATGCAGTCACGTACTGCGTA	1e-123	-284.8	0.0117	0.0033	143.6bp (155.7bp)	HNRNPK(KH)/Homo_sapiens-RNCMPT00026-PBM/HughesRNA(0.718)
19	CTAGGCATCGTACGTACGATCATGGTACGCTACTAGCGTACTAGCTAGCGATCGTA	1e-116	-268.2	0.0021	0.0001	135.8bp (92.1bp)	RME1/MA0370.1/Jaspar(0.598)
20	ACGTTCGAATGCGTCAGTACGCTAAGTCTCGACAGTACTG	1e-98	-227.2	0.0909	0.0646	136.5bp (155.0bp)	twi/dmmpmm(Bigfoot)/fly(0.782)
21	GACTACGTGCTAAGCTAGCTCGTAATCGATGCAGTCACTGAGCTGCTA	1e-92	-212	0.0022	0.0001	141.5bp (164.0bp)	REB1/REB1_YPD/61-REB1(Harbison)/Yeast(0.681)
22	ACTGAGCTATCGCGATCTAGGACTCGATGATC	1e-64	-148	0.0434	0.0288	146.6bp (156.5bp)	SM(RRM)/Drosophila_melanogaster-RNCMPT00069-PBM/HughesRNA(0.810)
23	ACGTCGTAAGTCAGTCACGTCGATAGTCAGTC	1e-60	-139.5	0.0259	0.0153	136.4bp (140.1bp)	MYB3/MA1038.1/Jaspar(0.853)
24	CGTAACTGAGTCTCAGACGTACTGACGTCGTAGTACCGTACGTACTAGACGTACTG	1e-59	-137.2	0.0011	0	137.5bp (46.7bp)	BHLH112/MA0961.1/Jaspar(0.609)
25	CATGCGATGCTACGATCGTAGCTACGTACTAGGTACGCTACGATGTACCGTACTAG	1e-49	-114.5	0.0009	0	143.3bp (0.0bp)	CG5213(RRM)/Drosophila_melanogaster-RNCMPT00010-PBM/HughesRNA(0.648)
26	GTCAAGCTACTGAGCTCTAGGCATCGATACGTTCAGACGTTCAGAGCTCGTACGAT	1e-44	-101.6	0.0012	0.0001	147.9bp (0.0bp)	SeqBias: CA-repeat(0.694)
27	AGTCAGTCACGTAGTCACGTCGTAACTGCGTA	1e-44	-101.6	0.0191	0.0113	128.5bp (146.2bp)	ABF2/MA0266.1/Jaspar(0.886)
28	GATCCGATCTGAAGCTCTGACTGACTGATCGAGTACCGATGATCGACTCGTAGTCA	1e-42	-98.09	0.0015	0.0001	138.5bp (194.2bp)	PH0078.1_Hoxd13/Jaspar(0.634)
29	CGATAGTCACGTACGTGTCAGTACACGTCTAGCTGAACGTACTGAGTC	1e-40	-92.79	0.0012	0.0001	141.9bp (111.4bp)	YAP7(MacIsaac)/Yeast(0.673)
30	ACGTACTGACGTATGCACGTACTGACGTATGCACGTACTGACGTATGC	1e-37	-86.87	0.0099	0.0049	133.3bp (215.3bp)	SeqBias: CA-repeat(0.771)
31	AGTCACGTACGTCGTAACGTCGTAACTGAGTC	1e-23	-53.58	0.2789	0.2577	140.9bp (156.3bp)	DAL80/MA0289.1/Jaspar(0.715)
32	ACTGACGTCGTAAGTCCGTAACTGACGTCGTAAGTCCGTAACTGACGT	1e-21	-50.08	0.0056	0.0028	144.8bp (146.6bp)	SPL15(SBP)/colamp-SPL15-DAP-Seq(GSE60143)/Homer(0.646)
33	CGTAAGTCACTGAGTCACGTACGTCGTAAGTCACTGGCTA	1e-20	-46.42	0.0011	0.0002	135.9bp (56.8bp)	ems/dmmpmm(Papatsenko)/fly(0.673)
34	ACGTACTGACTGACGTACGTACGTACTGACTG	1e-06	-15.65	0.0213	0.018	135.0bp (157.3bp)	HNRNPK(KH)/Homo_sapiens-RNCMPT00026-PBM/HughesRNA(0.838)
35	CGTAAGTCCGTAACGTAGTCAGTCAGTCCGTAACGTACGT	0.001	-7.675	0.0012	0.0007	140.5bp (143.3bp)	PB0098.1_Zfp410_1/Jaspar(0.880)

## Sheet: ArR_30min_2
Homer de novo Motif Results (ArR_30min_2/)
Total target sequences = 37192
Total background sequences = 36467
Rank	Motif	P-value	log P-pvalue	% of Targets	% of Background	STD(Bg STD)	Best Match/Details
1	ACGTCGTAACTGATCGAGTCACGTCGTAGTACGATCGCTAGCTAATCG	1e-282	-650	0.1194	0.0679	149.2bp (160.9bp)	HRB27C(RRM)/Drosophila_melanogaster-RNCMPT00093-PBM/HughesRNA(0.721)
2	GACTTCGATCAGCTAGGTACGTACGACTTCGAAGCTATCG	1e-174	-401.8	0.1123	0.0717	143.2bp (158.9bp)	ZFX(Zf)/mES-Zfx-ChIP-Seq(GSE11431)/Homer(0.788)
3	GATCCTGATGCAGTCACGTAGTCACGTAGCATAGCTAGCTCGTATGACGTACAGTC	1e-118	-272.6	0.0038	0.0002	144.7bp (128.6bp)	cad/dmmpmm(Down)/fly(0.801)
4	CGTAGTCACATGCGTACTAGACGTCAGTGTACGCTAGACTTGCAGTAC	1e-114	-264.7	0.0069	0.0011	137.8bp (148.2bp)	vvl/dmmpmm(Pollard)/fly(0.650)
5	CATGATCGCGATTGCAGCTAGCTAGTACCGTA	1e-112	-259.6	0.2904	0.2393	142.9bp (148.0bp)	FOXP1(Forkhead)/H9-FOXP1-ChIP-Seq(GSE31006)/Homer(0.901)
6	AGCTTAGCACTGCTGAGCTACAGTACTGCTAGGTACAGCTGTACGTCA	1e-105	-243.5	0.0028	0.0001	139.3bp (106.3bp)	pho/dmmpmm(Bergman)/fly(0.769)
7	ACGTAGTCCGTACGTAACGTCGTACGTAACGTCGTAACGT	1e-102	-235.7	0.0168	0.0062	160.0bp (158.9bp)	ATHB21(HB)/colamp-ATHB21-DAP-Seq(GSE60143)/Homer(0.812)
8	CGTACGATATCGGATCCTAGCGTAGCTACGTAAGCTATCGACGTCGATGATCGATC	1e-101	-233.6	0.0023	0.0001	140.4bp (112.9bp)	Lm_0212(RRM)/Leishmania_major-RNCMPT00212-PBM/HughesRNA(0.623)
9	CGTAACTGCGTAACTGACGTAGTCACGTACGTCGTAACGTCGTACTAGATGCACGT	1e-91	-211.5	0.0021	0.0001	136.4bp (213.8bp)	PH0064.1_Hoxb9/Jaspar(0.640)
10	AGTCCGTAAGCTACGTACGTCGTACGTACGTAAGTCACTGACTGAGCT	1e-89	-206.7	0.0039	0.0004	138.0bp (135.5bp)	BARHL2/MA0635.1/Jaspar(0.745)
11	CGTACGTACTAGGTACCATGCGATCATGCGATCGTAGTACGCTACGTACTAGGCAT	1e-89	-205	0.0017	0	135.4bp (102.1bp)	PUM(PUF)/Drosophila_melanogaster-RNCMPT00101-PBM/HughesRNA(0.637)
12	CGTAACTGAGTCAGTCCTAGAGCTCGTACGATACGTACTGAGTCCGTA	1e-85	-195.8	0.0024	0.0001	139.8bp (108.9bp)	Ddit3::Cebpa/MA0019.1/Jaspar(0.701)
13	ATGCAGTCACGTCGTACTGAACGTACGTACTGCGTACGTACTGACTGA	1e-82	-188.9	0.0063	0.0013	143.7bp (125.3bp)	HHEX/MA0183.1/Jaspar(0.724)
14	CGTAAGTCACTGCGTAAGCTACTGTGCACTGACTAGCGTAACGTCTGA	1e-76	-177.1	0.0027	0.0002	141.7bp (110.3bp)	RLR1/RLR1_YPD/[](Harbison)/Yeast(0.718)
15	CGTATACGCTAGATCGCGATCGATACTGTACG	1e-76	-176.4	0.1335	0.103	138.6bp (143.8bp)	HNRNPK(KH)/Homo_sapiens-RNCMPT00026-PBM/HughesRNA(0.844)
16	CGTACTGAAGTCACTGCGTACGTACGTACGTACGATTCGAAGTCACTG	1e-75	-174.9	0.0026	0.0002	136.0bp (106.2bp)	dl/dmmpmm(Down)/fly(0.685)
17	ACTGCGTAACTGACTGACGTGTCACGTAAGCTGTCACGTACGTAACTG	1e-68	-158.7	0.0025	0.0002	143.2bp (122.9bp)	PH0012.1_Cdx1/Jaspar(0.767)
18	CGTAGTACCGTAACTGCGTAGTACCGTATACGCGTAGTACCGTAGACTCGTAGATC	1e-67	-155.9	0.0058	0.0013	133.5bp (228.9bp)	SeqBias: CA-repeat(0.687)
19	CATGCGTATGACGCTAGCTATCGAATGCGTAC	1e-64	-147.9	0.3916	0.3493	140.6bp (156.9bp)	Tv_0258(RRM)/Trichomonas_vaginalis-RNCMPT00258-PBM/HughesRNA(0.743)
20	GTACGCTACGATCGATCGATTGCACGATCGTACGTACGTACGTACTAGGATCGCTA	1e-61	-140.8	0.0013	0	144.9bp (1.7bp)	TATA-box/Drosophila-Promoters/Homer(0.698)
21	AGTCACGTACTGCGTAACGTACTGAGTCACGTACGTACGTGCTAACGT	1e-58	-134.5	0.0015	0.0001	140.7bp (181.7bp)	YAP5(MacIsaac)/Yeast(0.678)
22	TCGAATCGAGCTTCGAATCGCGATTCGAAGCTCGATGCAT	1e-57	-133.3	0.031	0.0186	146.2bp (135.0bp)	MSI(RRM)/Drosophila_melanogaster-RNCMPT00099-PBM/HughesRNA(0.775)
23	ACGTCTAGAGCTCTGAGATCCGTAGTACCGTAGATCTCGAACGTCATGAGCTCTGA	1e-57	-133.1	0.0012	0	135.7bp (0.0bp)	twi/dmmpmm(Down)/fly(0.684)
24	ACTGCGTAAGTCAGTCACGTAGTCAGTCGTACACGTCGTA	1e-52	-120	0.0036	0.0007	141.1bp (131.7bp)	HNRNPA2B1(RRM)/Homo_sapiens-RNCMPT00024-PBM/HughesRNA(0.759)
25	ATGCAGCTTGCAGTCAGACTACTGACGTCATG	1e-51	-118.8	0.152	0.1252	138.9bp (150.5bp)	TFEC/MA0871.1/Jaspar(0.707)
26	ACGTACGTACTGACTGAGTCACGTCGTACGTACTGACGTACGTACGTACGTACGTA	1e-51	-118.1	0.0025	0.0003	138.8bp (105.8bp)	Mef2/dmmpmm(Papatsenko)/fly(0.716)
27	AGTCAGTCGTCACGTACGTACTGAACGTACTG	1e-50	-116.3	0.095	0.0738	142.3bp (144.5bp)	Lm_0212(RRM)/Leishmania_major-RNCMPT00212-PBM/HughesRNA(0.835)
28	CGTAACGTCGTAAGTCACTGACGTACGTAGTCAGTCAGTC	1e-49	-113.9	0.0024	0.0003	144.6bp (119.3bp)	kni/dmmpmm(Papatsenko)/fly(0.713)
29	ACGTCGTAACTGACTGACGTACGTCGTAACTGACTGACGTACGTCGTAACTGACTG	1e-49	-113.5	0.1452	0.1195	138.1bp (173.1bp)	HRB27C(RRM)/Drosophila_melanogaster-RNCMPT00028-PBM/HughesRNA(0.684)
30	GATCCGTACTAGCGATCGTAGATCCGATCTAGGCATGCTAAGTCGCTACATGCGAT	1e-38	-88.94	0.0009	0	140.4bp (25.1bp)	SPL15(SBP)/colamp-SPL15-DAP-Seq(GSE60143)/Homer(0.676)
31	ACGTACTGACTGAGTCACGTAGTCCGTAACGTCGTAACGT	1e-37	-86.63	0.0027	0.0005	140.0bp (135.9bp)	BATF::JUN/MA0462.1/Jaspar(0.708)
32	TGCATGACCTAGGATCACTGAGCTACTGAGCT	1e-34	-80.4	0.0413	0.0297	133.8bp (148.4bp)	Hes1/MA1099.1/Jaspar(0.877)
33	ACGTACGTAGTCACGTCGTAACGTACGTACTGAGTCACTG	1e-23	-53.22	0.0024	0.0007	141.1bp (131.6bp)	br(var.2)/MA0011.1/Jaspar(0.682)
34	CGTAACGTAGTCCGTACGTAACTGTCGAACTG	1e-23	-53.15	0.0786	0.0654	142.3bp (143.5bp)	SNRNP70K(RRM)/Drosophila_melanogaster-RNCMPT00143-PBM/HughesRNA(0.861)
35	ACTGGTCACGTACGTAAGCTACTGAGTCCGTA	1e-18	-43.43	0.0727	0.0612	141.7bp (143.0bp)	CST6(MacIsaac)/Yeast(0.913)
36	CGTACGTACGATCATGCATGCTAGCGTACGATCATGCGATCGTAGCTACGATCATG	1e-18	-42.93	0.0005	0	138.3bp (18.1bp)	PB0098.1_Zfp410_1/Jaspar(0.743)
37	CGTAAGTCACTGAGTCACGTACGTACGTACGTACTGACTG	1e-17	-39.57	0.0018	0.0005	142.7bp (161.2bp)	Sf3b4(RRM)/Danio_rerio-RNCMPT00224-PBM/HughesRNA(0.764)
38	AGTCACGTACGTCGTAAGTCACGTACTGCGTAACGTACTG	1e-13	-31.25	0.0017	0.0006	140.2bp (158.6bp)	YAP7(MacIsaac)/Yeast(0.756)
39	CGTAAGTCCGTACGTAACTGACGTACTGACGTACGTAGTC	1e-12	-28.54	0.0012	0.0003	137.4bp (149.4bp)	CLOCK/MA0819.1/Jaspar(0.747)
40	CGTAAGTCAGTCCGTATACGCGTAAGTCGACTCGTAAGCTCGTAAGTC	1e-11	-25.46	0.384	0.3671	140.0bp (156.2bp)	MET31(MacIsaac)/Yeast(0.654)
41	GCATCGTAGATCCTGATGACGTCAGTACGTCACGTACGATCGTAGTCAGATCCGTA	1e-10	-23.25	0.0003	0	139.4bp (0.0bp)	PB0122.1_Foxk1_2/Jaspar(0.764)
42	CGTAAGTCACGTACGTACGTACTGCGTACGTA	1e-09	-22.83	0.0588	0.0514	143.2bp (136.2bp)	pan/dmmpmm(Papatsenko)/fly(0.823)

## Sheet: ArR_30min_3
Homer de novo Motif Results (ArR_30min_3/)
Total target sequences = 74584
Total background sequences = 73592
Rank	Motif	P-value	log P-pvalue	% of Targets	% of Background	STD(Bg STD)	Best Match/Details
1	CAGTCGTACTAGCTAGGATCGATCGCATCGTACATGATCGGATCGCAT	1.00E-436	-1006	0.058	0.0274	144.9bp (163.7bp)	ZNF711(Zf)/SHSY5Y-ZNF711-ChIP-Seq(GSE20673)/Homer(0.745)
2	TCGATACGGACTCGTACTAGTGCAGCTAGCATCAGTACGTGCATTGCAGTACGATC	1.00E-406	-934.9	0.0217	0.0059	150.9bp (147.6bp)	AT5G47660(Trihelix)/colamp-AT5G47660-DAP-Seq(GSE60143)/Homer(0.763)
3	TGCAACGTCGTAACTGATGCAGTCACGTCGTAAGCTGACTGCATGCTA	1.00E-405	-934.4	0.0977	0.0575	145.6bp (157.2bp)	HRB27C(RRM)/Drosophila_melanogaster-RNCMPT00093-PBM/HughesRNA(0.714)
4	CAGTATCGTGCACTGACATGCTAGCGTAGACTGTCAGCATCTAGGTCA	1.00E-337	-776.9	0.0157	0.0039	155.7bp (157.6bp)	SD0003.1_at_AC_acceptor/Jaspar(0.736)
5	CGTAGCATCGTAGCATGCATCGTACATGCAGTTCAGCGTATCAGGCATGCATCGTA	1.00E-325	-748.9	0.0155	0.0038	153.5bp (153.4bp)	PH0150.1_Pou4f3/Jaspar(0.651)
6	AGTCGTACAGCTAGCTACGTGATCGATCGTCACGTAATCGCGTAAGCTCTGACTAG	1e-288	-665.4	0.012	0.0026	141.4bp (154.5bp)	Bcl6(Zf)/Liver-Bcl6-ChIP-Seq(GSE31578)/Homer(0.658)
7	GTCAGCTACGTACGTACGTACTAGACTGGTACCTGAAGCTGATCCTAG	1e-239	-552.1	0.0135	0.0039	156.5bp (148.7bp)	dof42(C2C2dof)/col-dof42-DAP-Seq(GSE60143)/Homer(0.840)
8	CTGACGTACTAGCATGACGTGTCATCGAGCTAGTACGCTA	1e-193	-445.7	0.1419	0.1068	141.7bp (144.3bp)	FKH2/FKH2_YPD/18-FKH1,18-FKH2(Harbison)/Yeast(0.862)
9	CATGCAGTCTGACGATCTAGGTACTCGAGATCCGATTAGCCGATAGCTGACTCTAG	1e-163	-376.3	0.0043	0.0006	138.2bp (158.4bp)	vvl/dmmpmm(Pollard)/fly(0.602)
10	ACTGAGTCTGCAAGCTGTACCGTACGTACTGA	1e-160	-369.8	0.3425	0.2966	142.9bp (151.8bp)	cad/dmmpmm(SeSiMCMC)/fly(0.743)
11	TACGAGCTCTAGCGATTACGGCATTAGCGTCA	1e-152	-350.8	0.438	0.3906	137.7bp (154.1bp)	CUP9/MA0288.1/Jaspar(0.837)
12	GCATTCGACATGCTAGTACGGATCCATGCATG	1e-131	-302.2	0.238	0.2013	137.9bp (151.2bp)	TRB2/MA1073.1/Jaspar(0.793)
13	CGTAACTGGTACAGCTCGTACTAGACGTGACTCTAGCGTACGATTGCACTGAAGCT	1e-129	-298.3	0.0015	0.0001	137.6bp (112.4bp)	PH0051.1_Hoxa4/Jaspar(0.627)
14	GCATGCTAGCTACGTACGTAGTACGCTAGCATCGATGCATGCTAGTACGTACGTAC	1e-126	-291.1	0.0015	0.0001	136.6bp (119.2bp)	cad/dmmpmm(Down)/fly(0.675)
15	CGTACTGATGCAGTACAGTCATCGACTGACGT	1e-121	-279.8	0.4057	0.364	136.2bp (148.9bp)	GRHL1/MA0647.1/Jaspar(0.850)
16	CTAGGCTAGTCATGACTGCAGACTGCATAGCTAGCTCTAGTAGCTGCACGATCGAT	1e-119	-276	0.0021	0.0001	138.6bp (119.0bp)	PB0145.1_Mafb_2/Jaspar(0.649)
17	TGCAATCGAGTCAGCTAGCTCGTAGATCCGTA	1e-103	-238.5	0.1485	0.1218	141.2bp (151.7bp)	HMRA2/MA0318.1/Jaspar(0.740)
18	CGATCGTAATGCCTAGACTGACTGAGCTCTAG	1e-101	-232.9	0.087	0.0666	136.3bp (152.9bp)	FHL1/FHL1_YPD/47-RAP1(Harbison)/Yeast(0.809)
19	ATGCTCAGCTAGAGCTAGCTCAGTGATCAGCTGATCGTCAATGCGTAC	1e-100	-230.9	0.0039	0.0008	137.5bp (147.2bp)	PB0013.1_Eomes_1/Jaspar(0.686)
20	CGTAAGTCAGTCATCGACGTCGATAGCTCGTACGTATCGAACGTACTGAGCTCTAG	1e-99	-229.5	0.004	0.0009	136.7bp (150.2bp)	BARHL2/MA0635.1/Jaspar(0.676)
21	CGATCGTAACTGCTGACGTACGATACTGACTGGTACAGCTGATCCGTAACGTGTCA	1e-93	-215.5	0.0014	0.0001	136.1bp (157.7bp)	JDP2/MA0655.1/Jaspar(0.639)
22	ACTGAGTCCGTACGTAACGTCGTATCAGCGTACGTAACGTACTGACTG	1e-93	-215.2	0.0017	0.0001	138.8bp (165.3bp)	Cdx2(Homeobox)/mES-Cdx2-ChIP-Seq(GSE14586)/Homer(0.637)
23	AGTCGATCACTGACGTCGTACGATACGTACTGAGTCCGTAACTGCGTA	1e-92	-212.5	0.0014	0.0001	140.9bp (135.6bp)	PB0106.1_Arid5a_2/Jaspar(0.684)
24	CGTAAGTCACTGAGTCCTGACGTACGTACGTAACGTCGTAAGTCACTG	1e-87	-201.9	0.0015	0.0001	137.8bp (109.8bp)	FHL1/MA0295.1/Jaspar(0.668)
25	AGTCACGTCGTAGTACAGCTATCGCGTACGTA	1e-74	-171.5	0.1286	0.1073	146.2bp (146.1bp)	zen/MA0256.1/Jaspar(0.750)
26	TCGAACTGAGTCACTGACGTCTAGCTGAAGTC	1e-72	-167.3	0.0334	0.0229	130.0bp (152.6bp)	prd/dmmpmm(Noyes)/fly(0.831)
27	TCGAATGCCGTAAGTCTCGACAGTACTGAGCTTCAGAGCTCTAGAGCT	1e-59	-137.2	0.0006	0	145.9bp (50.9bp)	twi/dmmpmm(Down)/fly(0.806)
28	ACGTACGTAGTCCGTAAGTCACGTACGTACGT	1e-59	-136.2	0.1203	0.1018	148.8bp (149.2bp)	AT1G69570(C2C2dof)/col-AT1G69570-DAP-Seq(GSE60143)/Homer(0.836)
29	CTGAAGCTCTAGGACTCTAGAGCTCTGAAGTCCTGAAGTC	1e-58	-135.1	0.3911	0.3624	155.4bp (177.1bp)	PB0104.1_Zscan4_1/Jaspar(0.729)
30	CTGAAGTCCTGACTAGCGTACGTAATGCCGTA	1e-58	-133.6	0.2284	0.2043	141.3bp (152.1bp)	ZmHOX2a(2)(HD-HOX)/Zea mays/AthaMap(0.799)
31	AGTCCGTAAGTCACGTACTGCGTAAGTCCGTACGTAACGT	1e-53	-122.4	0.0028	0.0008	136.2bp (127.1bp)	GRF9(GRF)/colamp-GRF9-DAP-Seq(GSE60143)/Homer(0.824)
32	CGTACTGAACGTCGTAAGTCACTGCGTAACGTACTGCGTA	1e-50	-115.7	0.0029	0.0008	139.1bp (133.9bp)	CHA4(MacIsaac)/Yeast(0.717)
33	GATCCGATCTGAAGCTCTGACGTACTAGCTGAGATCACGTGTACAGCT	1e-48	-112	0.0016	0.0003	138.3bp (221.7bp)	PH0078.1_Hoxd13/Jaspar(0.667)
34	CGTAAGTCAGTCATCGACGTACTGAGTCCGTA	1e-43	-101	0.019	0.0129	127.2bp (157.0bp)	Pr_0249(RRM)/Phytophthora_ramorum-RNCMPT00249-PBM/HughesRNA(0.728)
35	ACTGACTGACTGCGTACGTAAGTCACTGACGTCGTAACGT	1e-43	-99.98	0.0019	0.0004	142.9bp (125.4bp)	kni/dmmpmm(Papatsenko)/fly(0.713)
36	ACTGACGTACTGACGTCGTAACGTAGTCACGTACTGACGTAGTCACGTACTGACGT	1e-35	-80.76	0.0198	0.0141	133.8bp (192.5bp)	ENOX1(RRM)/Homo_sapiens-RNCMPT00149-PBM/HughesRNA(0.658)
37	GCATCGTAGTACGCTAATCGGACTGCTAGTACGCTACATGGCATCGTAGTACGCTA	1e-30	-69.38	0.0005	0	137.4bp (46.2bp)	PUM(PUF)/Drosophila_melanogaster-RNCMPT00101-PBM/HughesRNA(0.557)
38	ACTGACGTCGTAACTGACGTACTGACGTGCTAACGTACGT	1e-26	-61.9	0.0106	0.007	144.0bp (127.3bp)	SFPQ(RRM)/Homo_sapiens-RNCMPT00177-PBM/HughesRNA(0.780)
39	GCATGCATCGATCTGAAGCTTGCACTGATCGAGCTATACGTGACGACT	1e-23	-53.5	0.0013	0.0004	145.2bp (144.1bp)	H2/dmmpmm(Noyes_hd)/fly(0.717)
40	ACGTCGTAAGTCCGTACGTAACTGACGTACTGCAGTACGTAGTCCGTA	1e-22	-52.73	0.0004	0	133.8bp (145.4bp)	ABF3/MA0930.1/Jaspar(0.680)
41	CTAGCTAGCTGAGACTCATGGACTCTGAGCTAAGCTCTAGTCAGCTAGCTGAGACT	1e-21	-49.15	0.0003	0	137.7bp (94.1bp)	EGL-5(Homeobox)/cElegans-L3-EGL5-ChIP-Seq(modEncode)/Homer(0.710)
42	ACTGCGTAACTGCGTACGTAACGTACTGACGT	1e-16	-36.95	0.0333	0.0282	143.7bp (143.2bp)	TEC1(MacIsaac)/Yeast(0.854)
43	CGATCAGTCTAGCGATTACGCGATCTAGCGATACGTCGTAGCATCGATCTGAGACT	1e-14	-32.61	0.0004	0.0001	141.2bp (41.0bp)	ETR-1(RRM)/Caenorhabditis_elegans-RNCMPT00183-PBM/HughesRNA(0.628)
44	GCATCAGTCGATCAGTCGATACTGGCATACTGAGCTCATG	0.1	-4.241	0.014	0.0131	140.8bp (144.5bp)	SeqBias: CA-repeat(0.872)
