# Supplementary material for: Transcriptional Regulatory Network of the Embryonic Diapause Termination Process in Artemia
Source: Genes (Basel). 2025 Feb 1;16(2):175. doi: 10.3390/genes16020175 (PMC11855619; doi:10.3390/genes16020175)
Supplement: Supplementary file 1 [file genes-16-00175-s001.zip › Supplementary file S3.xlsx]

## Sheet: ArD_0h_1
Homer Known Motif Enrichment Results (ArD_0h_1)
Total Target Sequences = 57340, Total Background Sequences = 55635
Rank	Motif	Name	P-value	log P-pvalue	q-value (Benjamini)	# Target Sequences with Motif	% of Targets Sequences with Motif	# Background Sequences with Motif	% of Background Sequences with Motif
1	CGATCGATCGATCGATCGATCGATCGATCGATCGATCGAT	SeqBias: A/T bias	1e-37	-87.43	0	56170	0.9796	54021.9	0.971
2	ATGCTGCAAGTCCGTAAGTCAGTCACGTACTGATGCGTCA	E2A(bHLH),near_PU.1/Bcell-PU.1-ChIP-Seq(GSE21512)/Homer	1e-27	-64.07	0	7822	0.1364	6739.5	0.1211
3	TGCAGTACCGTAATCGACTGACGTCTAGCGATTCGAAGTC	ZEB1(Zf)/PDAC-ZEB1-ChIP-Seq(GSE64557)/Homer	1e-27	-63.56	0	11399	0.1988	10066.9	0.1809
4	ACTGACTGCTAGGATCAGTCAGTCCTGAAGTC	At5g08330(TCP)/col-At5g08330-DAP-Seq(GSE60143)/Homer	1e-26	-60.95	0	3277	0.0571	2633.9	0.0473
5	ACTGACTGCTAGGATCAGTCAGTCCTGAAGTC	At1g72010(TCP)/colamp-At1g72010-DAP-Seq(GSE60143)/Homer	1e-23	-54.54	0	2458	0.0429	1938.3	0.0348
6	GCTACGATCATGATGCAGTCAGTCGACTTACGTCGACTAGACTGTAGC	AP-2alpha(AP2)/Hela-AP2alpha-ChIP-Seq(GSE31477)/Homer	1e-23	-52.99	0	9283	0.1619	8175.1	0.1469
7	ATCGAGTCAGTCGACTATGCCTGACTAGACTGTACGGTACCTGACGAT	AP-2gamma(AP2)/MCF7-TFAP2C-ChIP-Seq(GSE21234)/Homer	1e-19	-44.24	0	11149	0.1944	10000.2	0.1797
8	CTAGAGCTCATGCATGCTAGATGCGATCGTACGTACCTGAAGTCGCTAGCTAGCATATCG	TCP7(TCP)/col-TCP7-DAP-Seq(GSE60143)/Homer	1e-17	-41.16	0	2816	0.0491	2316.2	0.0416
9	GTACTCGAAGTCTCAGAGCTTCAGGATCATGC	IBL1(bHLH)/Seedling-IBL1-ChIP-Seq(GSE51120)/Homer	1e-17	-40.92	0	11074	0.1931	9962.7	0.1791
10	TCAGGACTACGTCGTAACTGACTGACTGAGTCCGTAGTCA	TBP3(MYBrelated)/col-TBP3-DAP-Seq(GSE60143)/Homer	1e-17	-40.61	0	12871	0.2245	11662	0.2096
11	GCATTCAGCTGAATCGACTGCGATGATCCTGA	THRb(NR)/Liver-NR1A2-ChIP-Seq(GSE52613)/Homer	1e-17	-40.05	0	34316	0.5985	32312.2	0.5808
12	TCGATCAGTCGAACTGCATGACGTAGTCCTGA	COUP-TFII(NR)/Artia-Nr2f2-ChIP-Seq(GSE46497)/Homer	1e-13	-30.19	0	15400	0.2686	14190.6	0.2551
13	AGTCCGTACGATAGTCGTCAAGTCACGTCTGA	Unknown2/Drosophila-Promoters/Homer	1e-12	-28.58	0	10249	0.1787	9317.2	0.1675
14	GCATGACTGCATATGCCTGAGATCCTGAGATCCTAGGACTCTAGGACTTACGCGTACGTA	BAM8(BES1)/col-BAM8-DAP-Seq(GSE60143)/Homer	1e-12	-28.54	0	935	0.0163	712.9	0.0128
15	TCAGAGCTATGCCGTAAGCTTCAGCAGTACTGCTGAAGTC	MITF(bHLH)/MastCells-MITF-ChIP-Seq(GSE48085)/Homer	1e-12	-28.25	0	7150	0.1247	6403.2	0.1151
16	TGACATGCCGTAATCGATGCCAGTCATGACTGAGTCGTAC	HEB(bHLH)/mES-Heb-ChIP-Seq(GSE53233)/Homer	1e-12	-28.24	0	9347	0.163	8469.4	0.1522
17	ACTGACTGCATGGATCAGTCAGTCCTGAAGTC	TCP20(TCP)/col-TCP20-DAP-Seq(GSE60143)/Homer	1e-11	-26.82	0	1699	0.0296	1390.5	0.025
18	GTACGCTATCAGCTGACTAGCATGAGCTGATCTGCATCGACTGAACTGCAGTAGTCGATCGCTA	HNF4a(NR),DR1/HepG2-HNF4a-ChIP-Seq(GSE25021)/Homer	1e-11	-26.53	0	5138	0.0896	4541.2	0.0816
19	ATGCATCGTACGAGCTATCGCTGAAGTCCTAGAGCTATGCCTGAATGC	CRE(bZIP)/Promoter/Homer	1e-11	-26.21	0	2029	0.0354	1689.2	0.0304
20	GCATGACTATGCAGCTTCGAACTGCGTACGTAATCGATGCGCATGACTGATCAGCTTCGA	HSFA1E(HSF)/col-HSFA1E-DAP-Seq(GSE60143)/Homer	1e-10	-24.95	0	2133	0.0372	1790.5	0.0322
21	CTAGGCATGATCCGTAAGTCTCAGGACTCTAG	CLOCK(bHLH)/Liver-Clock-ChIP-Seq(GSE39860)/Homer	1e-10	-24.72	0	3400	0.0593	2948.9	0.053
22	CTGATCAGACTGCAGTAGTCGACTAGTCACGTCGTAGCTAATGCGATC	PRDM14(Zf)/H1-PRDM14-ChIP-Seq(GSE22767)/Homer	1e-10	-23.25	0	3754	0.0655	3287	0.0591
23	CTAGCTAGCTAGCTAGCTAGCTAGCTAGCTAGCTAGCTAG	SeqBias: G/A bias	1e-09	-21.81	0	56636	0.9877	54782.3	0.9846
24	CATGTACGTAGCGATCGATCATGCGTACGACTTCAGATGCCGATATCGCAGTACTGGTAC	Zic3(Zf)/mES-Zic3-ChIP-Seq(GSE37889)/Homer	1e-09	-21.55	0	1570	0.0274	1302.9	0.0234
25	CGATACGTGTACAGCTCTGAACTGCGTACTGAACTGTGACCGATACGTAGTCAGCTCTGA	AT1G10720(BSD)/col-AT1G10720-DAP-Seq(GSE60143)/Homer	1e-09	-21.33	0	286	0.005	189.3	0.0034
26	CGATCAGTCAGTCATGGTCAGATCCGTATCAGAGTCACGTCTAGACGTGTACGTCAGCTA	VIP1(bZIP)/col-VIP1-DAP-Seq(GSE60143)/Homer	1e-09	-21.11	0	1084	0.0189	871.2	0.0157
27	TACGGACTACTGACTGCTAGATGCAGTCAGTCAGTCCTGA	ZNF692(Zf)/HEK293-ZNF692.GFP-ChIP-Seq(GSE58341)/Homer	1e-09	-20.81	0	553	0.0096	411.3	0.0074
28	TACGTCGACAGTACTGGCTAATGCCGATGTACCGTAACTGTAGCCGTA	NF-E2(bZIP)/K562-NFE2-ChIP-Seq(GSE31477)/Homer	1e-08	-19.86	0	242	0.0042	157.4	0.0028
29	CGATCTAGAGTCTCAGAGTCCTGAAGTCCTAGGACTCTAGAGTCTCAG	BZR1(BZR)/col-BZR1-DAP-Seq(GSE60143)/Homer	1e-08	-19.83	0	426	0.0074	307.6	0.0055
30	CGTATAGCAGTCCTAGCAGTCTAGCTGAGTACGCATTCGACGTAGCATAGCTCTAGTCGA	PAX3:FKHR-fusion(Paired,Homeobox)/Rh4-PAX3:FKHR-ChIP-Seq(GSE19063)/Homer	1e-08	-19.43	0	3451	0.0602	3038.1	0.0546
31	GTACGTACGTACGTACGTACGTACGTACGTACGTACGTAC	SeqBias: C/A-bias	1e-08	-18.51	0	57326	0.9997	55589.7	0.9991
32	TCAGCTGACTAGCATGACGTATGCCTGACTGACTGACTAGCATGACGTATGCCTGA	TR4(NR),DR1/Hela-TR4-ChIP-Seq(GSE24685)/Homer	1e-07	-18.07	0	893	0.0156	716.6	0.0129
33	GCATGACTTGACAGCTTCGAACTGCGTACTGATCAGTAGCCGATCGATGTACAGCTTCGA	AT1G23810(Orphan)/col-AT1G23810-DAP-Seq(GSE60143)/Homer	1e-07	-17.89	0	666	0.0116	518.1	0.0093
34	TCGAAGTCCGTAATCGTAGCACGTACTGAGCTACGTAGTC	Ptf1a(bHLH)/Panc1-Ptf1a-ChIP-Seq(GSE47459)/Homer	1e-07	-17.15	0	14085	0.2456	13132.6	0.236
35	CATGACGTAGTCGATCGATCGATCGCTACTAGCTAGCTAGTCAGTCGA	EBF1(EBF)/Near-E2A-ChIP-Seq(GSE21512)/Homer	1e-07	-16.87	0	10561	0.1842	9772.6	0.1756
36	ACTGACGTACTGACTGCAGTAGTCAGTCAGCTCGTATACGGACTAGCTAGCTTAGCCGTA	TCP16(TCP)/colamp-TCP16-DAP-Seq(GSE60143)/Homer	1e-07	-16.6	0	4054	0.0707	3626.9	0.0652
37	TCAGCATGCATGACTGACTGAGCTACTGACGTACTGCAGTATGCAGTC	KLF10(Zf)/HEK293-KLF10.GFP-ChIP-Seq(GSE58341)/Homer	1e-07	-16.58	0	7065	0.1232	6458.9	0.1161
38	CTAGCATGCATGTACGAGTCGCATAGCTCTAGACGTAGTCGACTACTGACTGACTGTCGA	Zfp809(Zf)/ES-Zfp809-ChIP-Seq(GSE70799)/Homer	1e-07	-16.47	0	631	0.011	493	0.0089
39	ACGTCTGAAGTCAGTCCGATCGTACGTAGATCGCATGCAT	MYB27(MYB)/colamp-MYB27-DAP-Seq(GSE60143)/Homer	1e-07	-16.3	0	3935	0.0686	3518.7	0.0632
40	TCAGCTAGCTAGCTAGTCAGTCGACTGACGATAGTCGATCAGTCTGAC	NFkB-p50,p52(RHD)/Monocyte-p50-ChIP-Chip(Schreiber_et_al.)/Homer	1e-06	-16.07	0	1434	0.025	1211.3	0.0218
41	CGATCAGTCTAGGCTAAGTCCGTATCAGAGTCACGTACTGACGTGTACGCTAGCTAGCTA	bZIP52(bZIP)/colamp-bZIP52-DAP-Seq(GSE60143)/Homer	1e-06	-15.84	0	12145	0.2118	11300.8	0.2031
42	ATCGAGCTACTGAGTCACTGAGTCCGTAACGTACTGAGTCACTGAGTC	NRF(NRF)/Promoter/Homer	1e-06	-15.81	0	667	0.0116	527.5	0.0095
43	AGCTGCATCTGATGCAAGTCGATCTCGACAGTCTGATCAG	AT3G25990(Trihelix)/colamp-AT3G25990-DAP-Seq(GSE60143)/Homer	1e-06	-14.86	0	10846	0.1891	10077.5	0.1811
44	CGTACGTACGTACGTACGTACGTACGTACGTACGTACGTA	SeqBias: polyA-repeat	1e-06	-14.66	0	57327	0.9998	55597	0.9993
45	AGCTCTGACTAGCTAGACTGTAGCTGCATCGACTGACTAGCATGACGTATGCTCGA	RXR(NR),DR1/3T3L1-RXR-ChIP-Seq(GSE13511)/Homer	1e-06	-14.65	0	9764	0.1703	9049.1	0.1626
46	ATGCGATCGACTAGCTCGATCGATGTCACGATTCGAATCGTAGCTAGC	TATA-Box(TBP)/Promoter/Homer	1e-06	-14.49	0	22651	0.395	21424.9	0.3851
47	CTGAATCGAGCTAGCTACGTTAGCCTGATACGCGATACGTGACTAGTC	ISRE(IRF)/ThioMac-LPS-Expression(GSE23622)/Homer	1e-06	-14.34	0	1547	0.027	1325	0.0238
48	CAGTAGCTCGTAGCATAGTCGACTCTAGCTAGCAGTCTAGTCGATGCACTAGCATGGACT	STOP1(C2H2)/colamp-STOP1-DAP-Seq(GSE60143)/Homer	1e-06	-14.27	0	4693	0.0818	4251.7	0.0764
49	CTAGCAGTTGACCGTAGATCTCAGGACTCATG	BMAL1(bHLH)/Liver-Bmal1-ChIP-Seq(GSE39860)/Homer	1e-06	-14.24	0	12532	0.2186	11699.3	0.2103
50	TCGACATGCATGACGTATGCTCGACTGAAGCTTACGTGCAGTACGATCAGCTAGTC	FXR(NR),IR1/Liver-FXR-ChIP-Seq(Chong_et_al.)/Homer	1e-06	-14.17	0	5120	0.0893	4654.3	0.0837
51	CTAGCATGCATGAGCTGACTCGTAGATCAGCTGTCAATGCTCGACTAGCATGACGTAGTCCTGA	LXRE(NR),DR4/RAW-LXRb.biotin-ChIP-Seq(GSE21512)/Homer	1e-06	-14.17	0	477	0.0083	368.1	0.0066
52	CGTAGCTACGTAGCATAGCTACTGACGTCGTAAGTCACTGACTGGCTAGTCACTGAGCTA	SPL14(SBP)/col-SPL14-DAP-Seq(GSE60143)/Homer	1e-06	-14.15	0	2728	0.0476	2416	0.0434
53	CTAGCTGAAGTCGCTACGATACTGGACTGATCGATCCTGACTAGCTGATGACGCTACGATTCAGGACTGATCGATCTGAC	p53(p53)/Saos-p53-ChIP-Seq(GSE15780)/Homer	1e-06	-13.97	0	761	0.0133	618.2	0.0111
54	CTAGCTGAAGTCGCTACGATACTGGACTGATCGATCCTGACTAGCTGATGACGCTACGATTCAGGACTGATCGATCTGAC	p53(p53)/Saos-p53-ChIP-Seq/Homer	1e-06	-13.97	0	761	0.0133	618.2	0.0111
55	TACGATGCGACTACTGAGCTAGTCGTCATGCAACGTAGTCGCTATGCA	Pknox1(Homeobox)/ES-Prep1-ChIP-Seq(GSE63282)/Homer	1e-06	-13.86	0	1752	0.0306	1516.7	0.0273
56	GACTCTAGCTAGGTACAGTCGATCGACTGACTTAGCTCAG	NLP7(RWPRK)/col-NLP7-DAP-Seq(GSE60143)/Homer	1e-06	-13.86	0	20729	0.3615	19583.7	0.352
57	CGTATGACTCGAAGTCCGTAATCGATGCACGTACTGAGTC	E2A(bHLH)/proBcell-E2A-ChIP-Seq(GSE21978)/Homer	1e-05	-13.65	0	6432	0.1122	5900.4	0.1061
58	CGATTACGTGCAGTACGATCGACTAGCTACGTATCGGTACGATCGTACGATCGTCA	PPARE(NR),DR1/3T3L1-Pparg-ChIP-Seq(GSE13511)/Homer	1e-05	-13.34	0	8387	0.1463	7760	0.1395
59	TAGCGTACCTAGCAGTTCGACGTACGTAGCATGACTTGACAGTCACTGATCGAGTCCTAG	AS2(LOBAS2)/col-AS2-DAP-Seq(GSE60143)/Homer	1e-05	-13.05	0	433	0.0076	334	0.006
60	CGTAATGCCGATACGTAGTCCGTACGTACGTACTAGATCG	TCFL2(HMG)/K562-TCF7L2-ChIP-Seq(GSE29196)/Homer	1e-05	-12.71	0	2193	0.0382	1932.8	0.0347
61	TAGCAGTCTGACAGTCCTAGATCGAGTCCATGTGACAGTCGTACAGTCAGTCGCATCTAGATCGGCATACTGATCGGATC	BORIS(Zf)/K562-CTCFL-ChIP-Seq(GSE32465)/Homer	1e-05	-12.62	0	415	0.0072	320.2	0.0058
62	GCATGACTATGCAGCTTCGACTAGGCTACGTACATGTGACGCATGACTAGTCAGCTCTGA	HSFB4(HSF)/col-HSFB4-DAP-Seq(GSE60143)/Homer	1e-05	-12.35	0.0001	669	0.0117	544.9	0.0098
63	TCAGAGCTATGCCGTAAGTCTCAGACGTATCGTCGAAGTCGATCTGAC	TFE3(bHLH)/MEF-TFE3-ChIP-Seq(GSE75757)/Homer	1e-05	-12.3	0.0001	627	0.0109	507.2	0.0091
64	TACGCTAGTACGAGTCCGTAAGTCAGTCACGTACTGAGTCGATCTAGC	Slug(Zf)/Mesoderm-Snai2-ChIP-Seq(GSE61475)/Homer	1e-05	-12.2	0.0001	2424	0.0423	2151.7	0.0387
65	GACTGCATCTAGCGATGATCTCGACATGGATC	Tgif1(Homeobox)/mES-Tgif1-ChIP-Seq(GSE55404)/Homer	1e-05	-12.1	0.0001	32868	0.5732	31385.5	0.5641
66	ACGTCAGTAGTCCTAGGATCCGTAAGTCTCAGGACTCTAGAGTCTCGA	At4g18890(BZR)/col-At4g18890-DAP-Seq(GSE60143)/Homer	1e-05	-11.64	0.0001	836	0.0146	697.5	0.0125
67	CGTACTAGACGTACGTGCTACTAGACTGAGTCCTGACTAG	MYB116(MYB)/colamp-MYB116-DAP-Seq(GSE60143)/Homer	1e-05	-11.62	0.0001	9344	0.163	8702.4	0.1564
68	GCTACGATCTAGTCGAAGCTACTGCGTAAGTCCTAGACGTGTACCTGAAGCTGATCCGTA	TGA3(bZIP)/colamp-TGA3-DAP-Seq(GSE60143)/Homer	0.0001	-11.41	0.0001	819	0.0143	683.1	0.0123
69	GCATCAGTCGTAGCTAATCGTCAGCGATTCAGAGTCCGTAAGTCGTAC	AT3G51470(DBP)/col-AT3G51470-DAP-Seq(GSE60143)/Homer	0.0001	-11.39	0.0002	17109	0.2984	16152.1	0.2903
70	CTAGTACGAGTCCGTAAGTCACGTAGTCTCGACGTATACG	Nkx2.1(Homeobox)/LungAC-Nkx2.1-ChIP-Seq(GSE43252)/Homer	0.0001	-11.15	0.0002	27564	0.4807	26259.9	0.472
71	ATGCCTGAAGTCTCAGACGTCTAGCATGTGAC	ABF1(bZIP)/Arabidopsis-ABF1-ChIP-Seq(GSE80564)/Homer	0.0001	-11.15	0.0002	4901	0.0855	4488.2	0.0807
72	CTGACTGATAGCGATCGCTAGTACACGTGATCTGCACGTA	Nkx2.5(Homeobox)/HL1-Nkx2.5.biotin-ChIP-Seq(GSE21529)/Homer	0.0001	-10.88	0.0002	22253	0.3881	21126.4	0.3797
73	GACTACGTCGATAGCTAGTCCGTAACTGACTGCGATCTAG	NGA4(ABI3VP1)/col-NGA4-DAP-Seq(GSE60143)/Homer	0.0001	-10.82	0.0003	18076	0.3152	17097.7	0.3073
74	ACTGTGACGTACCGTAAGTCTACGACGTACTGGTCAAGTC	NPAS2(bHLH)/Liver-NPAS2-ChIP-Seq(GSE39860)/Homer	0.0001	-10.81	0.0003	6666	0.1163	6166.1	0.1108
75	TCGAACGTACTGCTGAAGTCTCAGAGCTGTACCGTAAGCTGATCTCGA	JunD(bZIP)/K562-JunD-ChIP-Seq/Homer	0.0001	-10.5	0.0003	1106	0.0193	949.9	0.0171
76	CGATCAGTGTCAGCTACAGTAGCTACGTACTGAGTCCGTAACGTACTGACGTCTGATCGA	FUS3(ABI3VP1)/col-FUS3-DAP-Seq(GSE60143)/Homer	0.0001	-10.07	0.0005	9888	0.1724	9252.2	0.1663
77	CTGATAGCGCTACGATATCGAGTCGATCGATCCTAGTCAGTCAGGTACGCTACAGT	p53(p53)/mES-cMyc-ChIP-Seq(GSE11431)/Homer	0.0001	-9.945	0.0006	69	0.0012	40.9	0.0007
78	TCGATAGCTGACCTGAAGTCACTGGACTCATG	c-Myc(bHLH)/LNCAP-cMyc-ChIP-Seq(Unpublished)/Homer	0.0001	-9.858	0.0006	2620	0.0457	2358.7	0.0424
79	TACGCTGACATGGATCGTACGCATTCAGTACGAGCTGTCAGATCGCATTACGCGTACTAGGATCGATCCGATACTGTCAG	ZNF322(Zf)/HEK293-ZNF322.GFP-ChIP-Seq(GSE58341)/Homer	0.0001	-9.717	0.0007	674	0.0118	562.9	0.0101
80	GTCATGCAGCTAAGTCCGTAACTGTGACGCATTCAGCAGT	Ap4(bHLH)/AML-Tfap4-ChIP-Seq(GSE45738)/Homer	0.0001	-9.576	0.0008	5782	0.1008	5347.2	0.0961
81	GTCATCGACTAGCTAGAGTCGTCACGATCTAGGACTGATCGATCTCAGCTAGCTGAAGTCGCTACAGTTCAGGATCGATC	p63(p53)/Keratinocyte-p63-ChIP-Seq(GSE17611)/Homer	0.0001	-9.478	0.0009	2090	0.0364	1867.3	0.0336
82	CGTAATCGATGCTAGCCTGAAGTCTCAGGCATTCAGTCAG	PIF4(bHLH)/Seedling-PIF4-ChIP-Seq(GSE35315)/Homer	0.0001	-9.289	0.001	7290	0.1271	6787.8	0.122
83	TGCAAGTCCTAGACTGAGCTGTACTCGAAGTCCGTAAGTCGACTCTAG	Unknown1(NR/Ini-like)/Drosophila-Promoters/Homer	0.0001	-9.286	0.001	1391	0.0243	1220.6	0.0219
84	CGATCGTACGATCGATAGTCCTGAGATCCTGAGATCCTAGGCATCTAGGACTTCAGGCTA	At4g36780(BZR)/col-At4g36780-DAP-Seq(GSE60143)/Homer	0.001	-9.18	0.0011	1715	0.0299	1521.8	0.0274
85	GCATGCATGTACGACTTCGAACTGGCTACGTAATCGTGACGCATGACTAGTCAGCTCTGA	AGL95(ND)/col-AGL95-DAP-Seq(GSE60143)/Homer	0.001	-9.13	0.0012	2626	0.0458	2372.6	0.0426
86	GCATATCGCATGGTACGCTAAGTCTCAGTGACGTCATGCA	Arnt:Ahr(bHLH)/MCF7-Arnt-ChIP-Seq(Lo_et_al.)/Homer	0.001	-9.039	0.0013	10431	0.1819	9794.9	0.176
87	AGTCCGTAACGTAGTCACGTACTG	Tal1	0.001	-9.036	0.0013	10267	0.1791	9637.4	0.1732
88	CTGAACTGCTAGCTAGGACTCGTACGATCGATCGATGCATGATCACTGCAGTGTCAGCTA	Unknown1/Arabidopsis-Promoters/Homer	0.001	-8.945	0.0014	1761	0.0307	1566.4	0.0282
89	TCAGGACTCAGTCTGAAGCTCTAGGACTTGCACTGAAGTC	HLF(bZIP)/HSC-HLF.Flag-ChIP-Seq(GSE69817)/Homer	0.001	-8.94	0.0014	14558	0.2539	13758.7	0.2473
90	AGCTAGTCCGTAAGTCCTAGACGTACTGTCAGCGATCATG	PIF5ox(bHLH)/Arabidopsis-PIF5ox-ChIP-Seq(GSE35062)/Homer	0.001	-8.94	0.0014	6024	0.1051	5588.1	0.1004
91	TCAGACTGCAGTAGTCAGTCGTCACGTACGTAACTGCAGTAGTCAGTCCTGATGCAAGCT	dHNF4(NR)/Fly-HNF4-ChIP-Seq(GSE73675)/Homer	0.001	-8.92	0.0014	797	0.0139	678.7	0.0122
92	TCAGTAGCGACTCATGCTGAATCGGCATGTACCGTAACTGTAGCTGCA	MafK(bZIP)/C2C12-MafK-ChIP-Seq(GSE36030)/Homer	0.001	-8.782	0.0015	979	0.0171	845.3	0.0152
93	GACTACGTCTGATGACTAGCCGATGCTAGTCAGATCGACT	MYB57(MYB)/col-MYB57-DAP-Seq(GSE60143)/Homer	0.001	-8.635	0.0018	7567	0.132	7064.5	0.127
94	CGATTGCATGCAGATCCGTAACTGTGACGACTCATGACTG	Tcf21(bHLH)/ArterySmoothMuscle-Tcf21-ChIP-Seq(GSE61369)/Homer	0.001	-8.633	0.0018	4430	0.0773	4080.1	0.0733
95	CGTACGTACGTAGCATGCATTACGGTACGACTACTGCGTAATCGACGTGTACCGTAAGCT	Bach1(bZIP)/K562-Bach1-ChIP-Seq(GSE31477)/Homer	0.001	-8.608	0.0018	270	0.0047	209.8	0.0038
96	GATCGCATACTGCTAGCTGAAGCTGCTAGCTACTGATCAGGCATTGCAACGTACGTGATCGACTGCATCTAGTACGGACTCTAGCATGCTAGGTACTCGA	ZNF136(Zf)/HEK293-ZNF136.GFP-ChIP-Seq(GSE58341)/Homer	0.001	-8.59	0.0018	1391	0.0243	1226.8	0.022
97	CATGACTGCATGACTGTACGATGCAGTCGTACGTACTGACGATCGACT	TCP1(TCP)/col-TCP1-DAP-Seq(GSE60143)/Homer	0.001	-8.407	0.0021	1869	0.0326	1672	0.0301
98	TCGAGCTATGACGCTACTAGGATCCGATACTGCGATAGCTGACTCTAG	E-box/Drosophila-Promoters/Homer	0.001	-8.394	0.0021	1401	0.0244	1237.4	0.0222
99	TCGACATGCTGACGTAATCGGTACGCATCGATAGTCAGCTTCGATACGCGTACGTACATG	HSFA6A(HSF)/col-HSFA6A-DAP-Seq(GSE60143)/Homer	0.001	-8.312	0.0023	438	0.0076	358.9	0.0064
100	TGACCATGACGTACGTACTGCGTAAGTCAGCTGCATTCGA	WRKY30(WRKY)/colamp-WRKY30-DAP-Seq(GSE60143)/Homer	0.001	-8.203	0.0025	3806	0.0664	3496.5	0.0628
101	AGTCGTACAGCTCTAGAGTCCGATACTGCGTAACTGGTCA	Zic(Zf)/Cerebellum-ZIC1.2-ChIP-Seq(GSE60731)/Homer	0.001	-8.155	0.0026	3563	0.0621	3267.6	0.0587
102	GTACCAGTACTGACTGACTGGATCACTGACGTACTGACTGAGTCGATC	KLF6(Zf)/PDAC-KLF6-ChIP-Seq(GSE64557)/Homer	0.001	-7.69	0.0041	7470	0.1303	6991.1	0.1257
103	GCTACGTAGACTAGCTACTGACGTCGTAAGTCACTGCTAGGCTAGATC	SPL13(SBP)/col-SPL13-DAP-Seq(GSE60143)/Homer	0.001	-7.526	0.0048	1560	0.0272	1393.8	0.0251
104	CATGCTAGAGCTGACTCATGAGTCGATCGCTACGATCTAGTCAGGTACCTGATCGA	X-box(HTH)/NPC-H3K4me1-ChIP-Seq(GSE16256)/Homer	0.001	-7.44	0.0052	1111	0.0194	977.6	0.0176
105	CTAGATCGGACTAGTCAGTCAGTCGACTCTGAACTGCTAGACTGCTGA	EBF(EBF)/proBcell-EBF-ChIP-Seq(GSE21978)/Homer	0.001	-7.429	0.0052	1862	0.0325	1676.2	0.0301
106	GACTACGTAGCTGACTACTGCAGTAGTCATCGACGTGCATGCATGCAT	MGP(C2H2)/colamp-MGP-DAP-Seq(GSE60143)/Homer	0.001	-7.343	0.0056	6133	0.107	5722.5	0.1029
107	GACTCGATCGATCTGAGTACAGTCCGATCGTAGTCAGATCGCATGCAT	MYB121(MYB)/col-MYB121-DAP-Seq(GSE60143)/Homer	0.001	-7.333	0.0056	6837	0.1192	6394.1	0.1149
108	CTGACTAGCTAGACTGCAGTACGTCGATCGTACATGCATGACTGCGATCAGTCGATCGTA	AT4G12670(MYBrelated)/col-AT4G12670-DAP-Seq(GSE60143)/Homer	0.001	-7.273	0.0059	6	0.0001	0	0
109	TCGACATGCATGTACGGTACTCGAAGTCCAGTCTGACGTAAGTCGACT	ZNF264(Zf)/HEK293-ZNF264.GFP-ChIP-Seq(GSE58341)/Homer	0.001	-7.19	0.0064	6860	0.1196	6420	0.1154
110	CTAGAGTCTACGTACGTGACCGTAACTGTAGCGCATCATGATGCAGCT	Ascl1(bHLH)/NeuralTubes-Ascl1-ChIP-Seq(GSE55840)/Homer	0.001	-7.112	0.0068	7439	0.1297	6974.3	0.1254
111	ATGCGACTACTGCAGTGATCACGTTACGTACG	Smad2(MAD)/ES-SMAD2-ChIP-Seq(GSE29422)/Homer	0.001	-7.101	0.0068	11883	0.2072	11235.4	0.2019
112	TCAGCTGACGTACGTATACGGCATCTAGCTGACGTACGTATACGGACT	IRF1(IRF)/PBMC-IRF1-ChIP-Seq(GSE43036)/Homer	0.001	-7.05	0.0071	2257	0.0394	2051.2	0.0369
113	GACTCTGAGTACAGTCCGATCGTAGTCAGATCGCATGCATGCATCGAT	AT3G10580(MYBrelated)/colamp-AT3G10580-DAP-Seq(GSE60143)/Homer	0.01	-6.821	0.0089	7110	0.124	6666.6	0.1198
114	CTAGCATGACGTAGTCGCTAAGCTAGTCAGCTTCAGCTGAACTGCATGGCATATGCCGTA	THRa(NR)/C17.2-THRa-ChIP-Seq(GSE38347)/Homer	0.01	-6.771	0.0093	3399	0.0593	3133.4	0.0563
115	ATGCGATCCGATCTAGACTGGCTACGTAAGCTACTGAGCT	TEAD2(TEA)/Py2T-Tead2-ChIP-Seq(GSE55709)/Homer	0.01	-6.666	0.0102	4355	0.0759	4042.6	0.0727
116	CTGAATGCGCTACGATATGCCGTACGTACGTACTAGTACG	Tcf3(HMG)/mES-Tcf3-ChIP-Seq(GSE11724)/Homer	0.01	-6.506	0.0119	4954	0.0864	4615.2	0.083
117	ATGCCTGAATCGTACGAGTCCGATTCAGCGATCTAGAGCTGTCAGTCACGTAAGTCCGTATACGCTGA	Fox:Ebox(Forkhead,bHLH)/Panc1-Foxa2-ChIP-Seq(GSE47459)/Homer	0.01	-6.478	0.0121	10283	0.1793	9715.4	0.1746
118	CTGACGATCAGTCATGACTGATCGGTCAAGTCAGTCGTCAAGTCGCTA	PTF1(TCP)/colamp-PTF1-DAP-Seq(GSE60143)/Homer	0.01	-6.399	0.013	579	0.0101	496.3	0.0089
119	ACGTTAGCTGCAGATCTCAGACGTACTGTGCAGATCGATC	Cbf1(bHLH)/Yeast-Cbf1-ChIP-Seq(GSE29506)/Homer	0.01	-6.355	0.0135	1855	0.0324	1682.6	0.0302
120	CGATCGATAGCTAGCTACTGACGTCGTAAGTCACTGACTGCGTAGTAC	SPL3(SBP)/colamp-SPL3-DAP-Seq(GSE60143)/Homer	0.01	-6.355	0.0135	664	0.0116	574.2	0.0103
121	CGTACGATCGATCGTACTGAGTCAAGTCAGTCACGTCGTACTGAGCATCGATCGATGCTA	AT1G72740(MYBrelated)/colamp-AT1G72740-DAP-Seq(GSE60143)/Homer	0.01	-6.239	0.0149	18218	0.3177	17365.6	0.3121
122	CGTACTGACTAGCTGAAGTCGCTACGATATCGGACTGATCAGTCCTGACTAGCTAGAGTCGCTACGATCTAGGATCGATC	p73(p53)/Trachea-p73-ChIP-Seq(PRJNA310161)/Homer	0.01	-6.23	0.0149	310	0.0054	254.7	0.0046
123	GTACAGCTTCGAGTACAGTCCAGTCGTAGTCAGATCGCAT	MYB62(MYB)/colamp-MYB62-DAP-Seq(GSE60143)/Homer	0.01	-6.184	0.0155	16860	0.294	16056.9	0.2886
124	CTGAACTGACGTACTGACGTAGTCCGTAACTG	CELF2(RRM)/JSL1-CELF2-CLIP-Seq(GSE71264)/Homer	0.01	-6.17	0.0156	2216	0.0386	2024.7	0.0364
125	TGCAGCATAGCTGCATAGTCAGTCAGTCCTGAACTGTCGATCGACAGTATCGAGTCGATC	ZNF143|STAF(Zf)/CUTLL-ZNF143-ChIP-Seq(GSE29600)/Homer	0.01	-6.106	0.0164	1170	0.0204	1044.8	0.0188
126	CGATCTAGGATCGCTAAGCTCTAGGATCCGTA	RBFox2(?)/Heart-RBFox2-CLIP-Seq(GSE57926)/Homer	0.01	-6.01	0.0179	19123	0.3335	18247.5	0.328
127	CGTACGATCTAGTGCAAGCTACTGCGTAAGTCCTAGCGATTGACCTGAACGTGTACGCTA	TGA5(bZIP)/col-TGA5-DAP-Seq(GSE60143)/Homer	0.01	-5.906	0.0198	1335	0.0233	1200.5	0.0216
128	AGTCATCGGCATCTAGACTGTACGCGATTCAGCATGAGCTTAGCGATC	GLI3(Zf)/Limb-GLI3-ChIP-Chip(GSE11077)/Homer	0.01	-5.891	0.0199	944	0.0165	836.8	0.015
129	GTACCATGTAGCAGTCCTAGCATGCTGACGTAGCATGCATACGTGCATGTACACTGATCG	LOB(LOBAS2)/col-LOB-DAP-Seq(GSE60143)/Homer	0.01	-5.89	0.0199	1573	0.0274	1423.2	0.0256
130	ACTGCGTAACTGATGCTGACGATCATCGTGCAACTGAGTC	ZNF519(Zf)/HEK293-ZNF519.GFP-ChIP-Seq(GSE58341)/Homer	0.01	-5.784	0.0218	361	0.0063	302.1	0.0054
131	TACGCGTATCAGGACTCTAGACTGCAGTTAGCTCGAACGTGTACCTAGAGTCAGTCGATC	ZNF669(Zf)/HEK293-ZNF669.GFP-ChIP-Seq(GSE58341)/Homer	0.01	-5.681	0.024	508	0.0089	436.4	0.0078
132	TCGAAGTCCGTAATCGATGCCGATACTGAGTCAGCTACTG	Tcf12(bHLH)/GM12878-Tcf12-ChIP-Seq(GSE32465)/Homer	0.01	-5.662	0.0243	3960	0.0691	3685.2	0.0662
133	TGCAAGCTCTGAATCGGACTCTAGGTACGATCGTCAAGTCGTACGACTCTAGATCGGCATCATGCATGGATCGTACCTGA	CTCF(Zf)/CD4+-CTCF-ChIP-Seq(Barski_et_al.)/Homer	0.01	-5.655	0.0243	328	0.0057	273.2	0.0049
134	AGTCTGCATCGACTGAACTGCATGACGTATGCGTCATACG	Erra(NR)/HepG2-Erra-ChIP-Seq(GSE31477)/Homer	0.01	-5.648	0.0243	19002	0.3314	18143.1	0.3261
135	GCTAGCATTACGAGCTCATGACTGCATGCATGGATCAGTCAGTCCTGAAGTCGTACGCTA	At1g69690(TCP)/colamp-At1g69690-DAP-Seq(GSE60143)/Homer	0.01	-5.429	0.03	1139	0.0199	1022	0.0184
136	TACGTCAGAGCTATGCCGTAAGTCTCAGACGTACTGTCGA	USF1(bHLH)/GM12878-Usf1-ChIP-Seq(GSE32465)/Homer	0.01	-5.386	0.0311	2627	0.0458	2424	0.0436
137	ACTGGTACAGTCCTGAATGCACTGAGCTTACG	E-box/Arabidopsis-Promoters/Homer	0.01	-5.37	0.0313	2979	0.052	2758.6	0.0496
138	TCAGCGTAAGTCAGCTCGTAAGTCCTGACGTAAGTCGCATAGTCAGTCAGTCCTGAACTGTGCATCGACATGATCGGATC	Ronin(THAP)/ES-Thap11-ChIP-Seq(GSE51522)/Homer	0.01	-5.34	0.032	80	0.0014	57.3	0.001
139	AGTCCGATACTGATCGTGACGCTACATGATCGTGACCGATACTGTAGCGTACGTCA	Tlx?(NR)/NPC-H3K4me1-ChIP-Seq(GSE16256)/Homer	0.01	-5.336	0.032	1945	0.0339	1780.2	0.032
140	CATGGTACCGTAAGTCCTAGACGTACTGGTACAGTCAGCT	bHLHE40(bHLH)/HepG2-BHLHE40-ChIP-Seq(GSE31477)/Homer	0.01	-5.255	0.0344	1653	0.0288	1506.8	0.0271
141	GCATAGTCGACTTCGATACGGTCATCGAACTGTAGCGCATGCATATGC	AT2G01818(PLATZ)/col-AT2G01818-DAP-Seq(GSE60143)/Homer	0.01	-5.196	0.0362	3199	0.0558	2970.6	0.0534
142	ACTGCTAGTCGACGATCATGGCTAATCGCGATGTACGCTAAGCTGTAC	Fra1(bZIP)/BT549-Fra1-ChIP-Seq(GSE46166)/Homer	0.01	-5.167	0.037	4296	0.0749	4015.8	0.0722
143	GCATCAGTCGATAGTCGATCGCTACGATCGATCGATGCTACGATCTAGACTGGCTAGCTA	AGL25(MADS)/colamp-AGL25-DAP-Seq(GSE60143)/Homer	0.01	-5.144	0.0376	734	0.0128	648.3	0.0117
144	ATGCAGTCGTACAGCTTCGACTAGGATCCTGAGTCAAGTCGCTATCAG	Rfx5(HTH)/GM12878-Rfx5-ChIP-Seq(GSE31477)/Homer	0.01	-5.074	0.0401	2400	0.0419	2214.4	0.0398
145	TGACTCGACTGACTGAATGCGATCCTAGTACGGACTGACTGATCTCGACTGACTGAATGCGATCCTAGATCGGACTGACT	Tcfcp2l1(CP2)/mES-Tcfcp2l1-ChIP-Seq(GSE11431)/Homer	0.01	-5.027	0.0417	860	0.015	766.8	0.0138
146	CTGACTAGTCGACGTAATGCCGTAATCGCGATTAGCGCATATCGGCATAGCTGATCGACTAGCT	ARE(NR)/LNCAP-AR-ChIP-Seq(GSE27824)/Homer	0.01	-5.018	0.0418	1288	0.0225	1167	0.021
147	TCGATGCACAGTTCGAGATCAGTCCGTACGTAACTGAGTCCGTACGTATCAGCGATAGTC	AT5G25475(ABI3VP1)/col-AT5G25475-DAP-Seq(GSE60143)/Homer	0.01	-4.956	0.0441	11867	0.207	11284.2	0.2028
148	CATGGTCAAGTCCGTACTAGGATCCGATACTGACGTGTACCGTACGTA	bZIP69(bZIP)/col-bZIP69-DAP-Seq(GSE60143)/Homer	0.01	-4.925	0.0452	536	0.0093	467.5	0.0084
149	TCGATCGAAGTCCGTACTAGTAGCACGTACTG	MyoG(bHLH)/C2C12-MyoG-ChIP-Seq(GSE36024)/Homer	0.01	-4.892	0.0465	4713	0.0822	4419.1	0.0794
150	ACGTCTAGCGTAAGTCGTACACGTACGTACGTGTCAGTACTGACGACT	Nur77(NR)/K562-NR4A1-ChIP-Seq(GSE31363)/Homer	0.01	-4.888	0.0465	2477	0.0432	2291	0.0412
151	CAGTCGATGATCAGTCGTCACGATCGTACGATGCATCGATCTAGACTG	SOC1(MADS)/Seedling-SOC1-ChIP-Seq(GSE45846)/Homer	0.01	-4.837	0.0484	6339	0.1105	5976.6	0.1074
152	CGATTGCAGTACCGTAAGTCCTAGGACTCATG	NPAS(bHLH)/Liver-NPAS-ChIP-Seq(GSE39860)/Homer	0.01	-4.772	0.0513	12119	0.2113	11533.7	0.2073
153	GCATACGTAGTCAGCTCTGAACTGCGTACGTATACGTGACGCATGCATGATCGCATCGTA	HSFB3(HSF)/colamp-HSFB3-DAP-Seq(GSE60143)/Homer	0.01	-4.772	0.0513	752	0.0131	668.5	0.012
154	TCGACTAGGCTACGTAACGTGTCAACGTCGATGATCAGCTGCATGCTA	At5g29000(G2like)/col-At5g29000-DAP-Seq(GSE60143)/Homer	0.01	-4.735	0.0526	5273	0.092	4958.1	0.0891

## Sheet: ArD_0h_2
Homer Known Motif Enrichment Results (ArD_0h_2)
Total Target Sequences = 48890, Total Background Sequences = 45304
Rank	Motif	Name	P-value	log P-pvalue	q-value (Benjamini)	# Target Sequences with Motif	% of Targets Sequences with Motif	# Background Sequences with Motif	% of Background Sequences with Motif
1	TGCAACTGTACGATGCAGTCGACTTCGAATCG	ZNF711(Zf)/SHSY5Y-ZNF711-ChIP-Seq(GSE20673)/Homer	1e-86	-198.9	0	7754	0.1586	5789.9	0.1278
2	CGTACTAGACGTACGTGCTACTAGACTGAGTCCTGACTAG	MYB116(MYB)/colamp-MYB116-DAP-Seq(GSE60143)/Homer	1e-80	-184.4	0	9013	0.1843	6912.8	0.1526
3	CTGAACTGACTGAGTCAGTCAGCTCTAGTACG	ZFX(Zf)/mES-Zfx-ChIP-Seq(GSE11431)/Homer	1e-74	-170.7	0	5734	0.1173	4187.8	0.0925
4	CGATCGATCGATCGATCGATCGATCGATCGATCGATCGAT	SeqBias: A/T bias	1e-62	-143.6	0	47646	0.9745	43513.4	0.9607
5	GACTACGTCTGATGACTAGCCGATGCTAGTCAGATCGACT	MYB57(MYB)/col-MYB57-DAP-Seq(GSE60143)/Homer	1e-61	-141.1	0	7270	0.1487	5587.7	0.1234
6	TGCAGTACCGTAATCGACTGACGTCTAGCGATTCGAAGTC	ZEB1(Zf)/PDAC-ZEB1-ChIP-Seq(GSE64557)/Homer	1e-59	-137.7	0	9774	0.1999	7764.1	0.1714
7	GTACAGCTTCGAGTACAGTCCAGTCGTAGTCAGATCGCAT	MYB62(MYB)/colamp-MYB62-DAP-Seq(GSE60143)/Homer	1e-56	-130.3	0	15117	0.3092	12529.1	0.2766
8	CTGAATCGAGCTAGCTACGTTAGCCTGATACGCGATACGTGACTAGTC	ISRE(IRF)/ThioMac-LPS-Expression(GSE23622)/Homer	1e-46	-106.8	0	1501	0.0307	941.5	0.0208
9	TCAGGACTACGTCGTAACTGACTGACTGAGTCCGTAGTCA	TBP3(MYBrelated)/col-TBP3-DAP-Seq(GSE60143)/Homer	1e-44	-102.4	0	10641	0.2176	8704.1	0.1922
10	GCATTCGAACGTCGTAACTGACTGAGCTGCATGACTGCTA	SRS7(SRS)/colamp-SRS7-DAP-Seq(GSE60143)/Homer	1e-43	-100	0	29875	0.611	26276.2	0.5801
11	CTGAGTACGACTAGTCCAGTTGCACTGAACGTAGCTGATCCTAGCGATACTGATGCGACTCTGAGATCGACTAGCTGATC	Mouse_Recombination_Hotspot(Zf)/Testis-DMC1-ChIP-Seq(GSE24438)/Homer	1e-42	-97.99	0	1067	0.0218	631.6	0.0139
12	CTAGCTAGCTAGCTAGCTAGCTAGCTAGCTAGCTAGCTAG	SeqBias: G/A bias	1e-41	-94.46	0	47955	0.9808	43989.7	0.9712
13	GACTCGATCGATCTGAGTACAGTCCGATCGTAGTCAGATCGCATGCAT	MYB121(MYB)/col-MYB121-DAP-Seq(GSE60143)/Homer	1e-40	-92.3	0	6317	0.1292	4977	0.1099
14	GACTACGTCGATAGCTAGTCCGTAACTGACTGCGATCTAG	NGA4(ABI3VP1)/col-NGA4-DAP-Seq(GSE60143)/Homer	1e-39	-90.41	0	15494	0.3169	13117.6	0.2896
15	GCATGACTGCATATGCCTGAGATCCTGAGATCCTAGGACTCTAGGACTTACGCGTACGTA	BAM8(BES1)/col-BAM8-DAP-Seq(GSE60143)/Homer	1e-38	-89.68	0	962	0.0197	567.6	0.0125
16	AGCTGCATACTGACGTAGTCACGTCTAGTACG	Smad3(MAD)/NPC-Smad3-ChIP-Seq(GSE36673)/Homer	1e-38	-87.87	0	20272	0.4146	17478.1	0.3859
17	TCAGCTGACGTACGTATACGGCATCTAGCTGACGTACGTATACGGACT	IRF1(IRF)/PBMC-IRF1-ChIP-Seq(GSE43036)/Homer	1e-36	-84.38	0	2218	0.0454	1557.5	0.0344
18	GCTACGATCGATACGTGCATCGTAGATCGATCACTGAGCT	GTL1(Trihelix)/colamp-GTL1-DAP-Seq(GSE60143)/Homer	1e-35	-81.95	0	18303	0.3743	15726.2	0.3472
19	GACTCGTACGATACGTGCATCGTAAGTCAGTCACTGGACTCAGTCAGT	EMB1789(C3H)/col-EMB1789-DAP-Seq(GSE60143)/Homer	1e-32	-75.02	0	8140	0.1665	6657.3	0.147
20	GACTCTGAGTACAGTCCGATCGTAGTCAGATCGCATGCATGCATCGAT	AT3G10580(MYBrelated)/colamp-AT3G10580-DAP-Seq(GSE60143)/Homer	1e-31	-73.68	0	6583	0.1346	5301.4	0.117
21	ATGCGACTACGTCTAGACGTACGTACGTCTGAGATCGCTAAGCTCGTA	Foxa2(Forkhead)/Liver-Foxa2-ChIP-Seq(GSE25694)/Homer	1e-31	-72.92	0	10753	0.2199	8985.9	0.1984
22	ATGCTGCAAGTCCGTAAGTCAGTCACGTACTGATGCGTCA	E2A(bHLH),near_PU.1/Bcell-PU.1-ChIP-Seq(GSE21512)/Homer	1e-31	-72.23	0	6287	0.1286	5051.5	0.1115
23	ATGCCTGAATCGTACGAGTCCGATTCAGCGATCTAGAGCTGTCAGTCACGTAAGTCCGTATACGCTGA	Fox:Ebox(Forkhead,bHLH)/Panc1-Foxa2-ChIP-Seq(GSE47459)/Homer	1e-29	-66.87	0	9861	0.2017	8232.6	0.1818
24	GCATATCGCATGGTACGCTAAGTCTCAGTGACGTCATGCA	Arnt:Ahr(bHLH)/MCF7-Arnt-ChIP-Seq(Lo_et_al.)/Homer	1e-27	-63.47	0	9904	0.2026	8294.1	0.1831
25	TCGAAGTCCGTAATCGTAGCACGTACTGAGCTACGTAGTC	Ptf1a(bHLH)/Panc1-Ptf1a-ChIP-Seq(GSE47459)/Homer	1e-27	-62.97	0	11975	0.2449	10150.2	0.2241
26	CGTACGTACTAGACGTACGTCGTAACTGACTGACGTCTGATCGATCGA	MYB4(MYB)/col200-MYB4-DAP-Seq(GSE60143)/Homer	1e-26	-61.22	0	8038	0.1644	6653.8	0.1469
27	CTAGCTAGCGTACGTATACGCGATCTAGCTGACTGACGTATACGGACT	PU.1:IRF8(ETS:IRF)/pDC-Irf8-ChIP-Seq(GSE66899)/Homer	1e-26	-60.59	0	1825	0.0373	1308	0.0289
28	CTAGTCGACTGACGTATACGGACTTCAGTCGAGTCATGCATACGAGCT	IRF2(IRF)/Erythroblas-IRF2-ChIP-Seq(GSE36985)/Homer	1e-25	-57.83	0	2024	0.0414	1479	0.0327
29	AGTCCAGTTCAGATGCAGTCCGATCGTAGTCAGATCGCAT	BOS1(MYB)/col-BOS1-DAP-Seq(GSE60143)/Homer	1e-25	-57.71	0	11136	0.2278	9438.3	0.2084
30	CTAGGCATGATCCGTAAGTCTCAGGACTCTAG	CLOCK(bHLH)/Liver-Clock-ChIP-Seq(GSE39860)/Homer	1e-24	-55.72	0	3115	0.0637	2401.9	0.053
31	AGTCTAGCGACTACGTCTAGACGTACGTACGTCTGAAGTCGCTAGACTCGTACTAGACTG	Foxa3(Forkhead)/Liver-Foxa3-ChIP-Seq(GSE77670)/Homer	1e-23	-54.66	0	4806	0.0983	3859.6	0.0852
32	AGTCGTACAGCTCTAGAGTCCGATACTGCGTAACTGGTCA	Zic(Zf)/Cerebellum-ZIC1.2-ChIP-Seq(GSE60731)/Homer	1e-23	-54.65	0	3253	0.0665	2523.4	0.0557
33	CGTACGATCGATCGTACTGAGTCAAGTCAGTCACGTCGTACTGAGCATCGATCGATGCTA	AT1G72740(MYBrelated)/colamp-AT1G72740-DAP-Seq(GSE60143)/Homer	1e-22	-52.72	0	15716	0.3214	13618	0.3007
34	AGTCCGTACGATAGTCGTCAAGTCACGTCTGA	Unknown2/Drosophila-Promoters/Homer	1e-22	-52.17	0	8688	0.1777	7293.6	0.161
35	GCTAGCATGCATCAGTACGTGCATGTCAGTACGATCTACG	AT5G47660(Trihelix)/colamp-AT5G47660-DAP-Seq(GSE60143)/Homer	1e-21	-50.19	0	22808	0.4665	20140.7	0.4447
36	CGTACGTACTAGCAGTGACTCGTACATGCATGCGATCTGACTGACTGA	MS188(MYB)/colamp-MS188-DAP-Seq(GSE60143)/Homer	1e-21	-49.67	0	11618	0.2376	9937.3	0.2194
37	TCAGTCAGGCTACGTATACGGACTTCAGTCGACTGACGTATACGGACT	IRF8(IRF)/BMDM-IRF8-ChIP-Seq(GSE77884)/Homer	1e-21	-49.48	0	3926	0.0803	3125.9	0.069
38	TGACATGCCGTAATCGATGCCAGTCATGACTGAGTCGTAC	HEB(bHLH)/mES-Heb-ChIP-Seq(GSE53233)/Homer	1e-21	-49.47	0	7644	0.1563	6385.3	0.141
39	AGCTAGCTAGCTACTGACGTAGTCACTGACGTGACTCGATGCATATCG	IDD7(C2H2)/col-IDD7-DAP-Seq(GSE60143)/Homer	1e-21	-49.02	0	7726	0.158	6461.4	0.1427
40	GCATCGTAGCATCGTATCGACGTACTGAACTGCGTACGTACGTAACGTACTGGTCAGCAT	AT2G31460(REMB3)/col-AT2G31460-DAP-Seq(GSE60143)/Homer	1e-21	-48.55	0	4342	0.0888	3490.3	0.0771
41	GCATACGTACTGACGTAGTCACTGATCGGTCACGATCGTA	ARF2(ARF)/col-ARF2-DAP-Seq(GSE60143)/Homer	1e-20	-47.76	0	21982	0.4496	19404.1	0.4284
42	AGCTCATGGCATGATCTGCACTAGGATCACGT	Tgif2(Homeobox)/mES-Tgif2-ChIP-Seq(GSE55404)/Homer	1e-19	-44.78	0	28229	0.5774	25223.1	0.5569
43	GTACTCGAAGTCTCAGAGCTTCAGGATCATGC	IBL1(bHLH)/Seedling-IBL1-ChIP-Seq(GSE51120)/Homer	1e-19	-44.54	0	9237	0.1889	7843	0.1732
44	ACGTCTAGAGCTACGTACGTCTGAAGTCGACTAGCTCGTA	FOXM1(Forkhead)/MCF7-FOXM1-ChIP-Seq(GSE72977)/Homer	1e-18	-43.48	0	14161	0.2896	12294.5	0.2714
45	CGATCTAGGATCGCTAAGCTCTAGGATCCGTA	RBFox2(?)/Heart-RBFox2-CLIP-Seq(GSE57926)/Homer	1e-18	-42.55	0	16842	0.3445	14745.1	0.3255
46	GCTATCGACGTACTAGAGCTGTCAGTCACGTAAGTCCGTA	FOXA1(Forkhead)/MCF7-FOXA1-ChIP-Seq(GSE26831)/Homer	1e-18	-42.45	0	13904	0.2844	12071.4	0.2665
47	CTGATACGGCATAGCTAGCTAGTCTCGAACTGCAGTAGCTAGCTGATC	IRF3(IRF)/BMDM-Irf3-ChIP-Seq(GSE67343)/Homer	1e-18	-41.54	0	4824	0.0987	3952	0.0873
48	ACTGTGACGTACCGTAAGTCTACGACGTACTGGTCAAGTC	NPAS2(bHLH)/Liver-NPAS2-ChIP-Seq(GSE39860)/Homer	1e-17	-41.43	0	5841	0.1195	4847.6	0.107
49	GATCAGTCGACTGCTAGTACAGTCGCATGCTAGTACGATC	MYB61(MYB)/colamp-MYB61-DAP-Seq(GSE60143)/Homer	1e-17	-40.61	0	15381	0.3146	13433.8	0.2966
50	CGATCTAGAGTCTCAGAGTCCTGAAGTCCTAGGACTCTAGAGTCTCAG	BZR1(BZR)/col-BZR1-DAP-Seq(GSE60143)/Homer	1e-17	-40.16	0	408	0.0083	239.2	0.0053
51	AGCTGTCACGTAACGTACGTCTGATCAGATGC	Lhx2(Homeobox)/HFSC-Lhx2-ChIP-Seq(GSE48068)/Homer	1e-17	-39.95	0	16232	0.332	14216.7	0.3139
52	GACTACGTACGTACTGACGTAGTCGCATAGCTGCATGCATGACTAGCT	SGR5(C2H2)/colamp-SGR5-DAP-Seq(GSE60143)/Homer	1e-17	-39.48	0	10609	0.217	9120.3	0.2014
53	TACGTAGCGCTACGATCTAGACGTCAGTCAGTGCTAAGTCGTCAGCAT	FOXK2(Forkhead)/U2OS-FOXK2-ChIP-Seq(E-MTAB-2204)/Homer	1e-16	-38.34	0	8131	0.1663	6906.5	0.1525
54	CGATCAGTGTCAGCTACAGTAGCTACGTACTGAGTCCGTAACGTACTGACGTCTGATCGA	FUS3(ABI3VP1)/col-FUS3-DAP-Seq(GSE60143)/Homer	1e-16	-37.49	0	9075	0.1856	7759.4	0.1713
55	CAGTCGATGATCAGTCGTCACGATCGTACGATGCATCGATCTAGACTG	SOC1(MADS)/Seedling-SOC1-ChIP-Seq(GSE45846)/Homer	1e-16	-37.44	0	5944	0.1216	4967.4	0.1097
56	CTAGTACGAGTCGTACTCGAACGTGTCAGCTAGCTACGATAGTCGCTA	HOXA9(Homeobox)/HSC-Hoxa9-ChIP-Seq(GSE33509)/Homer	1e-16	-37.02	0	10513	0.215	9057.3	0.2
57	CGATTGCAGTACCGTAAGTCCTAGGACTCATG	NPAS(bHLH)/Liver-NPAS-ChIP-Seq(GSE39860)/Homer	1e-16	-36.98	0	10925	0.2234	9429	0.2082
58	TCGAGTACTCAGACTGACGTCGTACGTACGTACGTAGCTA	AT1G76880(Trihelix)/col-AT1G76880-DAP-Seq(GSE60143)/Homer	1e-15	-36.33	0	7513	0.1537	6371.6	0.1407
59	TACGCTAGTACGAGTCCGTAAGTCAGTCACGTACTGAGTCGATCTAGC	Slug(Zf)/Mesoderm-Snai2-ChIP-Seq(GSE61475)/Homer	1e-15	-36.24	0	2003	0.041	1543.4	0.0341
60	GTCATCGATCGACGTAGCTACGTATCGATGACACTGCGTAAGTCCGTACGTATCGAGCTA	IDD2(C2H2)/colamp-IDD2-DAP-Seq(GSE60143)/Homer	1e-15	-35.89	0	3267	0.0668	2629.2	0.058
61	CGATCGTACGATCGATAGTCCTGAGATCCTGAGATCCTAGGCATCTAGGACTTCAGGCTA	At4g36780(BZR)/col-At4g36780-DAP-Seq(GSE60143)/Homer	1e-15	-35.8	0	1579	0.0323	1188.4	0.0262
62	AGTCCGTATGACATGCGCATCTGAGTACGATC	MYB55(MYB)/colamp-MYB55-DAP-Seq(GSE60143)/Homer	1e-15	-35.3	0	12814	0.2621	11156.2	0.2463
63	CGTACTAGCATGAGCTACTGCGATATCGCGTAGTCAGTCA	Tbet(T-box)/CD8-Tbet-ChIP-Seq(GSE33802)/Homer	1e-15	-35.21	0	10094	0.2065	8697.1	0.192
64	AGCTGACTACGTACTGACGTAGTCACTGACGTGCATCGAT	AtIDD11(C2H2)/colamp-AtIDD11-DAP-Seq(GSE60143)/Homer	1e-15	-35.19	0	7259	0.1485	6154.8	0.1359
65	AGCTAGCTAGCTACTGACGTAGTCACTGACGTGCATGCATGCATACGT	At5g66730(C2H2)/colamp-At5g66730-DAP-Seq(GSE60143)/Homer	1e-14	-34.51	0	6046	0.1237	5080.6	0.1122
66	CTAGCTAGTCGACTAGCGTAATCGTCGAACTGCTGATCGACTGATACG	FRS9(ND)/col-FRS9-DAP-Seq(GSE60143)/Homer	1e-14	-33.73	0	1451	0.0297	1089.3	0.024
67	TCGAGTACTCGATCGACATGATGCACGTACTGACTGAGTCCGTACTAGAGTCATCGAGTC	Unknown3/Drosophila-Promoters/Homer	1e-14	-33.52	0	657	0.0134	442.4	0.0098
68	CTGAGTACCTAGCTAGACGTCGTACGTACGTACGTAGCTAGCATCGTA	GT2(Trihelix)/colamp-GT2-DAP-Seq(GSE60143)/Homer	1e-14	-33.18	0	19517	0.3992	17304.2	0.382
69	CGATCTAGCTGAATGCCTGATCGACGTACTGATCGATAGCAGTCCGTAACTGTCGAATGC	Hand2(bHLH)/Mesoderm-Hand2-ChIP-Seq(GSE61475)/Homer	1e-14	-32.55	0	2658	0.0544	2121.9	0.0468
70	ACTGCTAGTCGACGATCATGGCTAATCGCGATGTACGCTAAGCTGTAC	Fra1(bZIP)/BT549-Fra1-ChIP-Seq(GSE46166)/Homer	1e-14	-32.35	0	4081	0.0835	3361.1	0.0742
71	GCTATCGACGTACTAGAGCTGTCAGTCACGTAAGTCCGTA	FOXA1(Forkhead)/LNCAP-FOXA1-ChIP-Seq(GSE27824)/Homer	1e-13	-31.9	0	16218	0.3317	14296	0.3156
72	CTAGCAGTTGACCGTAGATCTCAGGACTCATG	BMAL1(bHLH)/Liver-Bmal1-ChIP-Seq(GSE39860)/Homer	1e-13	-31.71	0	11074	0.2265	9618.6	0.2124
73	TAGCGTACCTAGATCGCTGACGTAGCTAGCATACGTTGACGTACACTGTACGGTCACTAG	ASL18(LOBAS2)/colamp-ASL18-DAP-Seq(GSE60143)/Homer	1e-13	-31.29	0	12319	0.252	10751.6	0.2374
74	GACTAGTCGATCCGTAGTACAGTCGCATCGTAGTCAGATC	MYB67(MYB)/col-MYB67-DAP-Seq(GSE60143)/Homer	1e-13	-30.77	0	10698	0.2188	9288	0.2051
75	CTGACTGAAGTCTAGCGACTGCATCTGAAGCTAGTCAGTC	At5g08520(MYBrelated)/colamp-At5g08520-DAP-Seq(GSE60143)/Homer	1e-13	-30.53	0	13092	0.2678	11462.5	0.2531
76	GCATCGTAAGTCCGTAGTACACTGGATCGCTACGTAGATCTGACCAGT	ANAC079(NAC)/colamp-ANAC079-DAP-Seq(GSE60143)/Homer	1e-13	-29.95	0	6904	0.1412	5883.6	0.1299
77	GCATGCATGCATCGTACGTAACGTACTGACTGACTGAGTCAGTCCGATCGTACGATCGAT	PCF/Arabidopsis-Promoters/Homer	1e-12	-29.91	0	3455	0.0707	2829.7	0.0625
78	CATGCTAGTCGAACGTACTGCGTATAGCCGATTGACCGTAAGCTGATC	Fra2(bZIP)/Striatum-Fra2-ChIP-Seq(GSE43429)/Homer	1e-12	-29.57	0	3126	0.0639	2544.2	0.0562
79	GACTACGTAGCTGACTACTGCAGTAGTCATCGACGTGCATGCATGCAT	MGP(C2H2)/colamp-MGP-DAP-Seq(GSE60143)/Homer	1e-12	-28.83	0	5992	0.1226	5079.3	0.1121
80	CTAGCATGACGTCGTACTAGCATGCGATCTAGTCAGTCAG	MYB3(MYB)/Arabidopsis-MYB3-ChIP-Seq(GSE80564)/Homer	1e-12	-28.62	0	14019	0.2867	12329.7	0.2722
81	CTAGTCGAGCATCATGGCTATAGCCGATGTACCTGAAGCT	JunB(bZIP)/DendriticCells-Junb-ChIP-Seq(GSE36099)/Homer	1e-11	-27.16	0	3803	0.0778	3153.1	0.0696
82	CGTACATGAGTCGACTTGCACGTAACGTACGTCTGATCAG	Lhx1(Homeobox)/EmbryoCarcinoma-Lhx1-ChIP-Seq(GSE70957)/Homer	1e-11	-25.98	0	17567	0.3593	15609.6	0.3446
83	CGATCTAGTCGAAGCTCGATCTGACGTAAGCTACTGCTAGATGCGATC	Hoxb4(Homeobox)/ES-Hoxb4-ChIP-Seq(GSE34014)/Homer	1e-11	-25.87	0	2344	0.0479	1887.6	0.0417
84	ACGTCAGTAGTCCTAGGATCCGTAAGTCTCAGGACTCTAGAGTCTCGA	At4g18890(BZR)/col-At4g18890-DAP-Seq(GSE60143)/Homer	1e-10	-24.94	0	767	0.0157	554.8	0.0122
85	GACTACGTCTGACGTAACGTACGTCGTATCAGTGACCATG	ATHB23(ZFHD)/col-ATHB23-DAP-Seq(GSE60143)/Homer	1e-10	-24.51	0	14458	0.2957	12783.8	0.2822
86	ACGTCTAGCGTAACGTAGCTCGTATCAGATGC	ATHB34(ZFHD)/colamp-ATHB34-DAP-Seq(GSE60143)/Homer	1e-10	-24.37	0	12660	0.2589	11145.1	0.2461
87	CTAGACTGACGTCGTAACTGACTGACGTTCAGCTGATCGA	MYB107(MYB)/col-MYB107-DAP-Seq(GSE60143)/Homer	1e-10	-23.98	0	16069	0.3287	14264.6	0.3149
88	TGACGCTATGACCGTATCAGGATCCGTACATGCATGCTAGCTAGCTAG	Unknown-ESC-element(?)/mES-Nanog-ChIP-Seq(GSE11724)/Homer	1e-10	-23.94	0	1438	0.0294	1120	0.0247
89	CTGACTGACTGAATGCGATCCATGACTGGACTGACTGCATCGTACGTAAGTCGTACCTGAATCGGCATGACTGACTAGCT	GRHL2(CP2)/HBE-GRHL2-ChIP-Seq(GSE46194)/Homer	1e-10	-23.68	0	3804	0.0778	3180.1	0.0702
90	CTAGTCGAACGTACTGCGTAATGCACGTGTACCGTAAGCTGATCGTAC	Atf3(bZIP)/GBM-ATF3-ChIP-Seq(GSE33912)/Homer	1e-10	-23.49	0	4759	0.0973	4028.3	0.0889
91	TACGATCGTAGCGATCACTGACGTAGTCACGTCTAGATCG	Smad4(MAD)/ESC-SMAD4-ChIP-Seq(GSE29422)/Homer	1e-10	-23.06	0	10957	0.2241	9613.8	0.2123
92	AGTCGACTGATCCGTAGTACAGTCGCTACGTAGTACAGTCGTACGTAC	MYB63(MYB)/col-MYB63-DAP-Seq(GSE60143)/Homer	1e-09	-22.93	0	4941	0.1011	4195.6	0.0926
93	CATGGACTGCATACTGAGCTACTGACTGCGTAGCATAGCTATCGTACG	Foxh1(Forkhead)/hESC-FOXH1-ChIP-Seq(GSE29422)/Homer	1e-09	-22.41	0	7373	0.1508	6379.4	0.1408
94	GACTGCATCTAGCGATGATCTCGACATGGATC	Tgif1(Homeobox)/mES-Tgif1-ChIP-Seq(GSE55404)/Homer	1e-09	-22.27	0	28192	0.5766	25482.8	0.5626
95	GTCATCGACTAGCTAGAGTCGTCACGATCTAGGACTGATCGATCTCAGCTAGCTGAAGTCGCTACAGTTCAGGATCGATC	p63(p53)/Keratinocyte-p63-ChIP-Seq(GSE17611)/Homer	1e-09	-22.11	0	1860	0.038	1490.7	0.0329
96	AGCTAGTCATGCAGCTACGTCGTAACGTAGTCCGATATGC	Gata2(Zf)/K562-GATA2-ChIP-Seq(GSE18829)/Homer	1e-09	-21.87	0	7828	0.1601	6795.4	0.15
97	CGTACTAGCAGTACGTCGTAACTGCATGGCATTCAGCTGA	MYB49(MYB)/col-MYB49-DAP-Seq(GSE60143)/Homer	1e-09	-21.63	0	13183	0.2696	11659.8	0.2574
98	GATCGATCGATCCGTAGTACAGTCGCATCGTAGTACGATC	MYB58(MYB)/colamp-MYB58-DAP-Seq(GSE60143)/Homer	1e-09	-21.53	0	10476	0.2143	9196.6	0.203
99	ACGTCTGACGTAACGTACGTCGTATGCAATCG	ATHB24(ZFHD)/colamp-ATHB24-DAP-Seq(GSE60143)/Homer	1e-08	-20.67	0	11976	0.2449	10572.5	0.2334
100	ATGCCTGAAGTCTCAGACGTCTAGCATGTGAC	ABF1(bZIP)/Arabidopsis-ABF1-ChIP-Seq(GSE80564)/Homer	1e-08	-20.43	0	4191	0.0857	3550.9	0.0784
101	CTAGACTGAGCTCGTAACTGACTGACGTCTAG	MYB99(MYB)/colamp-MYB99-DAP-Seq(GSE60143)/Homer	1e-08	-19.98	0	10658	0.218	9382.5	0.2071
102	CAGTTGCAACGTACTGCGTAATCGCGATTGACCGTAACGT	BATF(bZIP)/Th17-BATF-ChIP-Seq(GSE39756)/Homer	1e-08	-19.98	0	4816	0.0985	4111.1	0.0908
103	CGATGCATAGTCTCAGGATCCGTAGATCCTAGGCATCTAGAGCTTCGACGTAGCTAGCAT	At1g78700(BZR)/col-At1g78700-DAP-Seq(GSE60143)/Homer	1e-08	-19.85	0	1581	0.0323	1262.9	0.0279
104	CATGACGTCTAGACGTCAGTACGTCTAGAGTC	PHA-4(Forkhead)/cElegans-Embryos-PHA4-ChIP-Seq(modEncode)/Homer	1e-08	-19.69	0	33509	0.6854	30483.1	0.673
105	CATGTACGTAGCGATCGATCATGCGTACGACTTCAGATGCCGATATCGCAGTACTGGTAC	Zic3(Zf)/mES-Zic3-ChIP-Seq(GSE37889)/Homer	1e-08	-19.61	0	1146	0.0234	891.4	0.0197
106	ACTGAGTCCGATACTGAGTCCGATACTGAGTCCGATACTGAGTCCGAT	SeqBias: GCW-triplet	1e-08	-19.35	0	47637	0.9743	43932.7	0.9699
107	TAGCAGTCTGACAGTCCTAGATCGAGTCCATGTGACAGTCGTACAGTCAGTCGCATCTAGATCGGCATACTGATCGGATC	BORIS(Zf)/K562-CTCFL-ChIP-Seq(GSE32465)/Homer	1e-08	-19.11	0	335	0.0069	223.6	0.0049
108	TAGCGCTAACTGCGTAACGTCGTACGTATACGTCAGTCGA	Gata1(Zf)/K562-GATA1-ChIP-Seq(GSE18829)/Homer	1e-08	-19.04	0	6962	0.1424	6047.3	0.1335
109	CTAGCATGCATGAGCTGACTCGTAGATCAGCTGTCAATGCTCGACTAGCATGACGTAGTCCTGA	LXRE(NR),DR4/RAW-LXRb.biotin-ChIP-Seq(GSE21512)/Homer	1e-08	-18.64	0	458	0.0094	322.4	0.0071
110	GACTGACTGATCCGTAGTACAGTCGCATCGTAGTACGATCGCATGCTA	MYB74(MYB)/colamp-MYB74-DAP-Seq(GSE60143)/Homer	1e-08	-18.63	0	7524	0.1539	6559.7	0.1448
111	TCGATAGCTGACCTGAAGTCACTGGACTCATG	c-Myc(bHLH)/LNCAP-cMyc-ChIP-Seq(Unpublished)/Homer	1e-08	-18.45	0	2272	0.0465	1871.8	0.0413
112	CGATCAGTCTAGGCTAAGTCCGTATCAGAGTCACGTACTGACGTGTACGCTAGCTAGCTA	bZIP52(bZIP)/colamp-bZIP52-DAP-Seq(GSE60143)/Homer	1e-07	-18.33	0	10615	0.2171	9366.1	0.2068
113	TCGAACGTCATGGCTATAGCCGATGTACGCTAACGTATGC	AP-1(bZIP)/ThioMac-PU.1-ChIP-Seq(GSE21512)/Homer	1e-07	-18.26	0	5275	0.1079	4539.8	0.1002
114	TCGATGCACAGTTCGAGATCAGTCCGTACGTAACTGAGTCCGTACGTATCAGCGATAGTC	AT5G25475(ABI3VP1)/col-AT5G25475-DAP-Seq(GSE60143)/Homer	1e-07	-18.06	0	10547	0.2157	9308.1	0.2055
115	TACGCTGACATGGATCGTACGCATTCAGTACGAGCTGTCAGATCGCATTACGCGTACTAGGATCGATCCGATACTGTCAG	ZNF322(Zf)/HEK293-ZNF322.GFP-ChIP-Seq(GSE58341)/Homer	1e-07	-18.01	0	621	0.0127	457.6	0.0101
116	CGTATAGCAGTCCTAGCAGTCTAGCTGAGTACGCATTCGACGTAGCATAGCTCTAGTCGA	PAX3:FKHR-fusion(Paired,Homeobox)/Rh4-PAX3:FKHR-ChIP-Seq(GSE19063)/Homer	1e-07	-17.89	0	3075	0.0629	2582.9	0.057
117	ATCGAGCTACTGAGTCACTGAGTCCGTAACGTACTGAGTCACTGAGTC	NRF(NRF)/Promoter/Homer	1e-07	-17.76	0	586	0.012	429.8	0.0095
118	CGATCAGTAGTCGATCGTCACGTACGTAGCTAGCATGCATCTAGCATG	AGL63(MADS)/col-AGL63-DAP-Seq(GSE60143)/Homer	1e-07	-17.65	0	13961	0.2855	12430.1	0.2744
119	ACTGACTGCATGGATCAGTCAGTCCTGAAGTC	TCP20(TCP)/col-TCP20-DAP-Seq(GSE60143)/Homer	1e-07	-17.65	0	1027	0.021	799.8	0.0177
120	AGTCTCGACTGAGACTTCAGTCAGTCGAACTGAGTCCTAGGATCTCAGAGTCGCATGACTCATGGATCCGTAAGCTGACT	LIN-15B(Zf)/cElegans-L3-LIN15B-ChIP-Seq(modEncode)/Homer	1e-07	-17.44	0	50	0.001	20	0.0004
121	CTAGAGCTCATGCATGCTAGATGCGATCGTACGTACCTGAAGTCGCTAGCTAGCATATCG	TCP7(TCP)/col-TCP7-DAP-Seq(GSE60143)/Homer	1e-07	-17.41	0	1792	0.0367	1459	0.0322
122	GTACGCTACGATCAGTAGTCGCTACGATCGATAGTCGCTA	WUS1(Homeobox)/colamp-WUS1-DAP-Seq(GSE60143)/Homer	1e-07	-17.27	0	5232	0.107	4511.4	0.0996
123	TCAGTCAGTAGCAGTCCTGAAGTCCTAGACGTACTGATCG	c-Myc(bHLH)/mES-cMyc-ChIP-Seq(GSE11431)/Homer	1e-07	-17.16	0	1835	0.0375	1499	0.0331
124	CTAGACTGACGTCGTAACTGACTGAGCTCTAGTCAGCTAG	MYB93(MYB)/colamp-MYB93-DAP-Seq(GSE60143)/Homer	1e-07	-16.63	0	11552	0.2363	10246	0.2262
125	CGTACGTACTGAACTGCGTACGTAACGTGTCAACGTGCATAGTCGACT	At2g03500(G2like)/col-At2g03500-DAP-Seq(GSE60143)/Homer	1e-06	-16.02	0	3715	0.076	3167.4	0.0699
126	TGACCTAGTCAGGTCACGTATCAGCGATTCAGTCGATGCACTGATAGC	PU.1-IRF(ETS:IRF)/Bcell-PU.1-ChIP-Seq(GSE21512)/Homer	1e-06	-15.47	0	9661	0.1976	8540.4	0.1886
127	GCATAGCTAGCTAGCTACTGACGTAGTCACTGACGTGACTCGATGCAT	JKD(C2H2)/col-JKD-DAP-Seq(GSE60143)/Homer	1e-06	-15.46	0	4349	0.0889	3739.1	0.0826
128	TAGCGTACCATGACTGCTGACGTAGCTAGCATGACTTGACGTACACTGATCGCGTACGTA	LBD19(LOBAS2)/colamp-LBD19-DAP-Seq(GSE60143)/Homer	1e-06	-15.4	0	19544	0.3997	17598.8	0.3885
129	GACTTCAGCTAGAGTCAGTCGTACAGTCCTGAAGTCAGTCAGTCGACTAGTCACTGATGC	KLF3(Zf)/MEF-Klf3-ChIP-Seq(GSE44748)/Homer	1e-06	-14.99	0	1314	0.0269	1059.1	0.0234
130	CGTATCGAGATCGCATCGTAACGTGTACTCAGGTCAGACTCGTACTAG	DREF/Drosophila-Promoters/Homer	1e-06	-14.95	0	665	0.0136	505.2	0.0112
131	CATGAGTCGACTCGTACGATGCATGACTGCATCGATCTAGCATGTGAC	Mef2b(MADS)/HEK293-Mef2b.V5-ChIP-Seq(GSE67450)/Homer	1e-06	-14.94	0	13375	0.2736	11939.7	0.2636
132	TACGTCGATAGCAGTCCGTAAGTCCTAGGCATACTGATCG	n-Myc(bHLH)/mES-nMyc-ChIP-Seq(GSE11431)/Homer	1e-06	-14.91	0	2833	0.0579	2393.9	0.0529
133	GCTAGCATGACTGCATTCAGGTACGCTAGCATCTGAGCTATAGCGCTACTGACGATCTAG	OCT4-SOX2-TCF-NANOG(POU,Homeobox,HMG)/mES-Oct4-ChIP-Seq(GSE11431)/Homer	1e-06	-14.65	0	3898	0.0797	3344.2	0.0738
134	TCGACTGACGTAGCATCGATAGCTTCGATGCATGCAGCAT	TSO1(CPP)/col-TSO1-DAP-Seq(GSE60143)/Homer	1e-06	-14.58	0	3952	0.0808	3393.2	0.0749
135	CGTATGACTCGAAGTCCGTAATCGATGCACGTACTGAGTC	E2A(bHLH)/proBcell-E2A-ChIP-Seq(GSE21978)/Homer	1e-06	-14.48	0	5301	0.1084	4605.2	0.1017
136	CAGTCATGTGCAGTACCGTATCAGGTACGACTTCAGCTGA	bZIP18(bZIP)/colamp-bZIP18-DAP-Seq(GSE60143)/Homer	1e-06	-14.46	0	32097	0.6565	29257	0.6459
137	TGCAAGTCCTAGACTGAGCTGTACTCGAAGTCCGTAAGTCGACTCTAG	Unknown1(NR/Ini-like)/Drosophila-Promoters/Homer	1e-06	-14.38	0	1222	0.025	983.4	0.0217
138	CAGTTCAGAGCTGACTACGTAGTCGATCGACTCTGAACTGGATCCGTACTGAAGTCGTAC	Rfx6(HTH)/Min6b1-Rfx6.HA-ChIP-Seq(GSE62844)/Homer	1e-06	-14.2	0	5925	0.1212	5171.9	0.1142
139	GTCACTAGAGCTTCGATGCACAGTAGCTCGTACTGAACGT	ATHB33(ZFHD)/col-ATHB33-DAP-Seq(GSE60143)/Homer	1e-06	-14.19	0	18280	0.3739	16457.6	0.3634
140	ACTGACTGCTAGGATCAGTCAGTCCTGAAGTC	At5g08330(TCP)/col-At5g08330-DAP-Seq(GSE60143)/Homer	1e-06	-14.11	0	2064	0.0422	1720.3	0.038
141	ACTGACTGCTAGGATCAGTCAGTCCTGAAGTC	At1g72010(TCP)/colamp-At1g72010-DAP-Seq(GSE60143)/Homer	1e-06	-14.01	0	1481	0.0303	1211	0.0267
142	AGTCCGATCTGACGTAACGTCAGTTCAGTGAC	Isl1(Homeobox)/Neuron-Isl1-ChIP-Seq(GSE31456)/Homer	1e-06	-13.94	0	22349	0.4571	20216.4	0.4463
143	ACTGGTACAGTCCTGAATGCACTGAGCTTACG	E-box/Arabidopsis-Promoters/Homer	1e-05	-13.66	0	2577	0.0527	2177.4	0.0481
144	ACTGATCGAGTCACGTCGTAAGTCAGTCACGTACTGCGTA	Zelda(Zf)/Embryo-zld-ChIP-Seq(GSE65441)/Homer	1e-05	-13.61	0	3314	0.0678	2833.2	0.0626
145	CTAGTCGAACGTACGTCATGAGTCCTGACGATAGTCCGTA	AARE(HLH)/mES-cMyc-ChIP-Seq/Homer	1e-05	-13.57	0	1235	0.0253	999.9	0.0221
146	CTGACTGACATGATCGAGCTATCGGACTCATGCTGAGTCA	Tbr1(T-box)/Cortex-Tbr1-ChIP-Seq(GSE71384)/Homer	1e-05	-13.34	0	14368	0.2939	12878.9	0.2843
147	CGATCTGAAGTCACGTACGTTCAGCGTACGTACGTAGCATCGATAGTCCGTAGTCAACTG	VND4(NAC)/colamp-VND4-DAP-Seq(GSE60143)/Homer	1e-05	-12.97	0	7999	0.1636	7067.9	0.156
148	TCAGCATGCATGACTGACTGAGCTACTGACGTACTGCAGTATGCAGTC	KLF10(Zf)/HEK293-KLF10.GFP-ChIP-Seq(GSE58341)/Homer	1e-05	-12.97	0	7175	0.1467	6319.4	0.1395
149	CATGAGCTACTGACGTAGTCCGTAACTGCGTACTGACGTAGCTACGTACGATGCATCGTA	AtGRF6(GRF)/col-AtGRF6-DAP-Seq(GSE60143)/Homer	1e-05	-12.92	0	10293	0.2105	9157.7	0.2022
150	CTAGCTGAAGTCGCTACGATACTGGACTGATCGATCCTGACTAGCTGATGACGCTACGATTCAGGACTGATCGATCTGAC	p53(p53)/Saos-p53-ChIP-Seq(GSE15780)/Homer	1e-05	-12.87	0	644	0.0132	496.7	0.011
151	CTAGCTGAAGTCGCTACGATACTGGACTGATCGATCCTGACTAGCTGATGACGCTACGATTCAGGACTGATCGATCTGAC	p53(p53)/Saos-p53-ChIP-Seq/Homer	1e-05	-12.87	0	644	0.0132	496.7	0.011
152	CTAGAGTCTACGTACGTGACCGTAACTGTAGCGCATCATGATGCAGCT	Ascl1(bHLH)/NeuralTubes-Ascl1-ChIP-Seq(GSE55840)/Homer	1e-05	-12.73	0	6065	0.124	5317.5	0.1174
153	GATCGCATACTGCTAGCTGAAGCTGCTAGCTACTGATCAGGCATTGCAACGTACGTGATCGACTGCATCTAGTACGGACTCTAGCATGCTAGGTACTCGA	ZNF136(Zf)/HEK293-ZNF136.GFP-ChIP-Seq(GSE58341)/Homer	1e-05	-12.66	0	1255	0.0257	1022	0.0226
154	ATGCAGCTTCAGTGACTCAGATGCTGCAACGTATCGGATCACTGAGTC	NRF1(NRF)/MCF7-NRF1-ChIP-Seq(Unpublished)/Homer	1e-05	-12.48	0	235	0.0048	160.2	0.0035
155	CAGTAGCTCGTAGCATAGTCGACTCTAGCTAGCAGTCTAGTCGATGCACTAGCATGGACT	STOP1(C2H2)/colamp-STOP1-DAP-Seq(GSE60143)/Homer	1e-05	-12.47	0	3605	0.0737	3105.4	0.0686
156	CGTACGTAAGCTGACTTGCAGTCAACGTAGCTCTGATCAG	Lhx3(Homeobox)/Neuron-Lhx3-ChIP-Seq(GSE31456)/Homer	1e-05	-12.45	0	24931	0.5099	22637.7	0.4998
157	GTACTCGATAGCCGTACGTACTGATGCATGACACTGCGTAAGTCCTGACTGATCGACGTA	NUC(C2H2)/col-NUC-DAP-Seq(GSE60143)/Homer	1e-05	-12.39	0	2349	0.048	1986.3	0.0439
158	CGTACGTACGTACGTACGTAACTGACTGAGTC	dof42(C2C2dof)/col-dof42-DAP-Seq(GSE60143)/Homer	1e-05	-12.3	0	10187	0.2084	9071.8	0.2003
159	TACGCTAGATGCGATCGTACAGTCCTAGAGTCAGTCAGTCGTACAGTC	Sp1(Zf)/Promoter/Homer	1e-05	-12.29	0	252	0.0052	174.5	0.0039
160	TACGGACTTGACCGTAACGTGATCGTCACGTAACGTATGCCGTAGACT	HOXA2(Homeobox)/mES-Hoxa2-ChIP-Seq(Donaldson_et_al.)/Homer	1e-05	-12.25	0	1283	0.0262	1049.4	0.0232
161	CGATGACTCGATTCAGGACTACGTCAGTCTGAGACTGACTAGCTCGATACTGATCGGTACGCTA	NF1:FOXA1(CTF,Forkhead)/LNCAP-FOXA1-ChIP-Seq(GSE27824)/Homer	1e-05	-12.19	0	792	0.0162	625.7	0.0138
162	TCGATCGATACGGATCGTCAGTACCGATAGCTGTCATGCA	Nkx3.1(Homeobox)/LNCaP-Nkx3.1-ChIP-Seq(GSE28264)/Homer	1e-05	-12.13	0	20478	0.4188	18526	0.409
163	CAGTTAGCAGTCCATGCAGTCATGCGATCGATGACTCGATATCGGTACACTGATCGGTAC	LBD13(LOBAS2)/colamp-LBD13-DAP-Seq(GSE60143)/Homer	1e-05	-11.98	0	5871	0.1201	5152.3	0.1138
164	CTGACGATCAGTCATGACTGATCGGTCAAGTCAGTCGTCAAGTCGCTA	PTF1(TCP)/colamp-PTF1-DAP-Seq(GSE60143)/Homer	1e-05	-11.91	0	375	0.0077	275.8	0.0061
165	GATCCGTAGACTCTAGGATCCTGAGACTCTGAGACTCTAGGATCCTGAGACTCTGAGACT	OCT:OCT(POU,Homeobox)/NPC-OCT6-ChIP-Seq(GSE43916)/Homer	1e-05	-11.81	0	1546	0.0316	1282.1	0.0283
166	TCGAGCTATGACGCTACTAGGATCCGATACTGCGATAGCTGACTCTAG	E-box/Drosophila-Promoters/Homer	1e-05	-11.77	0	1253	0.0256	1026.2	0.0227
167	ACGTCTGAAGTCAGTCCGATCGTACGTAGATCGCATGCAT	MYB27(MYB)/colamp-MYB27-DAP-Seq(GSE60143)/Homer	1e-05	-11.72	0	3292	0.0673	2833.7	0.0626
168	AGCTATGCGACTGCATCGTAAGCTGTACCGATATCGAGTC	Gata6(Zf)/HUG1N-GATA6-ChIP-Seq(GSE51936)/Homer	1e-05	-11.71	0	11789	0.2411	10546.6	0.2328
169	TCGATCAGTCGAACTGCATGACGTAGTCCTGA	COUP-TFII(NR)/Artia-Nr2f2-ChIP-Seq(GSE46497)/Homer	1e-05	-11.68	0	11678	0.2388	10445.1	0.2306
170	CGATCAGTCAGTCATGGTCAGATCCGTATCAGAGTCACGTCTAGACGTGTACGTCAGCTA	VIP1(bZIP)/col-VIP1-DAP-Seq(GSE60143)/Homer	1e-05	-11.52	0.0001	917	0.0188	736.7	0.0163
171	CATGGTACCGTAAGTCCTAGACGTACTGGTACAGTCAGCT	bHLHE40(bHLH)/HepG2-BHLHE40-ChIP-Seq(GSE31477)/Homer	0.0001	-11.45	0.0001	1470	0.0301	1218.8	0.0269
172	TACGATGCGCTAACTGCGTAACGTCGTACTGATACGTCGA	Gata4(Zf)/Heart-Gata4-ChIP-Seq(GSE35151)/Homer	0.0001	-11.36	0.0001	12881	0.2635	11553.4	0.2551
173	AGTCACGTACTGAGCTACGTACGTGTCAAGTC	Foxo1(Forkhead)/RAW-Foxo1-ChIP-Seq(Fan_et_al.)/Homer	0.0001	-11.19	0.0001	16617	0.3399	14988.2	0.3309
174	CGTATCGATACGAGTCCGTAAGTCACTGACGTACTGAGCTTCAGCGAT	Pho4(bHLH)/Yeast-Pho4-ChIP-Seq(GSE29506)/Homer	0.0001	-11.05	0.0001	878	0.018	705	0.0156
175	CGTACGTAGACTCTAGACTGCGTAACGTTCGACTGACATGCTAGGCAT	AT4G00250(GeBP)/col-AT4G00250-DAP-Seq(GSE60143)/Homer	0.0001	-11.04	0.0001	8845	0.1809	7869.6	0.1737
176	GATCGCTAAGTCACGTACTGCGTAAGTCCGTAGCTACGATCAGTGCATGCTACGTAGCAT	GRF9(GRF)/colamp-GRF9-DAP-Seq(GSE60143)/Homer	0.0001	-11	0.0001	7708	0.1577	6834.4	0.1509
177	GTCATACGCGATCTAGCTGAGCATCGATCATGTCGAAGTCCGTAAGTCACTGACGTACTG	bHLH34(bHLH)/colamp-bHLH34-DAP-Seq(GSE60143)/Homer	0.0001	-10.76	0.0001	1579	0.0323	1320	0.0291
178	AGTCGATCAGCTCGTAGTACAGTCGCATCTGAGTACGATC	AT4G26030(C2H2)/col-AT4G26030-DAP-Seq(GSE60143)/Homer	0.0001	-10.74	0.0001	10343	0.2115	9242.3	0.2041
179	CGTACTAGGACTGTCAGTCACGTAAGTCCGTATCGATCGATCGACGTACTGACTAGGCTACGTATAGCCGTACGATCGTA	FOXA1:AR(Forkhead,NR)/LNCAP-AR-ChIP-Seq(GSE27824)/Homer	0.0001	-10.55	0.0001	1484	0.0304	1237.4	0.0273
180	GCATGCATCTGAACGTCTGAACGTCGTACGTACGTAAGTCGTCAGTCA	Foxf1(Forkhead)/Lung-Foxf1-ChIP-Seq(GSE77951)/Homer	0.0001	-10.28	0.0002	13442	0.2749	12090.9	0.2669
181	CGTACTGACTAGCTGAAGTCGCTACGATATCGGACTGATCAGTCCTGACTAGCTAGAGTCGCTACGATCTAGGATCGATC	p73(p53)/Trachea-p73-ChIP-Seq(PRJNA310161)/Homer	0.0001	-10.01	0.0002	281	0.0057	204.1	0.0045
182	CTAGTACGGATCGTACCTGAAGCTTGCAGCTACGTAGCATGATCGCTA	Hoxc9(Homeobox)/Ainv15-Hoxc9-ChIP-Seq(GSE21812)/Homer	0.0001	-9.954	0.0002	8442	0.1727	7521.5	0.1661
183	CGATCGATAGCTAGCTACTGACGTCGTAAGTCACTGACTGCGTAGTAC	SPL3(SBP)/colamp-SPL3-DAP-Seq(GSE60143)/Homer	0.0001	-9.934	0.0002	527	0.0108	410.6	0.0091
184	CATGACTGCTAGTCGATCGATCGATCGATCAGTCAGTCAGTGACTGACCGTAACTGTGCACGATACTG	RBPJ:Ebox(?,bHLH)/Panc1-Rbpj1-ChIP-Seq(GSE47459)/Homer	0.0001	-9.929	0.0002	1162	0.0238	960	0.0212
185	GTACCATGTAGCAGTCCTAGCATGCTGACGTAGCATGCATACGTGCATGTACACTGATCG	LOB(LOBAS2)/col-LOB-DAP-Seq(GSE60143)/Homer	0.0001	-9.361	0.0004	1319	0.027	1101.8	0.0243
186	GCATGCATGATCGCATTCGAACTGCGTACGTAATCGTAGCCGATACGTAGTCAGCTCGTA	HSF6(HSF)/col-HSF6-DAP-Seq(GSE60143)/Homer	0.0001	-9.272	0.0005	2883	0.059	2494.7	0.0551
187	CTGAACTGCTAGCTAGGACTCGTACGATCGATCGATGCATGATCACTGCAGTGTCAGCTA	Unknown1/Arabidopsis-Promoters/Homer	0.001	-9.204	0.0005	1465	0.03	1231.8	0.0272
188	GTACGTACGTACGTACGTACGTACGTACGTACGTACGTAC	SeqBias: C/A-bias	0.001	-9.193	0.0005	48877	0.9997	45259.7	0.9992
189	CTAGACTGTGCACGATCGTACTGAATCGACTGGACTAGCT	At1g49010(MYBrelated)/col-At1g49010-DAP-Seq(GSE60143)/Homer	0.001	-9.159	0.0005	22445	0.4591	20414.4	0.4507
190	ACGTCTGACGTAACGTACGTCGTATACGACGT	ATHB25(ZFHD)/colamp-ATHB25-DAP-Seq(GSE60143)/Homer	0.001	-9.04	0.0006	17351	0.3549	15714.5	0.3469
191	TGCAGCATAGCTGCATAGTCAGTCAGTCCTGAACTGTCGATCGACAGTATCGAGTCGATC	ZNF143|STAF(Zf)/CUTLL-ZNF143-ChIP-Seq(GSE29600)/Homer	0.001	-8.974	0.0006	905	0.0185	742	0.0164
192	TGACTCGACTGACTGAATGCGATCCTAGTACGGACTGACTGATCTCGACTGACTGAATGCGATCCTAGATCGGACTGACT	Tcfcp2l1(CP2)/mES-Tcfcp2l1-ChIP-Seq(GSE11431)/Homer	0.001	-8.93	0.0006	777	0.0159	630.9	0.0139
193	GTCATGCAGCTAAGTCCGTAACTGTGACGCATTCAGCAGT	Ap4(bHLH)/AML-Tfap4-ChIP-Seq(GSE45738)/Homer	0.001	-8.794	0.0007	4899	0.1002	4319.5	0.0954
194	GCTAGCTATGCAAGTCCTAGCTGAGATCCTAGGACTGATCCTAGACGTCGATCGATGACT	Unknown2/Arabidopsis-Promoters/Homer	0.001	-8.789	0.0007	236	0.0048	172	0.0038
195	ATGCAGTCGTACAGCTTCGACTAGGATCCTGAGTCAAGTCGCTATCAG	Rfx5(HTH)/GM12878-Rfx5-ChIP-Seq(GSE31477)/Homer	0.001	-8.751	0.0007	2009	0.0411	1718.6	0.0379
196	AGTCGACTCAGTACTGCTAGTGACGCTAATGCGCATATCGCGATACTGGATCGTACGTCACTGA	NF1(CTF)/LNCAP-NF1-ChIP-Seq(Unpublished)/Homer	0.001	-8.731	0.0008	1413	0.0289	1189.4	0.0263
197	ACGTAGTCAGCTAGTCCGTAGTACAGTCCGATCGTAGTCA	MYB41(MYB)/col-MYB41-DAP-Seq(GSE60143)/Homer	0.001	-8.69	0.0008	3139	0.0642	2731.4	0.0603
198	CGTAGCTACGTAGCATAGCTACTGACGTCGTAAGTCACTGACTGGCTAGTCACTGAGCTA	SPL14(SBP)/col-SPL14-DAP-Seq(GSE60143)/Homer	0.001	-8.668	0.0008	2184	0.0447	1875.2	0.0414
199	CTAGCATGCATGTACGAGTCGCATAGCTCTAGACGTAGTCGACTACTGACTGACTGTCGA	Zfp809(Zf)/ES-Zfp809-ChIP-Seq(GSE70799)/Homer	0.001	-8.563	0.0009	476	0.0097	373.5	0.0082
200	GACTCGATCTGAGTCAGACTCGATTCGACGTAGCTAGCTATGACGTACCGTAACTGTGCACGATACTGACGT	Pitx1:Ebox(Homeobox,bHLH)/Hindlimb-Pitx1-ChIP-Seq(GSE41591)/Homer	0.001	-8.552	0.0009	2074	0.0424	1778.2	0.0393
201	CTGATCAGCAGTCTAGACTGCTAGGATCATCGACTGCTGATCAGGATC	Sp5(Zf)/mES-Sp5.Flag-ChIP-Seq(GSE72989)/Homer	0.001	-8.364	0.0011	3874	0.0792	3398.1	0.075
202	TCAGAGCTATGCCGTAAGTCTCAGACGTATCGTCGAAGTCGATCTGAC	TFE3(bHLH)/MEF-TFE3-ChIP-Seq(GSE75757)/Homer	0.001	-8.336	0.0011	463	0.0095	363.8	0.008
203	TGACCATGACGTACGTACTGCGTAAGTCAGCTGCATTCGA	WRKY30(WRKY)/colamp-WRKY30-DAP-Seq(GSE60143)/Homer	0.001	-8.332	0.0011	3225	0.066	2813.2	0.0621
204	GTACGTACGTCAGCTACGTACGTACGTACTAGCTAGCTAG	SEP3(MADS)/Arabidoposis-Flower-Sep3-ChIP-Seq/Homer	0.001	-8.301	0.0011	21208	0.4338	19293	0.426
205	AGTCCGTAACGTAGTCACGTACTG	Tal1	0.001	-8.283	0.0011	8422	0.1723	7535.8	0.1664
206	AGTCCGATACTGATCGTGACGCTACATGATCGTGACCGATACTGTAGCGTACGTCA	Tlx?(NR)/NPC-H3K4me1-ChIP-Seq(GSE16256)/Homer	0.001	-8.189	0.0012	1480	0.0303	1253.7	0.0277
207	CATGGCTACTAGTACGCGTATCAGCGTAACTGCGTACATGCTGACGTA	BPC1(BBRBPC)/colamp-BPC1-DAP-Seq(GSE60143)/Homer	0.001	-8.118	0.0013	3838	0.0785	3369.2	0.0744
208	TCAGACGTTCGATAGCAGTCCGTAACTGGTACACGTACTGATCGAGTC	Atoh1(bHLH)/Cerebellum-Atoh1-ChIP-Seq(GSE22111)/Homer	0.001	-8.075	0.0014	4710	0.0963	4159.9	0.0918
209	ATGCGATCGACTAGCTCGATCGATGTCACGATTCGAATCGTAGCTAGC	TATA-Box(TBP)/Promoter/Homer	0.001	-8.074	0.0014	18609	0.3806	16899	0.3731
210	GCTACGTAAGTCACGTTCGATACGACTGAGCTAGTCTCGA	RORgt(NR)/EL4-RORgt.Flag-ChIP-Seq(GSE56019)/Homer	0.001	-8.072	0.0014	1297	0.0265	1092.2	0.0241
211	GCTATCGACGTACTGAACTGACGTAGTCCGTACGTAAGTCCTAGTGCA	WRKY42(WRKY)/colamp-WRKY42-DAP-Seq(GSE60143)/Homer	0.001	-8.047	0.0014	4131	0.0845	3635.9	0.0803
212	GATCCTGACTAGGCATCTAGCAGTCATGTCGAGTACAGTCTCAGAGCT	M1BP(Zf)/S2R+-M1BP-ChIP-Seq(GSE49842)/Homer	0.001	-7.933	0.0016	1204	0.0246	1011.6	0.0223
213	CGTACGTACTGACAGTTAGCCGTAGATCCTAGGCATCATGGTACGACT	BIM2(bHLH)/col-BIM2-DAP-Seq(GSE60143)/Homer	0.001	-7.871	0.0017	5200	0.1064	4607.8	0.1017
214	GCTAGCATTACGAGCTCATGACTGCATGCATGGATCAGTCAGTCCTGAAGTCGTACGCTA	At1g69690(TCP)/colamp-At1g69690-DAP-Seq(GSE60143)/Homer	0.001	-7.738	0.0019	781	0.016	641.8	0.0142
215	GTCAACGTCTAGGTCACGTAGCATCGTACGTAGCATCAGTAGTCCGTACAGTCTAGCTGA	OCT:OCT(POU,Homeobox,IR1)/NPC-Brn2-ChIP-Seq(GSE35496)/Homer	0.001	-7.708	0.0019	205	0.0042	149.1	0.0033
216	GCATCAGTCGATAGTCGATCGCTACGATCGATCGATGCTACGATCTAGACTGGCTAGCTA	AGL25(MADS)/colamp-AGL25-DAP-Seq(GSE60143)/Homer	0.001	-7.703	0.0019	736	0.0151	602.6	0.0133
217	GATCGACTGACTACGTAGTCACGTAGTCACGTAGTCACGTAGTCACGTGTACCGATGTCA	BPC6(BBRBPC)/col-BPC6-DAP-Seq(GSE60143)/Homer	0.001	-7.624	0.0021	648	0.0133	526.5	0.0116
218	TCAGTACGTAGCACGTACTGCGATAGTCCGTATACGAGTC	Meis1(Homeobox)/MastCells-Meis1-ChIP-Seq(GSE48085)/Homer	0.001	-7.619	0.0021	11723	0.2398	10573.3	0.2334
219	CGTAATCGATGCTAGCCTGAAGTCTCAGGCATTCAGTCAG	PIF4(bHLH)/Seedling-PIF4-ChIP-Seq(GSE35315)/Homer	0.001	-7.555	0.0022	6169	0.1262	5494.6	0.1213
220	GACTGATCAGTCCGTATGACAGTCGCATCTGAGTACGATCGCATGACT	MYB10(MYB)/col-MYB10-DAP-Seq(GSE60143)/Homer	0.001	-7.532	0.0022	4024	0.0823	3546.8	0.0783
221	TAGCTCAGCATGGCATAGCTCGATATGCCGTACGTAGTCA	CHR(?)/Hela-CellCycle-Expression/Homer	0.001	-7.453	0.0024	13321	0.2725	12045.1	0.2659
222	GACTGATCGACTACGTCGTAACGTAGTCAGTCCGTAGCATGCTAGCAT	At1g74840(MYBrelated)/col100-At1g74840-DAP-Seq(GSE60143)/Homer	0.001	-7.429	0.0025	11524	0.2357	10395.7	0.2295
223	GCATCGTACGATACTGAGTCGCTACTGACGTACAGTACTGCGTATCAG	Oct6(POU,Homeobox)/NPC-Pou3f1-ChIP-Seq(GSE35496)/Homer	0.001	-7.399	0.0025	5866	0.12	5221	0.1153
224	TCGATGACAGTCCGTAAGTCCTAGACGTACTGACTGAGCTAGTCGCAT	Max(bHLH)/K562-Max-ChIP-Seq(GSE31477)/Homer	0.001	-7.155	0.0032	3123	0.0639	2737.8	0.0604
225	CGATCTGACGTAAGCTAGTCTGCACTGAACGTAGCTGCTA	Pax7(Paired,Homeobox)/Myoblast-Pax7-ChIP-Seq(GSE25064)/Homer	0.001	-7.145	0.0032	2291	0.0469	1988.7	0.0439
226	CGTAGACTGACTCTGACTGACGTAGTACATGCTACGCTAG	Unknown3/Arabidopsis-Promoters/Homer	0.001	-7.126	0.0033	3396	0.0695	2984.9	0.0659
227	GCTACGTAGACTAGCTACTGACGTCGTAAGTCACTGCTAGGCTAGATC	SPL13(SBP)/col-SPL13-DAP-Seq(GSE60143)/Homer	0.001	-7.026	0.0036	1263	0.0258	1071.2	0.0237
228	GCTAGTCAGCATCGATCGTAGTACAGTCGCTACGTACGTAGCATGCATCAGTCTAGCATG	SVP(MADS)/col-SVP-DAP-Seq(GSE60143)/Homer	0.001	-7.025	0.0036	9342	0.1911	8404.3	0.1856
229	CTGAACTGACGTACTGACGTAGTCCGTAACTG	CELF2(RRM)/JSL1-CELF2-CLIP-Seq(GSE71264)/Homer	0.001	-7.008	0.0036	1910	0.0391	1648.5	0.0364
230	GACTACTGCGATAGTCACTGCTAGAGTCCTGA	AT1G12630(AP2EREBP)/colamp-AT1G12630-DAP-Seq(GSE60143)/Homer	0.001	-6.941	0.0039	4092	0.0837	3617.5	0.0799
231	AGCTTACGCGATTCAGAGCTACGTGATCCTGATAGCAGCTATGCCTGACGTAATCGAGTCCTAGACTGCTGAGTCATCGA	PAX6(Paired,Homeobox)/Forebrain-Pax6-ChIP-Seq(GSE66961)/Homer	0.001	-6.93	0.0039	761	0.0156	629.8	0.0139
232	AGCTTGACCGATCGATCTAGACGTCAGTCAGTGCTAAGTC	FOXK1(Forkhead)/HEK293-FOXK1-ChIP-Seq(GSE51673)/Homer	0.01	-6.897	0.004	14203	0.2905	12871.3	0.2842
233	TACGTCAGGATCGTACTCGAGACTGCTAGCTAGCTACGTAGATCGTCA	CDX4(Homeobox)/ZebrafishEmbryos-Cdx4.Myc-ChIP-Seq(GSE48254)/Homer	0.01	-6.854	0.0042	15721	0.3215	14270.9	0.3151
234	GCATCTAGCTAGCGTAAGCTCGTACTGACATGCTAGGCAT	AT5G56840(MYBrelated)/colamp-AT5G56840-DAP-Seq(GSE60143)/Homer	0.01	-6.841	0.0042	15942	0.3261	14474.8	0.3196
235	CGTACGATCATGATCGGACTATGCCGTAAGTCCTAGCGATCTAGCATGGTACCGTACGAT	bZIP3(bZIP)/col-bZIP3-DAP-Seq(GSE60143)/Homer	0.01	-6.69	0.0049	3655	0.0748	3225.1	0.0712
236	ATGCCAGTACGTAGTCCATGACGTAGTCACGTAGCTGATC	Unknown4/Arabidopsis-Promoters/Homer	0.01	-6.64	0.0051	10221	0.209	9219	0.2035
237	CGATCTGAGTACACGTACGTTCAGCGTACGTAGCTAGCATGCATAGTCCGTAGTCACATG	NST1(NAC)/colamp-NST1-DAP-Seq(GSE60143)/Homer	0.01	-6.633	0.0051	11134	0.2277	10057.4	0.222
238	TACGTCGACAGTACTGGCTAATGCCGATGTACCGTAACTGTAGCCGTA	NF-E2(bZIP)/K562-NFE2-ChIP-Seq(GSE31477)/Homer	0.01	-6.609	0.0052	197	0.004	146.4	0.0032
239	TCGACTAGGCTACGTAACGTGTCAACGTCGATGATCAGCTGCATGCTA	At5g29000(G2like)/col-At5g29000-DAP-Seq(GSE60143)/Homer	0.01	-6.521	0.0057	4648	0.0951	4129.9	0.0912
240	AGTCAGTCCGATACGTACGTACTGACGTAGCTAGTCAGTC	Sox4(HMG)/proB-Sox4-ChIP-Seq(GSE50066)/Homer	0.01	-6.471	0.0059	8677	0.1775	7808.3	0.1724
241	GACTGTACTGCAACGTGATCGCTATCGAACGTAGTCCGTA	Pdx1(Homeobox)/Islet-Pdx1-ChIP-Seq(SRA008281)/Homer	0.01	-6.303	0.007	12461	0.2549	11285.1	0.2492
242	GTACACGTACGTTCAGCGTACGTACGATGCATGCATAGTCCGTAGTCACATGGACTGCTA	VND1(NAC)/col-VND1-DAP-Seq(GSE60143)/Homer	0.01	-6.292	0.0071	9242	0.189	8330.6	0.1839
243	GCATACGTAGTCATGCAGTCCTAGTAGCGTACCTGAGCTA	DEL1(E2FDP)/colamp-DEL1-DAP-Seq(GSE60143)/Homer	0.01	-6.265	0.0072	28	0.0006	14.3	0.0003
244	GTACCATGACTGCGTACGTAGCATGCATGACTTGACGTACACTGTACG	LBD18(LOBAS2)/colamp-LBD18-DAP-Seq(GSE60143)/Homer	0.01	-6.163	0.008	28202	0.5768	25835.7	0.5704
245	ACTGGACTAGTCCTGAGATCTCAGATGCGACTAGTCATGCTAGCAGCTATCGTGCA	PAX5(Paired,Homeobox),condensed/GM12878-PAX5-ChIP-Seq(GSE32465)/Homer	0.01	-6.136	0.0081	379	0.0078	302.5	0.0067
246	CAGTCATGGTACAGTCCGTAAGTCACTGACGTTACGCGTAATGCGTACGCTAGCATGCAT	ABF2(bZIP)/col-ABF2-DAP-Seq(GSE60143)/Homer	0.01	-6.123	0.0082	1341	0.0274	1150	0.0254
247	CGATCGATAGTCAGTCGCTACGATCGTACGATGCATCGATCTAGACTGGCATGCTACGTA	AGL13(MADS)/col-AGL13-DAP-Seq(GSE60143)/Homer	0.01	-6.113	0.0083	719	0.0147	598.3	0.0132
248	TCAGTGACGTACCGTAACGTTGACACGTTCAGAGCTGACT	NeuroD1(bHLH)/Islet-NeuroD1-ChIP-Seq(GSE30298)/Homer	0.01	-5.944	0.0097	3571	0.073	3161.2	0.0698
249	CTAGGACTGATCACGTATCGAGCTCTGAATCGCGATCTAGGATCGACTCATGATCGGTACGACTAGTCGCATAGCTCGAT	ZNF382(Zf)/HEK293-ZNF382.GFP-ChIP-Seq(GSE58341)/Homer	0.01	-5.815	0.011	202	0.0041	153.2	0.0034
250	CGATTCAGGTACACGTACGTTCAGCGATCGTAGTCAGCTACGTAAGTCCGTAGTCACATG	ANAC057(NAC)/colamp-ANAC057-DAP-Seq(GSE60143)/Homer	0.01	-5.791	0.0113	7272	0.1487	6538.5	0.1444
251	GACTGCATCTGAGTCAAGTCGATCTCGAAGCTCTAGTCAGCGATGACTCGTACTGACAGT	GT1(Trihelix)/col-GT1-DAP-Seq(GSE60143)/Homer	0.01	-5.648	0.013	152	0.0031	112	0.0025
252	TCGATCGAAGTCCGTACTAGTAGCACGTACTG	MyoG(bHLH)/C2C12-MyoG-ChIP-Seq(GSE36024)/Homer	0.01	-5.585	0.0137	3900	0.0798	3466.4	0.0765
253	CGTAGACTCGATATCGGTACGCATCATGCGTATACGGCATGTACCGTACATGATGCGCTACTAGGCATGCATGCATGACT	MafB(bZIP)/BMM-Mafb-ChIP-Seq(GSE75722)/Homer	0.01	-5.412	0.0163	2495	0.051	2195.6	0.0485
254	TCGAGCATACGTCTAGGTACTCGAGCATTGACTCGAACGT	Chop(bZIP)/MEF-Chop-ChIP-Seq(GSE35681)/Homer	0.01	-5.387	0.0166	3317	0.0678	2940.6	0.0649
255	CTAGACGTAGTCCGTAACTGAGTCGCATACTGGCATAGTCGACTGATCGCATAGTCAGCT	ZNF317(Zf)/HEK293-ZNF317.GFP-ChIP-Seq(GSE58341)/Homer	0.01	-5.379	0.0167	518	0.0106	427.8	0.0094
256	CTAGTCGACGATCTAGGCATCAGTCTAGGATCCGTAGTCA	CEBP:AP1(bZIP)/ThioMac-CEBPb-ChIP-Seq(GSE21512)/Homer	0.01	-5.335	0.0174	10082	0.2062	9126.1	0.2015
257	CGTACGTACGTAGCATGCATTACGGTACGACTACTGCGTAATCGACGTGTACCGTAAGCT	Bach1(bZIP)/K562-Bach1-ChIP-Seq(GSE31477)/Homer	0.01	-5.31	0.0177	261	0.0053	205.2	0.0045
258	GACTCAGTGCATCGATTGACACGTATGCGTACCTGAACTGACTGAGCT	WIP5(C2H2)/colamp-WIP5-DAP-Seq(GSE60143)/Homer	0.01	-5.265	0.0185	8320	0.1702	7511.8	0.1658
259	ATGCGCATTAGCCGATTAGCGCATTAGCGCATATGCGACT	GAGA-repeat/Arabidopsis-Promoters/Homer	0.01	-5.264	0.0185	6773	0.1385	6094.2	0.1345
260	CGATCGATCGATAGTCAGTCGCTACGTACGTACGTAGCTACGATCTAGACTGGCTACGTA	AGL6(MADS)/col-AGL6-DAP-Seq(GSE60143)/Homer	0.01	-5.26	0.0185	1882	0.0385	1644.1	0.0363
261	CTAGCATGACGTAGTCGCTAAGCTAGTCAGCTTCAGCTGAACTGCATGGCATATGCCGTA	THRa(NR)/C17.2-THRa-ChIP-Seq(GSE38347)/Homer	0.01	-5.211	0.0193	2370	0.0485	2085.9	0.0461
262	AGTCATCGCTAGAGCTGACTCTAGAGTCAGTCGCTACAGTTCAGTCAGGATCCTGATCGAGATC	RFX(HTH)/K562-RFX3-ChIP-Seq(SRA012198)/Homer	0.01	-5.179	0.0198	473	0.0097	389.1	0.0086
263	TGCAGTACCTAGGATCCATGACGTCGATGCATCGATGCTACGTAGCTAGTACCTGAGATC	CAMTA5(CAMTA)/col-CAMTA5-DAP-Seq(GSE60143)/Homer	0.01	-5.149	0.0204	3625	0.0741	3224.7	0.0712
264	GCTAACGTCTAGGTACGCTAGACTCTGAGCATCATGGATC	Pit1(Homeobox)/GCrat-Pit1-ChIP-Seq(GSE58009)/Homer	0.01	-5.139	0.0205	14883	0.3044	13550.6	0.2992
265	TCGAACTGACTGCGTACGTATCGAAGTCCTGAATCGGTACGCATCATG	ETS:E-box(ETS,bHLH)/HPC7-Scl-ChIP-Seq(GSE22178)/Homer	0.01	-5.112	0.021	361	0.0074	292.9	0.0065
266	TGCAAGCTCTGAATCGGACTCTAGGTACGATCGTCAAGTCGTACGACTCTAGATCGGCATCATGCATGGATCGTACCTGA	CTCF(Zf)/CD4+-CTCF-ChIP-Seq(Barski_et_al.)/Homer	0.01	-5.1	0.0211	254	0.0052	200.8	0.0044
267	GCATGATCGATCCGTACGTAAGTCACTGACTGGACTGATCTGCAGCTACGTACGTAGCAT	MYB3R5(MYB)/col-MYB3R5-DAP-Seq(GSE60143)/Homer	0.01	-5.097	0.0211	1904	0.0389	1666.3	0.0368
268	ACGTCGATCAGTACTGGTACAGTCCGTAATGCTCAGACGTGTACCTGAACTGGATCGTCA	bZIP44(bZIP)/colamp-bZIP44-DAP-Seq(GSE60143)/Homer	0.01	-5.044	0.0222	112	0.0023	81.3	0.0018
269	CTAGACTGACGTCGTAACTGCATGGCATTCAG	MYB92(MYB)/colamp-MYB92-DAP-Seq(GSE60143)/Homer	0.01	-4.963	0.024	8818	0.1804	7976.3	0.1761
270	AGCTGATCGACTAGTCTCGACTGAAGTCAGTCCTAGAGCTGACTTAGCTCGACGATGACT	AT5G59990(C2C2COlike)/colamp-AT5G59990-DAP-Seq(GSE60143)/Homer	0.01	-4.947	0.0243	266	0.0054	211.1	0.0047
271	CGTAACGTAGCTCGATCTAGGTACCGTAAGCTCGTAGCTA	Oct4(POU,Homeobox)/mES-Oct4-ChIP-Seq(GSE11431)/Homer	0.01	-4.911	0.0251	7257	0.1484	6546.1	0.1445
272	GACTCTAGCTAGGTACAGTCGATCGACTGACTTAGCTCAG	NLP7(RWPRK)/col-NLP7-DAP-Seq(GSE60143)/Homer	0.01	-4.9	0.0252	16739	0.3424	15271	0.3372
273	CAGTTCAGGATCACTGACGTCTAGACTGACTGGACTCTAG	Egr1(Zf)/K562-Egr1-ChIP-Seq(GSE32465)/Homer	0.01	-4.895	0.0253	5195	0.1063	4660.4	0.1029
274	ACTGCGTAACTGATGCTGACGATCATCGTGCAACTGAGTC	ZNF519(Zf)/HEK293-ZNF519.GFP-ChIP-Seq(GSE58341)/Homer	0.01	-4.871	0.0258	290	0.0059	232.1	0.0051
275	GTACGCATACGTCGTAACGTAGTCAGTCCTGA	At5g47390(MYBrelated)/col-At5g47390-DAP-Seq(GSE60143)/Homer	0.01	-4.691	0.0308	15928	0.3258	14529.8	0.3208
276	GACTCGATTCAGGATCGACTAGCTAGCTAGTCGATCCGTACTAGCTAGTCGATCGACTGA	Bcl6(Zf)/Liver-Bcl6-ChIP-Seq(GSE31578)/Homer	0.01	-4.613	0.0332	11405	0.2333	10364.3	0.2288

## Sheet: ArD_0h_3
Homer Known Motif Enrichment Results (ArD_0h_3)
Total Target Sequences = 36054, Total Background Sequences = 33257
Rank	Motif	Name	P-value	log P-pvalue	q-value (Benjamini)	# Target Sequences with Motif	% of Targets Sequences with Motif	# Background Sequences with Motif	% of Background Sequences with Motif
1	CGTACTAGACGTACGTGCTACTAGACTGAGTCCTGACTAG	MYB116(MYB)/colamp-MYB116-DAP-Seq(GSE60143)/Homer	1e-102	-236.8	0	6908	0.1916	4975.3	0.1496
2	CTGAACTGACTGAGTCAGTCAGCTCTAGTACG	ZFX(Zf)/mES-Zfx-ChIP-Seq(GSE11431)/Homer	1e-75	-173.8	0	4387	0.1217	3070.6	0.0924
3	GACTACGTCTGATGACTAGCCGATGCTAGTCAGATCGACT	MYB57(MYB)/col-MYB57-DAP-Seq(GSE60143)/Homer	1e-67	-155.7	0	5522	0.1532	4059.8	0.1221
4	TGCAACTGTACGATGCAGTCGACTTCGAATCG	ZNF711(Zf)/SHSY5Y-ZNF711-ChIP-Seq(GSE20673)/Homer	1e-67	-154.8	0	5806	0.1611	4300.7	0.1294
5	GTACAGCTTCGAGTACAGTCCAGTCGTAGTCAGATCGCAT	MYB62(MYB)/colamp-MYB62-DAP-Seq(GSE60143)/Homer	1e-66	-154.3	0	11362	0.3152	9104.6	0.2738
6	AGTCCAGTTCAGATGCAGTCCGATCGTAGTCAGATCGCAT	BOS1(MYB)/col-BOS1-DAP-Seq(GSE60143)/Homer	1e-42	-98.15	0	8478	0.2352	6829.5	0.2054
7	TCAGCTGACGTACGTATACGGCATCTAGCTGACGTACGTATACGGACT	IRF1(IRF)/PBMC-IRF1-ChIP-Seq(GSE43036)/Homer	1e-41	-94.77	0	1710	0.0474	1124.5	0.0338
8	CTGAGTACGACTAGTCCAGTTGCACTGAACGTAGCTGATCCTAGCGATACTGATGCGACTCTGAGATCGACTAGCTGATC	Mouse_Recombination_Hotspot(Zf)/Testis-DMC1-ChIP-Seq(GSE24438)/Homer	1e-39	-90.73	0	812	0.0225	455.2	0.0137
9	GCTACGATCGATACGTGCATCGTAGATCGATCACTGAGCT	GTL1(Trihelix)/colamp-GTL1-DAP-Seq(GSE60143)/Homer	1e-37	-87.43	0	13983	0.3879	11803.1	0.355
10	AGTCCGTACGATAGTCGTCAAGTCACGTCTGA	Unknown2/Drosophila-Promoters/Homer	1e-35	-82.44	0	6477	0.1797	5160.9	0.1552
11	GACTCGATCGATCTGAGTACAGTCCGATCGTAGTCAGATCGCATGCAT	MYB121(MYB)/col-MYB121-DAP-Seq(GSE60143)/Homer	1e-33	-77.66	0	4762	0.1321	3703.4	0.1114
12	CTGAATCGAGCTAGCTACGTTAGCCTGATACGCGATACGTGACTAGTC	ISRE(IRF)/ThioMac-LPS-Expression(GSE23622)/Homer	1e-32	-74.91	0	1106	0.0307	699.7	0.021
13	GACTCGTACGATACGTGCATCGTAAGTCAGTCACTGGACTCAGTCAGT	EMB1789(C3H)/col-EMB1789-DAP-Seq(GSE60143)/Homer	1e-31	-72.28	0	6249	0.1733	5013.4	0.1508
14	TCAGGACTACGTCGTAACTGACTGACTGAGTCCGTAGTCA	TBP3(MYBrelated)/col-TBP3-DAP-Seq(GSE60143)/Homer	1e-30	-69.2	0	7779	0.2158	6371.3	0.1916
15	AGCTGCATACTGACGTAGTCACGTCTAGTACG	Smad3(MAD)/NPC-Smad3-ChIP-Seq(GSE36673)/Homer	1e-29	-68.79	0	14977	0.4155	12833.3	0.386
16	GACTCTGAGTACAGTCCGATCGTAGTCAGATCGCATGCATGCATCGAT	AT3G10580(MYBrelated)/colamp-AT3G10580-DAP-Seq(GSE60143)/Homer	1e-28	-65.2	0	4909	0.1362	3887.9	0.1169
17	AGTCGTACAGCTCTAGAGTCCGATACTGCGTAACTGGTCA	Zic(Zf)/Cerebellum-ZIC1.2-ChIP-Seq(GSE60731)/Homer	1e-26	-61.98	0	2420	0.0671	1788.9	0.0538
18	CGTACGTACTAGACGTACGTCGTAACTGACTGACGTCTGATCGATCGA	MYB4(MYB)/col200-MYB4-DAP-Seq(GSE60143)/Homer	1e-25	-59.58	0	6109	0.1695	4960.8	0.1492
19	ATGCGACTACGTCTAGACGTACGTACGTCTGAGATCGCTAAGCTCGTA	Foxa2(Forkhead)/Liver-Foxa2-ChIP-Seq(GSE25694)/Homer	1e-25	-58.36	0	8021	0.2225	6652.6	0.2001
20	TGCAGTACCGTAATCGACTGACGTCTAGCGATTCGAAGTC	ZEB1(Zf)/PDAC-ZEB1-ChIP-Seq(GSE64557)/Homer	1e-24	-56.19	0	7052	0.1956	5809.5	0.1747
21	CGATCGATCGATCGATCGATCGATCGATCGATCGATCGAT	SeqBias: A/T bias	1e-23	-54.7	0	34928	0.9689	31874.2	0.9587
22	GCATGACTGCATATGCCTGAGATCCTGAGATCCTAGGACTCTAGGACTTACGCGTACGTA	BAM8(BES1)/col-BAM8-DAP-Seq(GSE60143)/Homer	1e-23	-54.6	0	680	0.0189	416	0.0125
23	ATGCCTGAATCGTACGAGTCCGATTCAGCGATCTAGAGCTGTCAGTCACGTAAGTCCGTATACGCTGA	Fox:Ebox(Forkhead,bHLH)/Panc1-Foxa2-ChIP-Seq(GSE47459)/Homer	1e-23	-53.1	0	7361	0.2042	6102.4	0.1835
24	GCTAGCATGCATCAGTACGTGCATGTCAGTACGATCTACG	AT5G47660(Trihelix)/colamp-AT5G47660-DAP-Seq(GSE60143)/Homer	1e-22	-50.71	0	17372	0.4819	15171	0.4563
25	TACGTAGCGCTACGATCTAGACGTCAGTCAGTGCTAAGTCGTCAGCAT	FOXK2(Forkhead)/U2OS-FOXK2-ChIP-Seq(E-MTAB-2204)/Homer	1e-21	-50.24	0	6043	0.1676	4958.5	0.1491
26	TCGAGTACTCAGACTGACGTCGTACGTACGTACGTAGCTA	AT1G76880(Trihelix)/col-AT1G76880-DAP-Seq(GSE60143)/Homer	1e-21	-49.92	0	5854	0.1624	4794.6	0.1442
27	GCATTCGAACGTCGTAACTGACTGAGCTGCATGACTGCTA	SRS7(SRS)/colamp-SRS7-DAP-Seq(GSE60143)/Homer	1e-20	-46.9	0	21991	0.61	19477.1	0.5858
28	AGTCGACTGATCCGTAGTACAGTCGCTACGTAGTACAGTCGTACGTAC	MYB63(MYB)/col-MYB63-DAP-Seq(GSE60143)/Homer	1e-19	-45.22	0	3716	0.1031	2959.9	0.089
29	CTAGCTAGCGTACGTATACGCGATCTAGCTGACTGACGTATACGGACT	PU.1:IRF8(ETS:IRF)/pDC-Irf8-ChIP-Seq(GSE66899)/Homer	1e-19	-45.18	0	1369	0.038	979.9	0.0295
30	TACGCTGACATGGATCGTACGCATTCAGTACGAGCTGTCAGATCGCATTACGCGTACTAGGATCGATCCGATACTGTCAG	ZNF322(Zf)/HEK293-ZNF322.GFP-ChIP-Seq(GSE58341)/Homer	1e-18	-43.39	0	445	0.0123	260.5	0.0078
31	GATCGATCGATCCGTAGTACAGTCGCATCGTAGTACGATC	MYB58(MYB)/colamp-MYB58-DAP-Seq(GSE60143)/Homer	1e-18	-43.14	0	7906	0.2193	6657.3	0.2002
32	GACTACGTCGATAGCTAGTCCGTAACTGACTGCGATCTAG	NGA4(ABI3VP1)/col-NGA4-DAP-Seq(GSE60143)/Homer	1e-18	-42.51	0	11338	0.3145	9744.2	0.2931
33	CGTACGTACTAGCAGTGACTCGTACATGCATGCGATCTGACTGACTGA	MS188(MYB)/colamp-MS188-DAP-Seq(GSE60143)/Homer	1e-17	-40.04	0	8808	0.2443	7488.8	0.2252
34	GCATATCGCATGGTACGCTAAGTCTCAGTGACGTCATGCA	Arnt:Ahr(bHLH)/MCF7-Arnt-ChIP-Seq(Lo_et_al.)/Homer	1e-17	-39.67	0	7063	0.1959	5933.5	0.1785
35	CTAGTCGACTGACGTATACGGACTTCAGTCGAGTCATGCATACGAGCT	IRF2(IRF)/Erythroblas-IRF2-ChIP-Seq(GSE36985)/Homer	1e-16	-38.2	0	1486	0.0412	1098.3	0.033
36	GACTACGTCTGACGTAACGTACGTCGTATCAGTGACCATG	ATHB23(ZFHD)/col-ATHB23-DAP-Seq(GSE60143)/Homer	1e-16	-37.96	0	11194	0.3105	9655.4	0.2904
37	CAGTTAGCAGTCCATGCAGTCATGCGATCGATGACTCGATATCGGTACACTGATCGGTAC	LBD13(LOBAS2)/colamp-LBD13-DAP-Seq(GSE60143)/Homer	1e-16	-37.57	0	4269	0.1184	3483.4	0.1048
38	GTACTCGAAGTCTCAGAGCTTCAGGATCATGC	IBL1(bHLH)/Seedling-IBL1-ChIP-Seq(GSE51120)/Homer	1e-16	-37.53	0	6653	0.1846	5585.4	0.168
39	CTAGCTAGCTAGCTAGCTAGCTAGCTAGCTAGCTAGCTAG	SeqBias: G/A bias	1e-15	-36.81	0	35222	0.9771	32248.8	0.9699
40	TCAGTCAGGCTACGTATACGGACTTCAGTCGACTGACGTATACGGACT	IRF8(IRF)/BMDM-IRF8-ChIP-Seq(GSE77884)/Homer	1e-15	-35.48	0	2902	0.0805	2309.5	0.0695
41	CTGAGTACCTAGCTAGACGTCGTACGTACGTACGTAGCTAGCATCGTA	GT2(Trihelix)/colamp-GT2-DAP-Seq(GSE60143)/Homer	1e-15	-34.74	0	14972	0.4153	13124.9	0.3948
42	ACGTCTAGCGTAACGTAGCTCGTATCAGATGC	ATHB34(ZFHD)/colamp-ATHB34-DAP-Seq(GSE60143)/Homer	1e-15	-34.54	0	9823	0.2725	8449.1	0.2541
43	CTAGGCATGATCCGTAAGTCTCAGGACTCTAG	CLOCK(bHLH)/Liver-Clock-ChIP-Seq(GSE39860)/Homer	1e-14	-34.33	0	2205	0.0612	1718.3	0.0517
44	ACGTCTGACGTAACGTACGTCGTATGCAATCG	ATHB24(ZFHD)/colamp-ATHB24-DAP-Seq(GSE60143)/Homer	1e-14	-33.39	0	9296	0.2579	7985.3	0.2402
45	CAGTCGATGATCAGTCGTCACGATCGTACGATGCATCGATCTAGACTG	SOC1(MADS)/Seedling-SOC1-ChIP-Seq(GSE45846)/Homer	1e-13	-32.21	0	4565	0.1266	3778.5	0.1136
46	TCGAAGTCCGTAATCGTAGCACGTACTGAGCTACGTAGTC	Ptf1a(bHLH)/Panc1-Ptf1a-ChIP-Seq(GSE47459)/Homer	1e-13	-32.18	0	8603	0.2386	7373.9	0.2218
47	GCTATCGACGTACTAGAGCTGTCAGTCACGTAAGTCCGTA	FOXA1(Forkhead)/LNCAP-FOXA1-ChIP-Seq(GSE27824)/Homer	1e-13	-31.44	0	12330	0.342	10750	0.3233
48	TACGCTAGTACGAGTCCGTAAGTCAGTCACGTACTGAGTCGATCTAGC	Slug(Zf)/Mesoderm-Snai2-ChIP-Seq(GSE61475)/Homer	1e-13	-31.13	0	1447	0.0401	1092.7	0.0329
49	GATCAGTCGACTGCTAGTACAGTCGCATGCTAGTACGATC	MYB61(MYB)/colamp-MYB61-DAP-Seq(GSE60143)/Homer	1e-13	-30.12	0	11459	0.3179	9973.2	0.3
50	AGTCCGTATGACATGCGCATCTGAGTACGATC	MYB55(MYB)/colamp-MYB55-DAP-Seq(GSE60143)/Homer	1e-13	-29.96	0	9470	0.2627	8175.3	0.2459
51	AGTCGATCAGCTCGTAGTACAGTCGCATCTGAGTACGATC	AT4G26030(C2H2)/col-AT4G26030-DAP-Seq(GSE60143)/Homer	1e-12	-29.37	0	7832	0.2173	6707.2	0.2017
52	ATCGAGCTACTGAGTCACTGAGTCCGTAACGTACTGAGTCACTGAGTC	NRF(NRF)/Promoter/Homer	1e-12	-29.1	0	426	0.0118	271.1	0.0082
53	GACTAGTCGATCCGTAGTACAGTCGCATCGTAGTCAGATC	MYB67(MYB)/col-MYB67-DAP-Seq(GSE60143)/Homer	1e-12	-28.99	0	7984	0.2215	6847.1	0.2059
54	CTGATACGGCATAGCTAGCTAGTCTCGAACTGCAGTAGCTAGCTGATC	IRF3(IRF)/BMDM-Irf3-ChIP-Seq(GSE67343)/Homer	1e-12	-28.94	0	3615	0.1003	2967	0.0892
55	GCATCGTAGCATCGTATCGACGTACTGAACTGCGTACGTACGTAACGTACTGGTCAGCAT	AT2G31460(REMB3)/col-AT2G31460-DAP-Seq(GSE60143)/Homer	1e-12	-28.67	0	3235	0.0897	2637.7	0.0793
56	AGCTAGTCATGCAGCTACGTCGTAACGTAGTCCGATATGC	Gata2(Zf)/K562-GATA2-ChIP-Seq(GSE18829)/Homer	1e-12	-28.27	0	5856	0.1624	4951.3	0.1489
57	AGCTCATGGCATGATCTGCACTAGGATCACGT	Tgif2(Homeobox)/mES-Tgif2-ChIP-Seq(GSE55404)/Homer	1e-12	-27.88	0	20679	0.5736	18457.9	0.5552
58	TGACATGCCGTAATCGATGCCAGTCATGACTGAGTCGTAC	HEB(bHLH)/mES-Heb-ChIP-Seq(GSE53233)/Homer	1e-12	-27.64	0	5445	0.151	4591.7	0.1381
59	ATGCTGCAAGTCCGTAAGTCAGTCACGTACTGATGCGTCA	E2A(bHLH),near_PU.1/Bcell-PU.1-ChIP-Seq(GSE21512)/Homer	1e-11	-27.14	0	4474	0.1241	3735.4	0.1124
60	GACTGACTGATCCGTAGTACAGTCGCATCGTAGTACGATCGCATGCTA	MYB74(MYB)/colamp-MYB74-DAP-Seq(GSE60143)/Homer	1e-11	-26.55	0	5672	0.1573	4802.3	0.1444
61	CATGACGTCTAGACGTCAGTACGTCTAGAGTC	PHA-4(Forkhead)/cElegans-Embryos-PHA4-ChIP-Seq(modEncode)/Homer	1e-11	-26.13	0	25096	0.6962	22590.7	0.6795
62	ACGTCTAGAGCTACGTACGTCTGAAGTCGACTAGCTCGTA	FOXM1(Forkhead)/MCF7-FOXM1-ChIP-Seq(GSE72977)/Homer	1e-11	-26.1	0	10566	0.2931	9207.7	0.2769
63	ACTGACTGCTAGGATCAGTCAGTCCTGAAGTC	At5g08330(TCP)/col-At5g08330-DAP-Seq(GSE60143)/Homer	1e-11	-25.79	0	1494	0.0414	1154.8	0.0347
64	TCGAGTACTCGATCGACATGATGCACGTACTGACTGAGTCCGTACTAGAGTCATCGAGTC	Unknown3/Drosophila-Promoters/Homer	1e-11	-25.58	0	468	0.013	311.5	0.0094
65	CTGACTGAAGTCTAGCGACTGCATCTGAAGCTAGTCAGTC	At5g08520(MYBrelated)/colamp-At5g08520-DAP-Seq(GSE60143)/Homer	1e-10	-25.29	0	9772	0.2711	8497.1	0.2556
66	TAGCGCTAACTGCGTAACGTCGTACGTATACGTCAGTCGA	Gata1(Zf)/K562-GATA1-ChIP-Seq(GSE18829)/Homer	1e-10	-25.2	0	5190	0.144	4385.8	0.1319
67	AGTCTAGCGACTACGTCTAGACGTACGTACGTCTGAAGTCGCTAGACTCGTACTAGACTG	Foxa3(Forkhead)/Liver-Foxa3-ChIP-Seq(GSE77670)/Homer	1e-10	-25.05	0	3501	0.0971	2894.3	0.0871
68	GCTATCGACGTACTAGAGCTGTCAGTCACGTAAGTCCGTA	FOXA1(Forkhead)/MCF7-FOXA1-ChIP-Seq(GSE26831)/Homer	1e-10	-24.89	0	10552	0.2927	9208.1	0.277
69	TAGCGTACCTAGATCGCTGACGTAGCTAGCATACGTTGACGTACACTGTACGGTCACTAG	ASL18(LOBAS2)/colamp-ASL18-DAP-Seq(GSE60143)/Homer	1e-10	-24.88	0	9121	0.253	7913.8	0.238
70	ACTGACTGCTAGGATCAGTCAGTCCTGAAGTC	At1g72010(TCP)/colamp-At1g72010-DAP-Seq(GSE60143)/Homer	1e-10	-24.79	0	1071	0.0297	803.9	0.0242
71	CTAGACTGACGTCGTAACTGACTGACGTTCAGCTGATCGA	MYB107(MYB)/col-MYB107-DAP-Seq(GSE60143)/Homer	1e-10	-24.23	0	12016	0.3333	10547	0.3172
72	ACGTCTGAAGTCAGTCCGATCGTACGTAGATCGCATGCAT	MYB27(MYB)/colamp-MYB27-DAP-Seq(GSE60143)/Homer	1e-10	-24.14	0	2403	0.0667	1942.5	0.0584
73	GCTAGTCAGCATCGATCGTAGTACAGTCGCTACGTACGTAGCATGCATCAGTCTAGCATG	SVP(MADS)/col-SVP-DAP-Seq(GSE60143)/Homer	1e-10	-23.25	0	7288	0.2022	6279.7	0.1889
74	TGACCTAGTCAGGTCACGTATCAGCGATTCAGTCGATGCACTGATAGC	PU.1-IRF(ETS:IRF)/Bcell-PU.1-ChIP-Seq(GSE21512)/Homer	1e-09	-22.93	0	7321	0.2031	6313	0.1899
75	CGATCTAGTCGAAGCTCGATCTGACGTAAGCTACTGCTAGATGCGATC	Hoxb4(Homeobox)/ES-Hoxb4-ChIP-Seq(GSE34014)/Homer	1e-09	-22.65	0	1753	0.0486	1390.8	0.0418
76	CGTACGATCGATCGTACTGAGTCAAGTCAGTCACGTCGTACTGAGCATCGATCGATGCTA	AT1G72740(MYBrelated)/colamp-AT1G72740-DAP-Seq(GSE60143)/Homer	1e-09	-22.4	0	11522	0.3196	10119.5	0.3044
77	CGATCTAGAGTCTCAGAGTCCTGAAGTCCTAGGACTCTAGAGTCTCAG	BZR1(BZR)/col-BZR1-DAP-Seq(GSE60143)/Homer	1e-09	-22.1	0	267	0.0074	164.5	0.0049
78	CTAGACTGACGTCGTAACTGACTGAGCTCTAGTCAGCTAG	MYB93(MYB)/colamp-MYB93-DAP-Seq(GSE60143)/Homer	1e-09	-21.49	0	8657	0.2401	7532.4	0.2266
79	CGTACTAGCAGTACGTCGTAACTGCATGGCATTCAGCTGA	MYB49(MYB)/col-MYB49-DAP-Seq(GSE60143)/Homer	1e-09	-21.28	0	9928	0.2754	8686	0.2612
80	CTAGAGTCAGCTACTGCGTACAGTCGTACTGATAGCTGAC	Unknown5/Drosophila-Promoters/Homer	1e-09	-21.22	0	4967	0.1378	4222.8	0.127
81	CTAGCATGACGTCGTACTAGCATGCGATCTAGTCAGTCAG	MYB3(MYB)/Arabidopsis-MYB3-ChIP-Seq(GSE80564)/Homer	1e-09	-20.77	0	10396	0.2884	9116.5	0.2742
82	ACTGATCGAGTCACGTCGTAAGTCAGTCACGTACTGCGTA	Zelda(Zf)/Embryo-zld-ChIP-Seq(GSE65441)/Homer	1e-08	-20.23	0	2503	0.0694	2055	0.0618
83	AGCTATGCGACTGCATCGTAAGCTGTACCGATATCGAGTC	Gata6(Zf)/HUG1N-GATA6-ChIP-Seq(GSE51936)/Homer	1e-08	-19.71	0	8899	0.2469	7772.5	0.2338
84	CATGACTGCTAGTCGATCGATCGATCGATCAGTCAGTCAGTGACTGACCGTAACTGTGCACGATACTG	RBPJ:Ebox(?,bHLH)/Panc1-Rbpj1-ChIP-Seq(GSE47459)/Homer	1e-08	-19.3	0	845	0.0234	636.7	0.0191
85	TCGATAGCTGACCTGAAGTCACTGGACTCATG	c-Myc(bHLH)/LNCAP-cMyc-ChIP-Seq(Unpublished)/Homer	1e-08	-19.03	0	1602	0.0444	1280.7	0.0385
86	ACGTCTGACGTAACGTACGTCGTATACGACGT	ATHB25(ZFHD)/colamp-ATHB25-DAP-Seq(GSE60143)/Homer	1e-08	-18.76	0	13305	0.3691	11795	0.3548
87	TGACTCGACTGACTGAATGCGATCCTAGTACGGACTGACTGATCTCGACTGACTGAATGCGATCCTAGATCGGACTGACT	Tcfcp2l1(CP2)/mES-Tcfcp2l1-ChIP-Seq(GSE11431)/Homer	1e-08	-18.66	0	577	0.016	417.2	0.0125
88	ACTGCTAGTCGACGATCATGGCTAATCGCGATGTACGCTAAGCTGTAC	Fra1(bZIP)/BT549-Fra1-ChIP-Seq(GSE46166)/Homer	1e-08	-18.51	0	3029	0.084	2528.5	0.0761
89	CGTACATGAGTCGACTTGCACGTAACGTACGTCTGATCAG	Lhx1(Homeobox)/EmbryoCarcinoma-Lhx1-ChIP-Seq(GSE70957)/Homer	1e-07	-18.08	0	13420	0.3723	11909.8	0.3582
90	ACTGACTGCATGGATCAGTCAGTCCTGAAGTC	TCP20(TCP)/col-TCP20-DAP-Seq(GSE60143)/Homer	1e-07	-17.68	0	727	0.0202	544.8	0.0164
91	GACTGATCAGTCCGTATGACAGTCGCATCTGAGTACGATCGCATGACT	MYB10(MYB)/col-MYB10-DAP-Seq(GSE60143)/Homer	1e-07	-17.57	0	3050	0.0846	2554	0.0768
92	CGATCTAGCTGAATGCCTGATCGACGTACTGATCGATAGCAGTCCGTAACTGTCGAATGC	Hand2(bHLH)/Mesoderm-Hand2-ChIP-Seq(GSE61475)/Homer	1e-07	-17.44	0	1971	0.0547	1609.1	0.0484
93	CATGTACGTAGCGATCGATCATGCGTACGACTTCAGATGCCGATATCGCAGTACTGGTAC	Zic3(Zf)/mES-Zic3-ChIP-Seq(GSE37889)/Homer	1e-07	-17.17	0	824	0.0229	627.8	0.0189
94	GCATCTAGGTACAGTCCGATACTGCTAGCTAGGTACGCTA	ZNF416(Zf)/HEK293-ZNF416.GFP-ChIP-Seq(GSE58341)/Homer	1e-07	-17.08	0	3510	0.0974	2965.7	0.0892
95	AGCTGTCACGTAACGTACGTCTGATCAGATGC	Lhx2(Homeobox)/HFSC-Lhx2-ChIP-Seq(GSE48068)/Homer	1e-07	-16.97	0	12137	0.3367	10753.2	0.3234
96	CTAGAGTCTACGTACGTGACCGTAACTGTAGCGCATCATGATGCAGCT	Ascl1(bHLH)/NeuralTubes-Ascl1-ChIP-Seq(GSE55840)/Homer	1e-07	-16.71	0	4353	0.1208	3718.3	0.1118
97	CTAGCATGCATGAGCTGACTCGTAGATCAGCTGTCAATGCTCGACTAGCATGACGTAGTCCTGA	LXRE(NR),DR4/RAW-LXRb.biotin-ChIP-Seq(GSE21512)/Homer	1e-07	-16.58	0	355	0.0098	244.7	0.0074
98	ACTGTGACGTACCGTAAGTCTACGACGTACTGGTCAAGTC	NPAS2(bHLH)/Liver-NPAS2-ChIP-Seq(GSE39860)/Homer	1e-06	-15.87	0	4191	0.1163	3582.8	0.1078
99	TCGATCGATACGGATCGTCAGTACCGATAGCTGTCATGCA	Nkx3.1(Homeobox)/LNCaP-Nkx3.1-ChIP-Seq(GSE28264)/Homer	1e-06	-15.8	0	15127	0.4196	13508.7	0.4063
100	TCAGCATGCATGACTGACTGAGCTACTGACGTACTGCAGTATGCAGTC	KLF10(Zf)/HEK293-KLF10.GFP-ChIP-Seq(GSE58341)/Homer	1e-06	-15.7	0	5192	0.144	4479.8	0.1347
101	CGATCGTACGATCGATAGTCCTGAGATCCTGAGATCCTAGGCATCTAGGACTTCAGGCTA	At4g36780(BZR)/col-At4g36780-DAP-Seq(GSE60143)/Homer	1e-06	-15.56	0	1115	0.0309	881.3	0.0265
102	GCATACGTACTGACGTAGTCACTGATCGGTCACGATCGTA	ARF2(ARF)/col-ARF2-DAP-Seq(GSE60143)/Homer	1e-06	-15.45	0	15846	0.4396	14174.8	0.4263
103	GACTTCAGCTAGAGTCAGTCGTACAGTCCTGAAGTCAGTCAGTCGACTAGTCACTGATGC	KLF3(Zf)/MEF-Klf3-ChIP-Seq(GSE44748)/Homer	1e-06	-15.45	0	950	0.0264	741.8	0.0223
104	CGTATAGCAGTCCTAGCAGTCTAGCTGAGTACGCATTCGACGTAGCATAGCTCTAGTCGA	PAX3:FKHR-fusion(Paired,Homeobox)/Rh4-PAX3:FKHR-ChIP-Seq(GSE19063)/Homer	1e-06	-15.36	0	2377	0.0659	1979.9	0.0595
105	CGTACTAGCATGAGCTACTGCGATATCGCGTAGTCAGTCA	Tbet(T-box)/CD8-Tbet-ChIP-Seq(GSE33802)/Homer	1e-06	-15.3	0	7414	0.2057	6485.3	0.1951
106	TCGACTGACGTAGCATCGATAGCTTCGATGCATGCAGCAT	TSO1(CPP)/col-TSO1-DAP-Seq(GSE60143)/Homer	1e-06	-15.26	0	3108	0.0862	2626	0.079
107	AGCTAGCTAGCTACTGACGTAGTCACTGACGTGACTCGATGCATATCG	IDD7(C2H2)/col-IDD7-DAP-Seq(GSE60143)/Homer	1e-06	-15.23	0	5636	0.1563	4883.5	0.1469
108	ATGCCTGAAGTCTCAGACGTCTAGCATGTGAC	ABF1(bZIP)/Arabidopsis-ABF1-ChIP-Seq(GSE80564)/Homer	1e-06	-15.07	0	2948	0.0818	2485.9	0.0748
109	ACGTCAGTAGTCCTAGGATCCGTAAGTCTCAGGACTCTAGAGTCTCGA	At4g18890(BZR)/col-At4g18890-DAP-Seq(GSE60143)/Homer	1e-06	-15.04	0	539	0.015	398.3	0.012
110	ATGCATGCATCGTACGAGCTAGTCGCTAAGTCTCAGGACTACTGTCGA	E-box(bHLH)/Promoter/Homer	1e-06	-15.03	0	166	0.0046	101.5	0.0031
111	CTAGACTGAGCTCGTAACTGACTGACGTCTAG	MYB99(MYB)/colamp-MYB99-DAP-Seq(GSE60143)/Homer	1e-06	-14.96	0	7775	0.2157	6816.4	0.205
112	CTAGAGCTCATGCATGCTAGATGCGATCGTACGTACCTGAAGTCGCTAGCTAGCATATCG	TCP7(TCP)/col-TCP7-DAP-Seq(GSE60143)/Homer	1e-06	-14.96	0	1279	0.0355	1025.4	0.0308
113	CATGAGTCGACTCGTACGATGCATGACTGCATCGATCTAGCATGTGAC	Mef2b(MADS)/HEK293-Mef2b.V5-ChIP-Seq(GSE67450)/Homer	1e-06	-14.8	0	10209	0.2832	9028.4	0.2715
114	TAGCAGTCTGACAGTCCTAGATCGAGTCCATGTGACAGTCGTACAGTCAGTCGCATCTAGATCGGCATACTGATCGGATC	BORIS(Zf)/K562-CTCFL-ChIP-Seq(GSE32465)/Homer	1e-06	-14.7	0	227	0.0063	148.2	0.0045
115	TACGATGCGCTAACTGCGTAACGTCGTACTGATACGTCGA	Gata4(Zf)/Heart-Gata4-ChIP-Seq(GSE35151)/Homer	1e-06	-14.61	0	9642	0.2675	8515.4	0.2561
116	GCATGCATCTGAACGTCTGAACGTCGTACGTACGTAAGTCGTCAGTCA	Foxf1(Forkhead)/Lung-Foxf1-ChIP-Seq(GSE77951)/Homer	1e-06	-14.47	0	10209	0.2832	9033.6	0.2717
117	GTCACTAGAGCTTCGATGCACAGTAGCTCGTACTGAACGT	ATHB33(ZFHD)/col-ATHB33-DAP-Seq(GSE60143)/Homer	1e-06	-14.09	0	14007	0.3886	12509.5	0.3762
118	TGACGCTATGACCGTATCAGGATCCGTACATGCATGCTAGCTAGCTAG	Unknown-ESC-element(?)/mES-Nanog-ChIP-Seq(GSE11724)/Homer	1e-06	-13.88	0	1045	0.029	830.5	0.025
119	CGATGACTCGATTCAGGACTACGTCAGTCTGAGACTGACTAGCTCGATACTGATCGGTACGCTA	NF1:FOXA1(CTF,Forkhead)/LNCAP-FOXA1-ChIP-Seq(GSE27824)/Homer	1e-06	-13.83	0	583	0.0162	439.1	0.0132
120	CTAGCTAGTCGACTAGCGTAATCGTCGAACTGCTGATCGACTGATACG	FRS9(ND)/col-FRS9-DAP-Seq(GSE60143)/Homer	1e-05	-13.75	0	987	0.0274	781	0.0235
121	GACTACGTAGCTGACTACTGCAGTAGTCATCGACGTGCATGCATGCAT	MGP(C2H2)/colamp-MGP-DAP-Seq(GSE60143)/Homer	1e-05	-13.72	0	4453	0.1235	3839.1	0.1155
122	CGTACGTACGTACGTACGTAACTGACTGAGTC	dof42(C2C2dof)/col-dof42-DAP-Seq(GSE60143)/Homer	1e-05	-13.68	0	7551	0.2095	6631.8	0.1995
123	GACTCAGTGCATCGATTGACACGTATGCGTACCTGAACTGACTGAGCT	WIP5(C2H2)/colamp-WIP5-DAP-Seq(GSE60143)/Homer	1e-05	-13.59	0	6181	0.1715	5394.9	0.1623
124	GTACCATGTAGCAGTCCTAGCATGCTGACGTAGCATGCATACGTGCATGTACACTGATCG	LOB(LOBAS2)/col-LOB-DAP-Seq(GSE60143)/Homer	1e-05	-13.53	0	940	0.0261	742.4	0.0223
125	CTGACTGACATGATCGAGCTATCGGACTCATGCTGAGTCA	Tbr1(T-box)/Cortex-Tbr1-ChIP-Seq(GSE71384)/Homer	1e-05	-13.34	0	10680	0.2963	9480.5	0.2851
126	CGATCAGTCTAGGCTAAGTCCGTATCAGAGTCACGTACTGACGTGTACGCTAGCTAGCTA	bZIP52(bZIP)/colamp-bZIP52-DAP-Seq(GSE60143)/Homer	1e-05	-13.25	0	7819	0.2169	6880.3	0.2069
127	CGATCAGTAGTCGATCGTCACGTACGTAGCTAGCATGCATCTAGCATG	AGL63(MADS)/col-AGL63-DAP-Seq(GSE60143)/Homer	1e-05	-13.01	0	10491	0.291	9313.5	0.2801
128	ATGCGATCGACTAGCTCGATCGATGTCACGATTCGAATCGTAGCTAGC	TATA-Box(TBP)/Promoter/Homer	1e-05	-12.83	0	13803	0.3829	12344.2	0.3713
129	GCTAGCTATGCAAGTCCTAGCTGAGATCCTAGGACTGATCCTAGACGTCGATCGATGACT	Unknown2/Arabidopsis-Promoters/Homer	1e-05	-12.75	0	171	0.0047	109.9	0.0033
130	GTACGCTACGATCAGTAGTCGCTACGATCGATAGTCGCTA	WUS1(Homeobox)/colamp-WUS1-DAP-Seq(GSE60143)/Homer	1e-05	-12.74	0	3881	0.1077	3338.7	0.1004
131	TCGATGCACAGTTCGAGATCAGTCCGTACGTAACTGAGTCCGTACGTATCAGCGATAGTC	AT5G25475(ABI3VP1)/col-AT5G25475-DAP-Seq(GSE60143)/Homer	1e-05	-12.71	0	7765	0.2154	6839.6	0.2057
132	GCTACGTAAGTCACGTTCGATACGACTGAGCTAGTCTCGA	RORgt(NR)/EL4-RORgt.Flag-ChIP-Seq(GSE56019)/Homer	1e-05	-12.61	0	911	0.0253	722.6	0.0217
133	TGCAAGTCCTAGACTGAGCTGTACTCGAAGTCCGTAAGTCGACTCTAG	Unknown1(NR/Ini-like)/Drosophila-Promoters/Homer	1e-05	-12.58	0	905	0.0251	717.1	0.0216
134	GTCATGCAGCTAAGTCCGTAACTGTGACGCATTCAGCAGT	Ap4(bHLH)/AML-Tfap4-ChIP-Seq(GSE45738)/Homer	1e-05	-12.5	0	3605	0.1	3094.7	0.0931
135	CGATCGATAGCTAGCTACTGACGTCGTAAGTCACTGACTGCGTAGTAC	SPL3(SBP)/colamp-SPL3-DAP-Seq(GSE60143)/Homer	1e-05	-12.42	0	398	0.011	291.6	0.0088
136	TACGCTAGATGCGATCGTACAGTCCTAGAGTCAGTCAGTCGTACAGTC	Sp1(Zf)/Promoter/Homer	1e-05	-12.34	0	192	0.0053	126.4	0.0038
137	GCTACGTAGACTAGCTACTGACGTCGTAAGTCACTGCTAGGCTAGATC	SPL13(SBP)/col-SPL13-DAP-Seq(GSE60143)/Homer	1e-05	-12.26	0	931	0.0258	741.3	0.0223
138	TGCAGTACCTAGGATCCATGACGTCGATGCATCGATGCTACGTAGCTAGTACCTGAGATC	CAMTA5(CAMTA)/col-CAMTA5-DAP-Seq(GSE60143)/Homer	1e-05	-12.26	0	2672	0.0741	2267	0.0682
139	GCATGCATGCATCGTACGTAACGTACTGACTGACTGAGTCAGTCCGATCGTACGATCGAT	PCF/Arabidopsis-Promoters/Homer	1e-05	-12.23	0	2560	0.071	2167.3	0.0652
140	ACTGGTACAGTCCTGAATGCACTGAGCTTACG	E-box/Arabidopsis-Promoters/Homer	1e-05	-12.22	0	1805	0.0501	1501.3	0.0452
141	CATGGTACCGTAAGTCCTAGACGTACTGGTACAGTCAGCT	bHLHE40(bHLH)/HepG2-BHLHE40-ChIP-Seq(GSE31477)/Homer	1e-05	-12.01	0	1034	0.0287	831.1	0.025
142	GATCGCATACTGCTAGCTGAAGCTGCTAGCTACTGATCAGGCATTGCAACGTACGTGATCGACTGCATCTAGTACGGACTCTAGCATGCTAGGTACTCGA	ZNF136(Zf)/HEK293-ZNF136.GFP-ChIP-Seq(GSE58341)/Homer	1e-05	-11.74	0.0001	923	0.0256	737.5	0.0222
143	ACGTCGATCAGTACTGGTACAGTCCGTAATGCTCAGACGTGTACCTGAACTGGATCGTCA	bZIP44(bZIP)/colamp-bZIP44-DAP-Seq(GSE60143)/Homer	1e-05	-11.73	0.0001	85	0.0024	47.8	0.0014
144	GCATCAGTCGATAGTCGATCGCTACGATCGATCGATGCTACGATCTAGACTGGCTAGCTA	AGL25(MADS)/colamp-AGL25-DAP-Seq(GSE60143)/Homer	1e-05	-11.66	0.0001	595	0.0165	458.1	0.0138
145	CTAGTCGAGCATCATGGCTATAGCCGATGTACCTGAAGCT	JunB(bZIP)/DendriticCells-Junb-ChIP-Seq(GSE36099)/Homer	1e-05	-11.58	0.0001	2793	0.0775	2380.6	0.0716
146	CTGACTGACTGAATGCGATCCATGACTGGACTGACTGCATCGTACGTAAGTCGTACCTGAATCGGCATGACTGACTAGCT	GRHL2(CP2)/HBE-GRHL2-ChIP-Seq(GSE46194)/Homer	0.0001	-11.48	0.0001	2775	0.077	2365.1	0.0711
147	CTAGTCGAACGTACTGCGTAATGCACGTGTACCGTAAGCTGATCGTAC	Atf3(bZIP)/GBM-ATF3-ChIP-Seq(GSE33912)/Homer	0.0001	-11.46	0.0001	3534	0.098	3042.3	0.0915
148	TCGAGCTATGACGCTACTAGGATCCGATACTGCGATAGCTGACTCTAG	E-box/Drosophila-Promoters/Homer	0.0001	-11.19	0.0001	895	0.0248	716.3	0.0215
149	AGTCAGTCCGATACGTACGTACTGACGTAGCTAGTCAGTC	Sox4(HMG)/proB-Sox4-ChIP-Seq(GSE50066)/Homer	0.0001	-11.16	0.0001	6322	0.1754	5555.6	0.1671
150	CTAGCATGCATGTACGAGTCGCATAGCTCTAGACGTAGTCGACTACTGACTGACTGTCGA	Zfp809(Zf)/ES-Zfp809-ChIP-Seq(GSE70799)/Homer	0.0001	-11.11	0.0001	350	0.0097	256.2	0.0077
151	CTAGACTGTGCACGATCGTACTGAATCGACTGGACTAGCT	At1g49010(MYBrelated)/col-At1g49010-DAP-Seq(GSE60143)/Homer	0.0001	-10.7	0.0001	16823	0.4667	15159.8	0.456
152	AGCTTGACCGATCGATCTAGACGTCAGTCAGTGCTAAGTC	FOXK1(Forkhead)/HEK293-FOXK1-ChIP-Seq(GSE51673)/Homer	0.0001	-10.64	0.0001	10616	0.2945	9468.1	0.2848
153	GATCGCATACGTCGTAACGTAGTCAGTCCGTA	AT5G61620(MYBrelated)/colamp-AT5G61620-DAP-Seq(GSE60143)/Homer	0.0001	-10.63	0.0001	13346	0.3702	11966.5	0.3599
154	TAGCGTACCATGACTGCTGACGTAGCTAGCATGACTTGACGTACACTGATCGCGTACGTA	LBD19(LOBAS2)/colamp-LBD19-DAP-Seq(GSE60143)/Homer	0.0001	-10.59	0.0002	14348	0.398	12886.3	0.3876
155	TACGTCGACAGTACTGGCTAATGCCGATGTACCGTAACTGTAGCCGTA	NF-E2(bZIP)/K562-NFE2-ChIP-Seq(GSE31477)/Homer	0.0001	-10.31	0.0002	145	0.004	94	0.0028
156	CAGTTCAGAGCTGACTACGTAGTCGATCGACTCTGAACTGGATCCGTACTGAAGTCGTAC	Rfx6(HTH)/Min6b1-Rfx6.HA-ChIP-Seq(GSE62844)/Homer	0.0001	-10.3	0.0002	4299	0.1193	3742.9	0.1126
157	CGATCGATGTACGATCGATCCGTAGCTACGATCGATCTGACTAGCATGGCTAGCTACGTA	AGL16(MADS)/col-AGL16-DAP-Seq(GSE60143)/Homer	0.0001	-10.15	0.0002	932	0.0259	754.3	0.0227
158	CGATTGCAGTACCGTAAGTCCTAGGACTCATG	NPAS(bHLH)/Liver-NPAS-ChIP-Seq(GSE39860)/Homer	0.0001	-10.1	0.0002	7703	0.2137	6824.4	0.2053
159	GCATCGTACTAGAGTCGTCACGTAATGCACGTACGTACTGGATCGCATCGTAGCTAGCTA	bHLH122(bHLH)/col100-bHLH122-DAP-Seq(GSE60143)/Homer	0.0001	-10.05	0.0002	5141	0.1426	4504.5	0.1355
160	CAGTTCAGGATCACTGACGTCTAGACTGACTGGACTCTAG	Egr1(Zf)/K562-Egr1-ChIP-Seq(GSE32465)/Homer	0.0001	-10.01	0.0003	3717	0.1031	3223.8	0.097
161	ATGCAGCTTCAGTGACTCAGATGCTGCAACGTATCGGATCACTGAGTC	NRF1(NRF)/MCF7-NRF1-ChIP-Seq(Unpublished)/Homer	0.0001	-9.732	0.0003	155	0.0043	103.4	0.0031
162	ACTGCATGGCTATCGAGCTAAGCTAGCTGTACAGTCTGAC	NFkB-p65-Rel(RHD)/ThioMac-LPS-Expression(GSE23622)/Homer	0.0001	-9.631	0.0004	405	0.0112	307.6	0.0093
163	GTCATCGATCGACGTAGCTACGTATCGATGACACTGCGTAAGTCCGTACGTATCGAGCTA	IDD2(C2H2)/colamp-IDD2-DAP-Seq(GSE60143)/Homer	0.0001	-9.566	0.0004	2407	0.0668	2057.3	0.0619
164	AGCTAGCTAGCTACTGACGTAGTCACTGACGTGCATGCATGCATACGT	At5g66730(C2H2)/colamp-At5g66730-DAP-Seq(GSE60143)/Homer	0.0001	-9.51	0.0004	4476	0.1242	3912.9	0.1177
165	GCATAGCTAGCTAGCTACTGACGTAGTCACTGACGTGACTCGATGCAT	JKD(C2H2)/col-JKD-DAP-Seq(GSE60143)/Homer	0.0001	-9.487	0.0004	3180	0.0882	2748.9	0.0827
166	TACGGACTACTGACTGCTAGATGCAGTCAGTCAGTCCTGA	ZNF692(Zf)/HEK293-ZNF692.GFP-ChIP-Seq(GSE58341)/Homer	0.0001	-9.447	0.0004	227	0.0063	161.5	0.0049
167	GACTGATCGACTACGTCGTAACGTAGTCAGTCCGTAGCATGCTAGCAT	At1g74840(MYBrelated)/col100-At1g74840-DAP-Seq(GSE60143)/Homer	0.0001	-9.438	0.0004	8686	0.2409	7730.5	0.2325
168	AGTCCGATCTGACGTAACGTCAGTTCAGTGAC	Isl1(Homeobox)/Neuron-Isl1-ChIP-Seq(GSE31456)/Homer	0.0001	-9.365	0.0005	16621	0.4611	15001.6	0.4512
169	TCGATGACAGTCCGTAAGTCCTAGACGTACTGACTGAGCTAGTCGCAT	Max(bHLH)/K562-Max-ChIP-Seq(GSE31477)/Homer	0.001	-9.208	0.0005	2250	0.0624	1921.5	0.0578
170	AGTCACGTACTGAGCTACGTACGTGTCAAGTC	Foxo1(Forkhead)/RAW-Foxo1-ChIP-Seq(Fan_et_al.)/Homer	0.001	-9.029	0.0007	12228	0.3392	10974.9	0.3301
171	CGTACGTAGACTCTAGACTGCGTAACGTTCGACTGACATGCTAGGCAT	AT4G00250(GeBP)/col-AT4G00250-DAP-Seq(GSE60143)/Homer	0.001	-8.92	0.0007	6691	0.1856	5925.3	0.1782
172	GTCAACGTCTAGGTCACGTAGCATCGTACGTAGCATCAGTAGTCCGTACAGTCTAGCTGA	OCT:OCT(POU,Homeobox,IR1)/NPC-Brn2-ChIP-Seq(GSE35496)/Homer	0.001	-8.837	0.0008	146	0.0041	98.2	0.003
173	TGCAGCATAGCTGCATAGTCAGTCAGTCCTGAACTGTCGATCGACAGTATCGAGTCGATC	ZNF143|STAF(Zf)/CUTLL-ZNF143-ChIP-Seq(GSE29600)/Homer	0.001	-8.63	0.001	620	0.0172	494.6	0.0149
174	CAGTCATGTGCAGTACCGTATCAGGTACGACTTCAGCTGA	bZIP18(bZIP)/colamp-bZIP18-DAP-Seq(GSE60143)/Homer	0.001	-8.61	0.001	23409	0.6494	21290.9	0.6404
175	GATCGCTAAGCTGCATAGTCCTGATAGCGACT	STZ(C2H2)/colamp-STZ-DAP-Seq(GSE60143)/Homer	0.001	-8.602	0.001	29760	0.8255	27207.3	0.8183
176	GCATGATCGATCCGTACGTAAGTCACTGACTGGACTGATCTGCAGCTACGTACGTAGCAT	MYB3R5(MYB)/col-MYB3R5-DAP-Seq(GSE60143)/Homer	0.001	-8.472	0.0011	1434	0.0398	1205.8	0.0363
177	CGATCGATCGATAGTCAGTCGCTACGTACGTACGTAGCTACGATCTAGACTGGCTACGTA	AGL6(MADS)/col-AGL6-DAP-Seq(GSE60143)/Homer	0.001	-8.396	0.0012	1482	0.0411	1248.3	0.0375
178	CGATCTGACGTAAGCTAGTCTGCACTGAACGTAGCTGCTA	Pax7(Paired,Homeobox)/Myoblast-Pax7-ChIP-Seq(GSE25064)/Homer	0.001	-8.395	0.0012	1777	0.0493	1509.7	0.0454
179	ATGCAGTCGCTACGATCGTAGCATGCTACGATCTAGCATGTGACGTCA	CArG(MADS)/PUER-Srf-ChIP-Seq(Sullivan_et_al.)/Homer	0.001	-8.366	0.0012	3013	0.0836	2612.4	0.0786
180	TCAGTACGTAGCACGTACTGCGATAGTCCGTATACGAGTC	Meis1(Homeobox)/MastCells-Meis1-ChIP-Seq(GSE48085)/Homer	0.001	-8.241	0.0014	8401	0.233	7493.4	0.2254
181	TCAGACGTTCGATAGCAGTCCGTAACTGGTACACGTACTGATCGAGTC	Atoh1(bHLH)/Cerebellum-Atoh1-ChIP-Seq(GSE22111)/Homer	0.001	-8.134	0.0015	3414	0.0947	2975.5	0.0895
182	GCTAGCATTACGAGCTCATGACTGCATGCATGGATCAGTCAGTCCTGAAGTCGTACGCTA	At1g69690(TCP)/colamp-At1g69690-DAP-Seq(GSE60143)/Homer	0.001	-7.885	0.0019	564	0.0156	450.8	0.0136
183	GCTAGCATGACTGCATTCAGGTACGCTAGCATCTGAGCTATAGCGCTACTGACGATCTAG	OCT4-SOX2-TCF-NANOG(POU,Homeobox,HMG)/mES-Oct4-ChIP-Seq(GSE11431)/Homer	0.001	-7.811	0.002	2955	0.082	2568	0.0772
184	CAGTTGCAACGTACTGCGTAATCGCGATTGACCGTAACGT	BATF(bZIP)/Th17-BATF-ChIP-Seq(GSE39756)/Homer	0.001	-7.795	0.0021	3570	0.099	3120.3	0.0939
185	CATGCTAGTCGAACGTACTGCGTATAGCCGATTGACCGTAAGCTGATC	Fra2(bZIP)/Striatum-Fra2-ChIP-Seq(GSE43429)/Homer	0.001	-7.793	0.0021	2298	0.0637	1979.5	0.0595
186	TCAGTCAGTAGCAGTCCTGAAGTCCTAGACGTACTGATCG	c-Myc(bHLH)/mES-cMyc-ChIP-Seq(GSE11431)/Homer	0.001	-7.758	0.0021	1308	0.0363	1100.3	0.0331
187	AGTCAGTCGACTGCATAGCTCGTAACGTCGTAGCATGTCA	TATA-box/SacCer-Promoters/Homer	0.001	-7.754	0.0021	8160	0.2264	7283.2	0.2191
188	CGATCTAGGATCGCTAAGCTCTAGGATCCGTA	RBFox2(?)/Heart-RBFox2-CLIP-Seq(GSE57926)/Homer	0.001	-7.674	0.0023	12129	0.3365	10913.4	0.3282
189	TACGATCGTAGCGATCACTGACGTAGTCACGTCTAGATCG	Smad4(MAD)/ESC-SMAD4-ChIP-Seq(GSE29422)/Homer	0.001	-7.644	0.0023	7824	0.217	6979.4	0.2099
190	TCAGCTGACTAGCATGACGTATGCCTGACTGACTGACTAGCATGACGTATGCCTGA	TR4(NR),DR1/Hela-TR4-ChIP-Seq(GSE24685)/Homer	0.001	-7.64	0.0023	402	0.0112	313.5	0.0094
191	AGTCGACTCAGTACTGCTAGTGACGCTAATGCGCATATCGCGATACTGGATCGTACGTCACTGA	NF1(CTF)/LNCAP-NF1-ChIP-Seq(Unpublished)/Homer	0.001	-7.525	0.0026	1041	0.0289	867.5	0.0261
192	CATGAGTCGTCACGTAATGCACGTACGTACTG	bHLH130(bHLH)/col-bHLH130-DAP-Seq(GSE60143)/Homer	0.001	-7.507	0.0026	4359	0.1209	3836.8	0.1154
193	CGATCAGTCAGTCATGGTCAGATCCGTATCAGAGTCACGTCTAGACGTGTACGTCAGCTA	VIP1(bZIP)/col-VIP1-DAP-Seq(GSE60143)/Homer	0.001	-7.383	0.003	665	0.0184	540.8	0.0163
194	GTACGCATACGTCGTAACGTAGTCAGTCCTGA	At5g47390(MYBrelated)/col-At5g47390-DAP-Seq(GSE60143)/Homer	0.001	-7.282	0.0033	11915	0.3305	10726.8	0.3226
195	CGTATGACTCGAAGTCCGTAATCGATGCACGTACTGAGTC	E2A(bHLH)/proBcell-E2A-ChIP-Seq(GSE21978)/Homer	0.001	-7.195	0.0035	3821	0.106	3355.7	0.1009
196	TCGAACGTCATGGCTATAGCCGATGTACGCTAACGTATGC	AP-1(bZIP)/ThioMac-PU.1-ChIP-Seq(GSE21512)/Homer	0.001	-7.193	0.0035	3893	0.108	3420.3	0.1029
197	GCATCGTACGATACTGAGTCGCTACTGACGTACAGTACTGCGTATCAG	Oct6(POU,Homeobox)/NPC-Pou3f1-ChIP-Seq(GSE35496)/Homer	0.001	-7.169	0.0036	4583	0.1271	4044	0.1216
198	CGATGCATAGTCTCAGGATCCGTAGATCCTAGGCATCTAGAGCTTCGACGTAGCTAGCAT	At1g78700(BZR)/col-At1g78700-DAP-Seq(GSE60143)/Homer	0.001	-7.166	0.0036	1106	0.0307	927.3	0.0279
199	TACGTCGATAGCAGTCCGTAAGTCCTAGGCATACTGATCG	n-Myc(bHLH)/mES-nMyc-ChIP-Seq(GSE11431)/Homer	0.001	-6.958	0.0044	2013	0.0558	1734.8	0.0522
200	CGTACGTAAGCTGACTTGCAGTCAACGTAGCTCTGATCAG	Lhx3(Homeobox)/Neuron-Lhx3-ChIP-Seq(GSE31456)/Homer	0.01	-6.901	0.0046	18632	0.5169	16913.1	0.5087
201	GACTACTGCGATAGTCACTGCTAGAGTCCTGA	AT1G12630(AP2EREBP)/colamp-AT1G12630-DAP-Seq(GSE60143)/Homer	0.01	-6.892	0.0047	2878	0.0798	2510.7	0.0755
202	CGTACTAGGACTGTCAGTCACGTAAGTCCGTATCGATCGATCGACGTACTGACTAGGCTACGTATAGCCGTACGATCGTA	FOXA1:AR(Forkhead,NR)/LNCAP-AR-ChIP-Seq(GSE27824)/Homer	0.01	-6.852	0.0048	1086	0.0301	912.4	0.0274
203	CTAGGACTCTAGACTGCTAGGCTAGATCGATCGATCTCGAAGTCCGATCGATGCATCGAT	At2g45680(TCP)/colamp-At2g45680-DAP-Seq(GSE60143)/Homer	0.01	-6.81	0.005	112	0.0031	76.1	0.0023
204	ACGTAGTCAGCTAGTCCGTAGTACAGTCCGATCGTAGTCA	MYB41(MYB)/col-MYB41-DAP-Seq(GSE60143)/Homer	0.01	-6.805	0.005	2295	0.0637	1988.8	0.0598
205	GCATCGATGCATCGTACTAGAGTCGTCACGTAATCGACGTACGTACTGGTACGCATCGAT	bHLH80(bHLH)/col-bHLH80-DAP-Seq(GSE60143)/Homer	0.01	-6.713	0.0055	5394	0.1496	4787.5	0.144
206	TAGCGTACCTAGCAGTTCGACGTACGTAGCATGACTTGACAGTCACTGATCGAGTCCTAG	AS2(LOBAS2)/col-AS2-DAP-Seq(GSE60143)/Homer	0.01	-6.667	0.0057	198	0.0055	146.4	0.0044
207	CGATCTAGACGTGTCACGTACGTAAGTCCGTA	Foxo3(Forkhead)/U2OS-Foxo3-ChIP-Seq(E-MTAB-2701)/Homer	0.01	-6.641	0.0058	7674	0.2129	6863.1	0.2064
208	TCGAACTGACTGCGTACGTATCGAAGTCCTGAATCGGTACGCATCATG	ETS:E-box(ETS,bHLH)/HPC7-Scl-ChIP-Seq(GSE22178)/Homer	0.01	-6.609	0.006	277	0.0077	212.8	0.0064
209	GACTGCATCTAGCGATGATCTCGACATGGATC	Tgif1(Homeobox)/mES-Tgif1-ChIP-Seq(GSE55404)/Homer	0.01	-6.573	0.0062	20625	0.5721	18762	0.5643
210	CTGATACGACGTCTAGCGTATCGACTGACGAT	At5g04390(C2H2)/col200-At5g04390-DAP-Seq(GSE60143)/Homer	0.01	-6.379	0.0075	29274	0.8121	26796.6	0.806
211	AGCTGACTACGTACTGACGTAGTCACTGACGTGCATCGAT	AtIDD11(C2H2)/colamp-AtIDD11-DAP-Seq(GSE60143)/Homer	0.01	-6.35	0.0076	5218	0.1447	4634.9	0.1394
212	CGTATCGATACGAGTCCGTAAGTCACTGACGTACTGAGCTTCAGCGAT	Pho4(bHLH)/Yeast-Pho4-ChIP-Seq(GSE29506)/Homer	0.01	-6.333	0.0077	625	0.0173	512.2	0.0154
213	GCTACGTACGTAGCATCATGCTAGAGTCACTGTACGAGTCCATGTACG	RAP26(AP2EREBP)/colamp-RAP26-DAP-Seq(GSE60143)/Homer	0.01	-6.322	0.0078	4578	0.127	4054.5	0.1219
214	TCGATCAGTCGAACTGCATGACGTAGTCCTGA	COUP-TFII(NR)/Artia-Nr2f2-ChIP-Seq(GSE46497)/Homer	0.01	-6.293	0.008	8391	0.2328	7525.6	0.2263
215	GATCCTGACTAGGCATCTAGCAGTCATGTCGAGTACAGTCTCAGAGCT	M1BP(Zf)/S2R+-M1BP-ChIP-Seq(GSE49842)/Homer	0.01	-6.237	0.0084	878	0.0244	734.6	0.0221
216	GTACACTGATGCTGACCTAGGACTGTACCGTAGCATGCAT	ERF8(AP2EREBP)/colamp-ERF8-DAP-Seq(GSE60143)/Homer	0.01	-6.225	0.0084	4725	0.1311	4189.4	0.126
217	GCATGCATGACTGCATTAGCATGCGATCCATGAGTCAGTC	DEL2(E2FDP)/col-DEL2-DAP-Seq(GSE60143)/Homer	0.01	-6.222	0.0084	2221	0.0616	1929.2	0.058
218	TCGAGCATACGTCTAGGTACTCGAGCATTGACTCGAACGT	Chop(bZIP)/MEF-Chop-ChIP-Seq(GSE35681)/Homer	0.01	-6.164	0.0089	2581	0.0716	2253.5	0.0678
219	TCGAACGTACTGCGTAAGTCCTAGAGCTTGAC	TGA10(bZIP)/colamp-TGA10-DAP-Seq(GSE60143)/Homer	0.01	-6.157	0.0089	5084	0.141	4516.8	0.1359
220	GACTACGTACGTACTGACGTAGTCGCATAGCTGCATGCATGACTAGCT	SGR5(C2H2)/colamp-SGR5-DAP-Seq(GSE60143)/Homer	0.01	-6.091	0.0095	7698	0.2135	6897	0.2074
221	ATCGAGTCACTGAGTCAGTCACTGGACTGACT	PUCHI(AP2EREBP)/colamp-PUCHI-DAP-Seq(GSE60143)/Homer	0.01	-6.079	0.0096	1384	0.0384	1183.8	0.0356
222	CTAGACGTAGTCCGTAACTGAGTCGCATACTGGCATAGTCGACTGATCGCATAGTCAGCT	ZNF317(Zf)/HEK293-ZNF317.GFP-ChIP-Seq(GSE58341)/Homer	0.01	-6.026	0.01	381	0.0106	303.5	0.0091
223	CGTACGTACGTACGTACTGACAGTACGTCGTAACTGACTGACGTCTAGCTGATCGACTGA	MYB39(MYB)/col-MYB39-DAP-Seq(GSE60143)/Homer	0.01	-5.983	0.0104	1706	0.0473	1471.8	0.0443
224	GTACCAGTACTGACTGACTGGATCACTGACGTACTGACTGAGTCGATC	KLF6(Zf)/PDAC-KLF6-ChIP-Seq(GSE64557)/Homer	0.01	-5.782	0.0127	3401	0.0943	2998.6	0.0902
225	CATGGACTGCATACTGAGCTACTGACTGCGTAGCATAGCTATCGTACG	Foxh1(Forkhead)/hESC-FOXH1-ChIP-Seq(GSE29422)/Homer	0.01	-5.743	0.0131	5402	0.1499	4813.2	0.1448
226	TCAGGACTCAGTCTGAAGCTCTAGGACTTGCACTGAAGTC	HLF(bZIP)/HSC-HLF.Flag-ChIP-Seq(GSE69817)/Homer	0.01	-5.711	0.0135	9533	0.2644	8583.5	0.2582
227	TACGATGCGACTACTGAGCTAGTCGTCATGCAACGTAGTCGCTATGCA	Pknox1(Homeobox)/ES-Prep1-ChIP-Seq(GSE63282)/Homer	0.01	-5.704	0.0135	1044	0.029	885.7	0.0266
228	CTGACATGACTGACGTATGCCGTACATGTACGATGCGCTATACGCTGACTAGACTGACGTATGCCGTATAGC	RAR:RXR(NR),DR5/ES-RAR-ChIP-Seq(GSE56893)/Homer	0.01	-5.635	0.0144	56	0.0016	35.7	0.0011
229	CTAGTCGACGATCTAGGCATCAGTCTAGGATCCGTAGTCA	CEBP:AP1(bZIP)/ThioMac-CEBPb-ChIP-Seq(GSE21512)/Homer	0.01	-5.624	0.0145	7684	0.2132	6895.9	0.2074
230	TCAGGCATACTGCGTAAGTCCTAGGCATTGAC	TGA9(bZIP)/colamp-TGA9-DAP-Seq(GSE60143)/Homer	0.01	-5.61	0.0147	9646	0.2676	8689.6	0.2614
231	ATGCATCGTACGAGCTATCGCTGAAGTCCTAGAGCTATGCCTGAATGC	CRE(bZIP)/Promoter/Homer	0.01	-5.583	0.015	1089	0.0302	926.3	0.0279
232	GTACGTACGTACGTACGTACGTACGTACGTACGTACGTAC	SeqBias: C/A-bias	0.01	-5.578	0.015	36036	0.9996	33223.6	0.9993
233	ATGCAGTCGCATAGCTACGTTCAGCGATAGCTGATCATCG	Sox10(HMG)/SciaticNerve-Sox3-ChIP-Seq(GSE35132)/Homer	0.01	-5.565	0.0152	12116	0.3361	10955	0.3295
234	AGTCCGATACTGATCGTGACGCTACATGATCGTGACCGATACTGTAGCGTACGTCA	Tlx?(NR)/NPC-H3K4me1-ChIP-Seq(GSE16256)/Homer	0.01	-5.524	0.0157	1094	0.0303	931.3	0.028
235	CTGAGATCGCATACTGCGTAACGTCGTACGTATACGTCGA	PQM-1(?)/cElegans-L3-ChIP-Seq(modEncode)/Homer	0.01	-5.474	0.0165	4133	0.1146	3666.4	0.1103
236	CTAGACTGACGTCGTAACTGCATGGCATTCAG	MYB92(MYB)/colamp-MYB92-DAP-Seq(GSE60143)/Homer	0.01	-5.434	0.0171	6548	0.1816	5863.1	0.1763
237	GTACGACTCGTACTGATCGACGTAGCTACAGTCTGATACG	Mef2a(MADS)/HL1-Mef2a.biotin-ChIP-Seq(GSE21529)/Homer	0.01	-5.358	0.0183	5346	0.1483	4770.6	0.1435
238	CGTAGCTACGTAGCATAGCTACTGACGTCGTAAGTCACTGACTGGCTAGTCACTGAGCTA	SPL14(SBP)/col-SPL14-DAP-Seq(GSE60143)/Homer	0.01	-5.044	0.025	1594	0.0442	1382.6	0.0416
239	CGTAGACTCATGCTAGAGTCACTGCTAGAGTCCATGCTAG	ERF7(AP2EREBP)/col-ERF7-DAP-Seq(GSE60143)/Homer	0.01	-4.915	0.0283	4742	0.1315	4230.6	0.1272
240	CTAGTACGAGTCGTACTCGAACGTGTCAGCTAGCTACGATAGTCGCTA	HOXA9(Homeobox)/HSC-Hoxa9-ChIP-Seq(GSE33509)/Homer	0.01	-4.905	0.0285	7692	0.2134	6920	0.2081
241	GTCATACGCGATCTAGCTGAGCATCGATCATGTCGAAGTCCGTAAGTCACTGACGTACTG	bHLH34(bHLH)/colamp-bHLH34-DAP-Seq(GSE60143)/Homer	0.01	-4.899	0.0285	1078	0.0299	923.6	0.0278
242	CTAGCAGTTGACCGTAGATCTCAGGACTCATG	BMAL1(bHLH)/Liver-Bmal1-ChIP-Seq(GSE39860)/Homer	0.01	-4.861	0.0295	7763	0.2153	6986.5	0.2101
243	GCTAATCGGCTAGACTGCTATCGATAGCTCGA	GATA3(Zf)/iTreg-Gata3-ChIP-Seq(GSE20898)/Homer	0.01	-4.81	0.0309	14022	0.389	12727	0.3828
244	GTACCATGACTGCGTACGTAGCATGCATGACTTGACGTACACTGTACG	LBD18(LOBAS2)/colamp-LBD18-DAP-Seq(GSE60143)/Homer	0.01	-4.781	0.0317	20808	0.5772	18983.4	0.571
245	CGTATCGAGATCGCATCGTAACGTGTACTCAGGTCAGACTCGTACTAG	DREF/Drosophila-Promoters/Homer	0.01	-4.758	0.0323	482	0.0134	398.1	0.012
246	CGTACGTACGTAGCATGCATTACGGTACGACTACTGCGTAATCGACGTGTACCGTAAGCT	Bach1(bZIP)/K562-Bach1-ChIP-Seq(GSE31477)/Homer	0.01	-4.732	0.033	213	0.0059	166.6	0.005
247	ATGCAGTCGTACAGCTTCGACTAGGATCCTGAGTCAAGTCGCTATCAG	Rfx5(HTH)/GM12878-Rfx5-ChIP-Seq(GSE31477)/Homer	0.01	-4.686	0.0344	1445	0.0401	1253.8	0.0377
248	AGTCCGTAACGTAGTCACGTACTG	Tal1	0.01	-4.649	0.0356	6007	0.1666	5388.4	0.1621

## Sheet: ArR_30min_1
Homer Known Motif Enrichment Results (ArR_30min_1)
Total Target Sequences = 43683, Total Background Sequences = 43146
Rank	Motif	Name	P-value	log P-pvalue	q-value (Benjamini)	# Target Sequences with Motif	% of Targets Sequences with Motif	# Background Sequences with Motif	% of Background Sequences with Motif
1	CGTACTAGACGTACGTGCTACTAGACTGAGTCCTGACTAG	MYB116(MYB)/colamp-MYB116-DAP-Seq(GSE60143)/Homer	1e-146	-337.6	0	9606	0.2199	7408.1	0.1717
2	CTGAACTGACTGAGTCAGTCAGCTCTAGTACG	ZFX(Zf)/mES-Zfx-ChIP-Seq(GSE11431)/Homer	1e-141	-325.3	0	5663	0.1296	3994.7	0.0926
3	TGCAACTGTACGATGCAGTCGACTTCGAATCG	ZNF711(Zf)/SHSY5Y-ZNF711-ChIP-Seq(GSE20673)/Homer	1e-140	-323.8	0	7357	0.1684	5456.4	0.1265
4	GACTACGTCTGATGACTAGCCGATGCTAGTCAGATCGACT	MYB57(MYB)/col-MYB57-DAP-Seq(GSE60143)/Homer	1e-120	-277.8	0	8022	0.1836	6170.9	0.143
5	ATGCGACTACGTCTAGACGTACGTACGTCTGAGATCGCTAAGCTCGTA	Foxa2(Forkhead)/Liver-Foxa2-ChIP-Seq(GSE25694)/Homer	1e-106	-246.4	0	11354	0.2599	9301.2	0.2156
6	TCAGCTGACGTACGTATACGGCATCTAGCTGACGTACGTATACGGACT	IRF1(IRF)/PBMC-IRF1-ChIP-Seq(GSE43036)/Homer	1e-106	-245.9	0	2592	0.0593	1625.9	0.0377
7	GTACAGCTTCGAGTACAGTCCAGTCGTAGTCAGATCGCAT	MYB62(MYB)/colamp-MYB62-DAP-Seq(GSE60143)/Homer	1e-100	-230.6	0	15488	0.3545	13242.5	0.3069
8	GCATTCGAACGTCGTAACTGACTGAGCTGCATGACTGCTA	SRS7(SRS)/colamp-SRS7-DAP-Seq(GSE60143)/Homer	1e-92	-212	0	28810	0.6595	26418.3	0.6123
9	GCTACGATCGATACGTGCATCGTAGATCGATCACTGAGCT	GTL1(Trihelix)/colamp-GTL1-DAP-Seq(GSE60143)/Homer	1e-89	-206.4	0	20131	0.4608	17826.7	0.4132
10	CTGAATCGAGCTAGCTACGTTAGCCTGATACGCGATACGTGACTAGTC	ISRE(IRF)/ThioMac-LPS-Expression(GSE23622)/Homer	1e-88	-204.7	0	1676	0.0384	979.8	0.0227
11	AGCTCATGGCATGATCTGCACTAGGATCACGT	Tgif2(Homeobox)/mES-Tgif2-ChIP-Seq(GSE55404)/Homer	1e-87	-201.1	0	26691	0.611	24337.7	0.5641
12	GACTACGTCTGACGTAACGTACGTCGTATCAGTGACCATG	ATHB23(ZFHD)/col-ATHB23-DAP-Seq(GSE60143)/Homer	1e-72	-168.1	0	17398	0.3983	15376.1	0.3564
13	CGTACGTACTAGCAGTGACTCGTACATGCATGCGATCTGACTGACTGA	MS188(MYB)/colamp-MS188-DAP-Seq(GSE60143)/Homer	1e-72	-166.6	0	12479	0.2857	10690.4	0.2478
14	ACGTCTAGCGTAACGTAGCTCGTATCAGATGC	ATHB34(ZFHD)/colamp-ATHB34-DAP-Seq(GSE60143)/Homer	1e-71	-164.8	0	15344	0.3512	13421	0.3111
15	GACTCGTACGATACGTGCATCGTAAGTCAGTCACTGGACTCAGTCAGT	EMB1789(C3H)/col-EMB1789-DAP-Seq(GSE60143)/Homer	1e-71	-164.6	0	9133	0.2091	7578.1	0.1756
16	TGCAGTACCGTAATCGACTGACGTCTAGCGATTCGAAGTC	ZEB1(Zf)/PDAC-ZEB1-ChIP-Seq(GSE64557)/Homer	1e-68	-157	0	8755	0.2004	7262.8	0.1683
17	AGCTGTCACGTAACGTACGTCTGATCAGATGC	Lhx2(Homeobox)/HFSC-Lhx2-ChIP-Seq(GSE48068)/Homer	1e-65	-149.7	0	18750	0.4292	16788.7	0.3891
18	CGTACGTACTAGACGTACGTCGTAACTGACTGACGTCTGATCGATCGA	MYB4(MYB)/col200-MYB4-DAP-Seq(GSE60143)/Homer	1e-63	-145.6	0	8531	0.1953	7105.1	0.1647
19	GACTACGTCGATAGCTAGTCCGTAACTGACTGCGATCTAG	NGA4(ABI3VP1)/col-NGA4-DAP-Seq(GSE60143)/Homer	1e-62	-144.6	0	14463	0.3311	12687.3	0.2941
20	CGTACATGAGTCGACTTGCACGTAACGTACGTCTGATCAG	Lhx1(Homeobox)/EmbryoCarcinoma-Lhx1-ChIP-Seq(GSE70957)/Homer	1e-62	-143.9	0	20661	0.473	18687.9	0.4332
21	GCTATCGACGTACTAGAGCTGTCAGTCACGTAAGTCCGTA	FOXA1(Forkhead)/LNCAP-FOXA1-ChIP-Seq(GSE27824)/Homer	1e-61	-142.6	0	17687	0.4049	15799.8	0.3662
22	GACTCGATCGATCTGAGTACAGTCCGATCGTAGTCAGATCGCATGCAT	MYB121(MYB)/col-MYB121-DAP-Seq(GSE60143)/Homer	1e-61	-142.3	0	6796	0.1556	5530.2	0.1282
23	CTAGCTAGCGTACGTATACGCGATCTAGCTGACTGACGTATACGGACT	PU.1:IRF8(ETS:IRF)/pDC-Irf8-ChIP-Seq(GSE66899)/Homer	1e-61	-141.9	0	1857	0.0425	1223.3	0.0284
24	CTGAGTACGACTAGTCCAGTTGCACTGAACGTAGCTGATCCTAGCGATACTGATGCGACTCTGAGATCGACTAGCTGATC	Mouse_Recombination_Hotspot(Zf)/Testis-DMC1-ChIP-Seq(GSE24438)/Homer	1e-60	-138.2	0	1165	0.0267	686.1	0.0159
25	ATGCCTGAATCGTACGAGTCCGATTCAGCGATCTAGAGCTGTCAGTCACGTAAGTCCGTATACGCTGA	Fox:Ebox(Forkhead,bHLH)/Panc1-Foxa2-ChIP-Seq(GSE47459)/Homer	1e-59	-136.7	0	9621	0.2202	8157.3	0.1891
26	TACGTAGCGCTACGATCTAGACGTCAGTCAGTGCTAAGTCGTCAGCAT	FOXK2(Forkhead)/U2OS-FOXK2-ChIP-Seq(E-MTAB-2204)/Homer	1e-58	-134.3	0	8685	0.1988	7299.1	0.1692
27	AGTCCAGTTCAGATGCAGTCCGATCGTAGTCAGATCGCAT	BOS1(MYB)/col-BOS1-DAP-Seq(GSE60143)/Homer	1e-57	-132.4	0	11442	0.2619	9886.5	0.2292
28	ACGTCTGACGTAACGTACGTCGTATGCAATCG	ATHB24(ZFHD)/colamp-ATHB24-DAP-Seq(GSE60143)/Homer	1e-56	-130	0	14591	0.334	12892	0.2988
29	GCTAGCATGCATCAGTACGTGCATGTCAGTACGATCTACG	AT5G47660(Trihelix)/colamp-AT5G47660-DAP-Seq(GSE60143)/Homer	1e-54	-126	0	24548	0.5619	22634.5	0.5246
30	GCATGACTGCATATGCCTGAGATCCTGAGATCCTAGGACTCTAGGACTTACGCGTACGTA	BAM8(BES1)/col-BAM8-DAP-Seq(GSE60143)/Homer	1e-54	-125	0	902	0.0206	507.9	0.0118
31	CTAGTCGACTGACGTATACGGACTTCAGTCGAGTCATGCATACGAGCT	IRF2(IRF)/Erythroblas-IRF2-ChIP-Seq(GSE36985)/Homer	1e-53	-123.6	0	2232	0.0511	1570.8	0.0364
32	CTGAGTACCTAGCTAGACGTCGTACGTACGTACGTAGCTAGCATCGTA	GT2(Trihelix)/colamp-GT2-DAP-Seq(GSE60143)/Homer	1e-53	-123.4	0	21923	0.5019	20056.7	0.4649
33	GCTATCGACGTACTAGAGCTGTCAGTCACGTAAGTCCGTA	FOXA1(Forkhead)/MCF7-FOXA1-ChIP-Seq(GSE26831)/Homer	1e-52	-121.7	0	15461	0.3539	13777.5	0.3193
34	TCAGTCAGGCTACGTATACGGACTTCAGTCGACTGACGTATACGGACT	IRF8(IRF)/BMDM-IRF8-ChIP-Seq(GSE77884)/Homer	1e-51	-118.6	0	4115	0.0942	3211.6	0.0744
35	AGTCTAGCGACTACGTCTAGACGTACGTACGTCTGAAGTCGCTAGACTCGTACTAGACTG	Foxa3(Forkhead)/Liver-Foxa3-ChIP-Seq(GSE77670)/Homer	1e-51	-118.5	0	5241	0.12	4217.6	0.0978
36	ACGTCTAGAGCTACGTACGTCTGAAGTCGACTAGCTCGTA	FOXM1(Forkhead)/MCF7-FOXM1-ChIP-Seq(GSE72977)/Homer	1e-50	-117.4	0	15042	0.3443	13401.3	0.3106
37	AGCTGCATACTGACGTAGTCACGTCTAGTACG	Smad3(MAD)/NPC-Smad3-ChIP-Seq(GSE36673)/Homer	1e-50	-116.8	0	18102	0.4144	16362.5	0.3793
38	AGCTTGACCGATCGATCTAGACGTCAGTCAGTGCTAAGTC	FOXK1(Forkhead)/HEK293-FOXK1-ChIP-Seq(GSE51673)/Homer	1e-50	-116.5	0	15287	0.3499	13642.1	0.3162
39	ACGTCTGACGTAACGTACGTCGTATACGACGT	ATHB25(ZFHD)/colamp-ATHB25-DAP-Seq(GSE60143)/Homer	1e-50	-116.2	0	20322	0.4652	18533	0.4296
40	GTCACTAGAGCTTCGATGCACAGTAGCTCGTACTGAACGT	ATHB33(ZFHD)/col-ATHB33-DAP-Seq(GSE60143)/Homer	1e-49	-114.3	0	21200	0.4853	19406.5	0.4498
41	GACTCTGAGTACAGTCCGATCGTAGTCAGATCGCATGCATGCATCGAT	AT3G10580(MYBrelated)/colamp-AT3G10580-DAP-Seq(GSE60143)/Homer	1e-49	-113.1	0	7031	0.161	5871.3	0.1361
42	GACTGCATCTAGCGATGATCTCGACATGGATC	Tgif1(Homeobox)/mES-Tgif1-ChIP-Seq(GSE55404)/Homer	1e-48	-112.6	0	26796	0.6134	24965.4	0.5787
43	AGTCCGATCTGACGTAACGTCAGTTCAGTGAC	Isl1(Homeobox)/Neuron-Isl1-ChIP-Seq(GSE31456)/Homer	1e-45	-103.8	0	23640	0.5412	21887.8	0.5073
44	CGATCTAGTCGAAGCTCGATCTGACGTAAGCTACTGCTAGATGCGATC	Hoxb4(Homeobox)/ES-Hoxb4-ChIP-Seq(GSE34014)/Homer	1e-43	-100.6	0	2739	0.0627	2063.7	0.0478
45	CTGATACGGCATAGCTAGCTAGTCTCGAACTGCAGTAGCTAGCTGATC	IRF3(IRF)/BMDM-Irf3-ChIP-Seq(GSE67343)/Homer	1e-43	-99.91	0	5298	0.1213	4345.1	0.1007
46	GTACTCGAAGTCTCAGAGCTTCAGGATCATGC	IBL1(bHLH)/Seedling-IBL1-ChIP-Seq(GSE51120)/Homer	1e-42	-96.78	0	7868	0.1801	6727.6	0.1559
47	AGTCACGTACTGAGCTACGTACGTGTCAAGTC	Foxo1(Forkhead)/RAW-Foxo1-ChIP-Seq(Fan_et_al.)/Homer	1e-40	-94.01	0	16431	0.3761	14898.1	0.3453
48	TCGAAGTCCGTAATCGTAGCACGTACTGAGCTACGTAGTC	Ptf1a(bHLH)/Panc1-Ptf1a-ChIP-Seq(GSE47459)/Homer	1e-38	-89.23	0	10478	0.2399	9224.5	0.2138
49	GTACCATGACTGCGTACGTAGCATGCATGACTTGACGTACACTGTACG	LBD18(LOBAS2)/colamp-LBD18-DAP-Seq(GSE60143)/Homer	1e-38	-88.19	0	28188	0.6453	26538.9	0.6151
50	ACTGCTAGTCGACGATCATGGCTAATCGCGATGTACGCTAAGCTGTAC	Fra1(bZIP)/BT549-Fra1-ChIP-Seq(GSE46166)/Homer	1e-38	-87.5	0	4247	0.0972	3446.1	0.0799
51	CTGACTGACTGAATGCGATCCATGACTGGACTGACTGCATCGTACGTAAGTCGTACCTGAATCGGCATGACTGACTAGCT	GRHL2(CP2)/HBE-GRHL2-ChIP-Seq(GSE46194)/Homer	1e-36	-83.66	0	3795	0.0869	3055.9	0.0708
52	GCATCGTAGCATCGTATCGACGTACTGAACTGCGTACGTACGTAACGTACTGGTCAGCAT	AT2G31460(REMB3)/col-AT2G31460-DAP-Seq(GSE60143)/Homer	1e-36	-83.24	0	4600	0.1053	3784.2	0.0877
53	CTAGACTGACGTCGTAACTGACTGACGTTCAGCTGATCGA	MYB107(MYB)/col-MYB107-DAP-Seq(GSE60143)/Homer	1e-35	-82.88	0	15566	0.3563	14143.6	0.3278
54	CTAGTCGACGATCTAGGCATCAGTCTAGGATCCGTAGTCA	CEBP:AP1(bZIP)/ThioMac-CEBPb-ChIP-Seq(GSE21512)/Homer	1e-35	-82.78	0	10730	0.2456	9505.7	0.2203
55	GATCAGTCGACTGCTAGTACAGTCGCATGCTAGTACGATC	MYB61(MYB)/colamp-MYB61-DAP-Seq(GSE60143)/Homer	1e-35	-81.97	0	14677	0.336	13291.9	0.3081
56	CGATCTAGACGTGTCACGTACGTAAGTCCGTA	Foxo3(Forkhead)/U2OS-Foxo3-ChIP-Seq(E-MTAB-2701)/Homer	1e-34	-79.5	0	11146	0.2552	9923.3	0.23
57	CTGATCAGCAGTCTAGACTGCTAGGATCATCGACTGCTGATCAGGATC	Sp5(Zf)/mES-Sp5.Flag-ChIP-Seq(GSE72989)/Homer	1e-34	-79.37	0	3622	0.0829	2917.7	0.0676
58	GACTGTACTGCAACGTGATCGCTATCGAACGTAGTCCGTA	Pdx1(Homeobox)/Islet-Pdx1-ChIP-Seq(SRA008281)/Homer	1e-34	-78.9	0	14015	0.3208	12676.2	0.2938
59	ATGCCTGAAGTCTCAGACGTCTAGCATGTGAC	ABF1(bZIP)/Arabidopsis-ABF1-ChIP-Seq(GSE80564)/Homer	1e-34	-78.42	0	3680	0.0842	2973.5	0.0689
60	TAGCGTACCATGACTGCTGACGTAGCTAGCATGACTTGACGTACACTGATCGCGTACGTA	LBD19(LOBAS2)/colamp-LBD19-DAP-Seq(GSE60143)/Homer	1e-33	-77.84	0	19525	0.447	18037.6	0.4181
61	CGTACTAGCATGAGCTACTGCGATATCGCGTAGTCAGTCA	Tbet(T-box)/CD8-Tbet-ChIP-Seq(GSE33802)/Homer	1e-33	-77.09	0	10119	0.2316	8963.6	0.2078
62	CTAGTACGAGTCGTACTCGAACGTGTCAGCTAGCTACGATAGTCGCTA	HOXA9(Homeobox)/HSC-Hoxa9-ChIP-Seq(GSE33509)/Homer	1e-32	-75.47	0	11325	0.2592	10122.4	0.2346
63	CAGTTGCAACGTACTGCGTAATCGCGATTGACCGTAACGT	BATF(bZIP)/Th17-BATF-ChIP-Seq(GSE39756)/Homer	1e-31	-73.56	0	4868	0.1114	4074.3	0.0944
64	AGTCCGTACGATAGTCGTCAAGTCACGTCTGA	Unknown2/Drosophila-Promoters/Homer	1e-31	-73.18	0	7786	0.1782	6786.5	0.1573
65	CGTACTAGCAGTACGTCGTAACTGCATGGCATTCAGCTGA	MYB49(MYB)/col-MYB49-DAP-Seq(GSE60143)/Homer	1e-31	-72.47	0	13352	0.3056	12087.6	0.2802
66	CGTACGTAAGCTGACTTGCAGTCAACGTAGCTCTGATCAG	Lhx3(Homeobox)/Neuron-Lhx3-ChIP-Seq(GSE31456)/Homer	1e-31	-72.39	0	27220	0.6231	25698	0.5956
67	GACTGACTGATCCGTAGTACAGTCGCATCGTAGTACGATCGCATGCTA	MYB74(MYB)/colamp-MYB74-DAP-Seq(GSE60143)/Homer	1e-31	-71.72	0	7624	0.1745	6643.6	0.154
68	TCAGTACGTAGCACGTACTGCGATAGTCCGTATACGAGTC	Meis1(Homeobox)/MastCells-Meis1-ChIP-Seq(GSE48085)/Homer	1e-30	-71.36	0	10775	0.2467	9627.9	0.2232
69	GCATCGTACGATACTGAGTCGCTACTGACGTACAGTACTGCGTATCAG	Oct6(POU,Homeobox)/NPC-Pou3f1-ChIP-Seq(GSE35496)/Homer	1e-30	-71.27	0	7037	0.1611	6096.2	0.1413
70	TCAGGACTACGTCGTAACTGACTGACTGAGTCCGTAGTCA	TBP3(MYBrelated)/col-TBP3-DAP-Seq(GSE60143)/Homer	1e-30	-70.63	0	10133	0.232	9021.7	0.2091
71	TCGAGTACTCAGACTGACGTCGTACGTACGTACGTAGCTA	AT1G76880(Trihelix)/col-AT1G76880-DAP-Seq(GSE60143)/Homer	1e-30	-70.41	0	8512	0.1949	7487.7	0.1736
72	CGATCGTACGATCGATAGTCCTGAGATCCTGAGATCCTAGGCATCTAGGACTTCAGGCTA	At4g36780(BZR)/col-At4g36780-DAP-Seq(GSE60143)/Homer	1e-30	-69.63	0	1542	0.0353	1124.9	0.0261
73	AGTCGTACAGCTCTAGAGTCCGATACTGCGTAACTGGTCA	Zic(Zf)/Cerebellum-ZIC1.2-ChIP-Seq(GSE60731)/Homer	1e-29	-68.56	0	2718	0.0622	2152.3	0.0499
74	TGACCTAGTCAGGTCACGTATCAGCGATTCAGTCGATGCACTGATAGC	PU.1-IRF(ETS:IRF)/Bcell-PU.1-ChIP-Seq(GSE21512)/Homer	1e-29	-68.55	0	9548	0.2186	8480.4	0.1966
75	TCAGGACTCAGTCTGAAGCTCTAGGACTTGCACTGAAGTC	HLF(bZIP)/HSC-HLF.Flag-ChIP-Seq(GSE69817)/Homer	1e-29	-67.76	0	14169	0.3244	12912	0.2993
76	TCGAACGTCATGGCTATAGCCGATGTACGCTAACGTATGC	AP-1(bZIP)/ThioMac-PU.1-ChIP-Seq(GSE21512)/Homer	1e-29	-67.6	0	5304	0.1214	4506.2	0.1044
77	GACTAGTCGATCCGTAGTACAGTCGCATCGTAGTCAGATC	MYB67(MYB)/col-MYB67-DAP-Seq(GSE60143)/Homer	1e-29	-67.41	0	10388	0.2378	9287.9	0.2153
78	GCTAGTCAGCATCGATCGTAGTACAGTCGCTACGTACGTAGCATGCATCAGTCTAGCATG	SVP(MADS)/col-SVP-DAP-Seq(GSE60143)/Homer	1e-29	-67.24	0	10716	0.2453	9601.3	0.2225
79	AGTCCGTATGACATGCGCATCTGAGTACGATC	MYB55(MYB)/colamp-MYB55-DAP-Seq(GSE60143)/Homer	1e-28	-66.46	0	12225	0.2799	11051.2	0.2562
80	ATGCTGCAAGTCCGTAAGTCAGTCACGTACTGATGCGTCA	E2A(bHLH),near_PU.1/Bcell-PU.1-ChIP-Seq(GSE21512)/Homer	1e-28	-66.33	0	5476	0.1254	4672.7	0.1083
81	GCATGCATCTGAACGTCTGAACGTCGTACGTACGTAAGTCGTCAGTCA	Foxf1(Forkhead)/Lung-Foxf1-ChIP-Seq(GSE77951)/Homer	1e-28	-65.82	0	15088	0.3454	13817.8	0.3203
82	CAGTCATGTGCAGTACCGTATCAGGTACGACTTCAGCTGA	bZIP18(bZIP)/colamp-bZIP18-DAP-Seq(GSE60143)/Homer	1e-28	-65.39	0	29878	0.684	28424.3	0.6588
83	TAGCGTACCTAGATCGCTGACGTAGCTAGCATACGTTGACGTACACTGTACGGTCACTAG	ASL18(LOBAS2)/colamp-ASL18-DAP-Seq(GSE60143)/Homer	1e-28	-65.33	0	11855	0.2714	10705.9	0.2481
84	GACTCGTAACGTACTGAGTCCGTACTGACGTACAGTACGTGTCATCAG	Brn1(POU,Homeobox)/NPC-Brn1-ChIP-Seq(GSE35496)/Homer	1e-28	-65.13	0	5337	0.1222	4550.1	0.1055
85	CTAGCATGACGTCGTACTAGCATGCGATCTAGTCAGTCAG	MYB3(MYB)/Arabidopsis-MYB3-ChIP-Seq(GSE80564)/Homer	1e-28	-64.86	0	13263	0.3036	12062.6	0.2796
86	CTAGGCATGATCCGTAAGTCTCAGGACTCTAG	CLOCK(bHLH)/Liver-Clock-ChIP-Seq(GSE39860)/Homer	1e-28	-64.64	0	2609	0.0597	2070.7	0.048
87	TGCAGTACCTAGGATCCATGACGTCGATGCATCGATGCTACGTAGCTAGTACCTGAGATC	CAMTA5(CAMTA)/col-CAMTA5-DAP-Seq(GSE60143)/Homer	1e-27	-64.35	0	3692	0.0845	3045.4	0.0706
88	CGATCAGTCTAGGCTAAGTCCGTATCAGAGTCACGTACTGACGTGTACGCTAGCTAGCTA	bZIP52(bZIP)/colamp-bZIP52-DAP-Seq(GSE60143)/Homer	1e-27	-63.97	0	10060	0.2303	9000.3	0.2086
89	CAGTCGATGATCAGTCGTCACGATCGTACGATGCATCGATCTAGACTG	SOC1(MADS)/Seedling-SOC1-ChIP-Seq(GSE45846)/Homer	1e-27	-62.89	0	6579	0.1506	5719.5	0.1326
90	CTAGTCGAACGTACTGCGTAATGCACGTGTACCGTAAGCTGATCGTAC	Atf3(bZIP)/GBM-ATF3-ChIP-Seq(GSE33912)/Homer	1e-27	-62.64	0	4808	0.1101	4075.8	0.0945
91	TGCAAGCTACGTCTAGGATCCTAGGATCGTCACTGAAGTC	CEBP(bZIP)/ThioMac-CEBPb-ChIP-Seq(GSE21512)/Homer	1e-27	-62.26	0	12843	0.294	11679.8	0.2707
92	TCGATAGCTGACCTGAAGTCACTGGACTCATG	c-Myc(bHLH)/LNCAP-cMyc-ChIP-Seq(Unpublished)/Homer	1e-26	-61.19	0	2147	0.0491	1674.2	0.0388
93	TCGAGTACTCGATCGACATGATGCACGTACTGACTGAGTCCGTACTAGAGTCATCGAGTC	Unknown3/Drosophila-Promoters/Homer	1e-26	-60.48	0	649	0.0149	409.3	0.0095
94	TGACATGCCGTAATCGATGCCAGTCATGACTGAGTCGTAC	HEB(bHLH)/mES-Heb-ChIP-Seq(GSE53233)/Homer	1e-25	-59.57	0	6516	0.1492	5681.5	0.1317
95	GATCGATCGATCCGTAGTACAGTCGCATCGTAGTACGATC	MYB58(MYB)/colamp-MYB58-DAP-Seq(GSE60143)/Homer	1e-24	-56.95	0	9929	0.2273	8929.5	0.207
96	CGTAGCTACGATCTAGACGTGTCACGTACGTAAGTCCGTATGCATACG	FoxL2(Forkhead)/Ovary-FoxL2-ChIP-Seq(GSE60858)/Homer	1e-24	-56.14	0	13896	0.3181	12748.1	0.2955
97	CGATCAGTAGTCGATCGTCACGTACGTAGCTAGCATGCATCTAGCATG	AGL63(MADS)/col-AGL63-DAP-Seq(GSE60143)/Homer	1e-23	-55.23	0	15058	0.3447	13882.7	0.3218
98	CTAGACTGTGCACGATCGTACTGAATCGACTGGACTAGCT	At1g49010(MYBrelated)/col-At1g49010-DAP-Seq(GSE60143)/Homer	1e-23	-55.15	0	23038	0.5274	21701	0.503
99	GCTAGCATGACTGCATTCAGGTACGCTAGCATCTGAGCTATAGCGCTACTGACGATCTAG	OCT4-SOX2-TCF-NANOG(POU,Homeobox,HMG)/mES-Oct4-ChIP-Seq(GSE11431)/Homer	1e-23	-54.14	0	4747	0.1087	4066.2	0.0942
100	AGCTAGTCATGCAGCTACGTCGTAACGTAGTCCGATATGC	Gata2(Zf)/K562-GATA2-ChIP-Seq(GSE18829)/Homer	1e-23	-53.26	0	8002	0.1832	7125.3	0.1652
101	ACGTCAGTAGTCCTAGGATCCGTAAGTCTCAGGACTCTAGAGTCTCGA	At4g18890(BZR)/col-At4g18890-DAP-Seq(GSE60143)/Homer	1e-22	-52.56	0	748	0.0171	503.3	0.0117
102	ACTGCAGTACGTCGTACGTAACGTACTGCTGA	Nkx6.1(Homeobox)/Islet-Nkx6.1-ChIP-Seq(GSE40975)/Homer	1e-22	-52.42	0	33173	0.7594	31870.5	0.7387
103	TAGCGCTAACTGCGTAACGTCGTACGTATACGTCAGTCGA	Gata1(Zf)/K562-GATA1-ChIP-Seq(GSE18829)/Homer	1e-22	-52.41	0	7179	0.1643	6353.1	0.1473
104	AGTCGATCAGCTCGTAGTACAGTCGCATCTGAGTACGATC	AT4G26030(C2H2)/col-AT4G26030-DAP-Seq(GSE60143)/Homer	1e-22	-51.93	0	9966	0.2281	9005.5	0.2087
105	AGTCGACTGATCCGTAGTACAGTCGCTACGTAGTACAGTCGTACGTAC	MYB63(MYB)/col-MYB63-DAP-Seq(GSE60143)/Homer	1e-22	-51.91	0	4490	0.1028	3841	0.089
106	CTAGTCGAGCATCATGGCTATAGCCGATGTACCTGAAGCT	JunB(bZIP)/DendriticCells-Junb-ChIP-Seq(GSE36099)/Homer	1e-22	-51.65	0	3756	0.086	3166.5	0.0734
107	ACTGATCGAGTCACGTCGTAAGTCAGTCACGTACTGCGTA	Zelda(Zf)/Embryo-zld-ChIP-Seq(GSE65441)/Homer	1e-22	-51.58	0	3169	0.0725	2630.9	0.061
108	CGATCAGTCAGTCATGGTCAGATCCGTATCAGAGTCACGTCTAGACGTGTACGTCAGCTA	VIP1(bZIP)/col-VIP1-DAP-Seq(GSE60143)/Homer	1e-22	-51.08	0	919	0.021	647.2	0.015
109	TCAGTGACGTACCGTAACGTTGACACGTTCAGAGCTGACT	NeuroD1(bHLH)/Islet-NeuroD1-ChIP-Seq(GSE30298)/Homer	1e-22	-50.75	0	3225	0.0738	2685.4	0.0622
110	TGACGCTATGACCGTATCAGGATCCGTACATGCATGCTAGCTAGCTAG	Unknown-ESC-element(?)/mES-Nanog-ChIP-Seq(GSE11724)/Homer	1e-21	-50.19	0	1252	0.0287	931.4	0.0216
111	ACTGGTACAGTCCTGAATGCACTGAGCTTACG	E-box/Arabidopsis-Promoters/Homer	1e-21	-49.24	0	2278	0.0521	1836.4	0.0426
112	CGTAGACTGACTCTGACTGACGTAGTACATGCTACGCTAG	Unknown3/Arabidopsis-Promoters/Homer	1e-21	-49.03	0	3501	0.0801	2946.4	0.0683
113	CGTACGTACGTACGTAAGTCAGTCCTAGATCGCGATGCTA	AT1G76870(Trihelix)/col-AT1G76870-DAP-Seq(GSE60143)/Homer	1e-21	-48.86	0	6102	0.1397	5364.6	0.1243
114	CTAGACTGACGTCGTAACTGACTGAGCTCTAGTCAGCTAG	MYB93(MYB)/colamp-MYB93-DAP-Seq(GSE60143)/Homer	1e-21	-48.53	0	10957	0.2508	9984.2	0.2314
115	ACTGTGACGTACCGTAAGTCTACGACGTACTGGTCAAGTC	NPAS2(bHLH)/Liver-NPAS2-ChIP-Seq(GSE39860)/Homer	1e-20	-48	0	5020	0.1149	4357.1	0.101
116	TCAGGCATACTGCGTAAGTCCTAGGCATTGAC	TGA9(bZIP)/colamp-TGA9-DAP-Seq(GSE60143)/Homer	1e-20	-47.74	0	12271	0.2809	11256.2	0.2609
117	CATGAGTCGACTCGTACGATGCATGACTGCATCGATCTAGCATGTGAC	Mef2b(MADS)/HEK293-Mef2b.V5-ChIP-Seq(GSE67450)/Homer	1e-20	-46.97	0	14475	0.3314	13396.8	0.3105
118	GACTTCAGCTAGAGTCAGTCGTACAGTCCTGAAGTCAGTCAGTCGACTAGTCACTGATGC	KLF3(Zf)/MEF-Klf3-ChIP-Seq(GSE44748)/Homer	1e-20	-46.61	0	1228	0.0281	922	0.0214
119	TGACTCGACTGACTGAATGCGATCCTAGTACGGACTGACTGATCTCGACTGACTGAATGCGATCCTAGATCGGACTGACT	Tcfcp2l1(CP2)/mES-Tcfcp2l1-ChIP-Seq(GSE11431)/Homer	1e-20	-46.06	0	676	0.0155	458.3	0.0106
120	GTACGCTACGATCAGTAGTCGCTACGATCGATAGTCGCTA	WUS1(Homeobox)/colamp-WUS1-DAP-Seq(GSE60143)/Homer	1e-19	-44.52	0	5566	0.1274	4891.8	0.1134
121	GACTCAGTGCATCGATTGACACGTATGCGTACCTGAACTGACTGAGCT	WIP5(C2H2)/colamp-WIP5-DAP-Seq(GSE60143)/Homer	1e-19	-44.43	0	7969	0.1824	7163.8	0.166
122	CATGACGTCTAGACGTCAGTACGTCTAGAGTC	PHA-4(Forkhead)/cElegans-Embryos-PHA4-ChIP-Seq(modEncode)/Homer	1e-18	-43.57	0	30995	0.7095	29757.2	0.6897
123	CATGGTACGATCACTGACGTAGCTCGTACGTA	AT3G10030(Trihelix)/colamp-AT3G10030-DAP-Seq(GSE60143)/Homer	1e-18	-43.51	0	9760	0.2234	8881.6	0.2059
124	TGCAAGTCCTAGACTGAGCTGTACTCGAAGTCCGTAAGTCGACTCTAG	Unknown1(NR/Ini-like)/Drosophila-Promoters/Homer	1e-18	-43.44	0	1146	0.0262	861	0.02
125	AGCTAGTCAGTCACGTCTAGACGTACGTACGTCGTAAGTCGATCCGTA	FOXP1(Forkhead)/H9-FOXP1-ChIP-Seq(GSE31006)/Homer	1e-18	-42.72	0	6867	0.1572	6131.8	0.1421
126	ACGTCTAGCGTAAGTCGTACACGTACGTACGTGTCAGTACTGACGACT	Nur77(NR)/K562-NR4A1-ChIP-Seq(GSE31363)/Homer	1e-18	-42.36	0	2246	0.0514	1837.1	0.0426
127	CGATCTAGAGTCTCAGAGTCCTGAAGTCCTAGGACTCTAGAGTCTCAG	BZR1(BZR)/col-BZR1-DAP-Seq(GSE60143)/Homer	1e-18	-42.14	0	380	0.0087	230.6	0.0053
128	CTAGTCGAACGTACGTCATGAGTCCTGACGATAGTCCGTA	AARE(HLH)/mES-cMyc-ChIP-Seq/Homer	1e-18	-41.85	0	1296	0.0297	995.8	0.0231
129	CTAGAGTCTACGTACGTGACCGTAACTGTAGCGCATCATGATGCAGCT	Ascl1(bHLH)/NeuralTubes-Ascl1-ChIP-Seq(GSE55840)/Homer	1e-18	-41.52	0	5020	0.1149	4400.8	0.102
130	TACGCTAGTACGAGTCCGTAAGTCAGTCACGTACTGAGTCGATCTAGC	Slug(Zf)/Mesoderm-Snai2-ChIP-Seq(GSE61475)/Homer	1e-18	-41.52	0	1734	0.0397	1382.7	0.032
131	CAGTCATGGTACAGTCCGTAAGTCACTGACGTTACGCGTAATGCGTACGCTAGCATGCAT	ABF2(bZIP)/col-ABF2-DAP-Seq(GSE60143)/Homer	1e-18	-41.49	0	1198	0.0274	911.9	0.0211
132	CGTACGTACGTACGTACGTAACTGACTGAGTC	dof42(C2C2dof)/col-dof42-DAP-Seq(GSE60143)/Homer	1e-18	-41.45	0	10487	0.2401	9598.2	0.2225
133	CATGCTAGTCGAACGTACTGCGTATAGCCGATTGACCGTAAGCTGATC	Fra2(bZIP)/Striatum-Fra2-ChIP-Seq(GSE43429)/Homer	1e-17	-41.27	0	3072	0.0703	2594.1	0.0601
134	CTAGTACGGATCGTACGCTAAGCTAGCTGTCATCGATAGC	Nanog(Homeobox)/mES-Nanog-ChIP-Seq(GSE11724)/Homer	1e-17	-39.86	0	35655	0.8162	34512.4	0.7999
135	TCGACTGACGTAGCATCGATAGCTTCGATGCATGCAGCAT	TSO1(CPP)/col-TSO1-DAP-Seq(GSE60143)/Homer	1e-17	-39.37	0	4767	0.1091	4178.5	0.0969
136	CTAGTACGGATCGTACCTGAAGCTTGCAGCTACGTAGCATGATCGCTA	Hoxc9(Homeobox)/Ainv15-Hoxc9-ChIP-Seq(GSE21812)/Homer	1e-16	-38.96	0	9477	0.2169	8652.1	0.2005
137	CGATGCATAGTCTCAGGATCCGTAGATCCTAGGCATCTAGAGCTTCGACGTAGCTAGCAT	At1g78700(BZR)/col-At1g78700-DAP-Seq(GSE60143)/Homer	1e-16	-38.9	0	1523	0.0349	1205	0.0279
138	TACGCTAGATGCGATCGTACAGTCCTAGAGTCAGTCAGTCGTACAGTC	Sp1(Zf)/Promoter/Homer	1e-16	-38.43	0	283	0.0065	162.3	0.0038
139	ATCGGATCGCATCGTAGTCAACGTATGCAGTC	CRX(Homeobox)/Retina-Crx-ChIP-Seq(GSE20012)/Homer	1e-16	-38.4	0	25175	0.5763	24002.4	0.5563
140	GCATGATCGATCCGTACGTAAGTCACTGACTGGACTGATCTGCAGCTACGTACGTAGCAT	MYB3R5(MYB)/col-MYB3R5-DAP-Seq(GSE60143)/Homer	1e-16	-38.39	0	2166	0.0496	1783.7	0.0413
141	CGATTGCAGTACCGTAAGTCCTAGGACTCATG	NPAS(bHLH)/Liver-NPAS-ChIP-Seq(GSE39860)/Homer	1e-16	-38.12	0	9210	0.2108	8404.9	0.1948
142	TACGGACTTGACCGTAACGTGATCGTCACGTAACGTATGCCGTAGACT	HOXA2(Homeobox)/mES-Hoxa2-ChIP-Seq(Donaldson_et_al.)/Homer	1e-16	-38.12	0	1436	0.0329	1131.1	0.0262
143	CATGGACTGCATACTGAGCTACTGACTGCGTAGCATAGCTATCGTACG	Foxh1(Forkhead)/hESC-FOXH1-ChIP-Seq(GSE29422)/Homer	1e-16	-37.38	0	7121	0.163	6416.2	0.1487
144	CAGTCATGGTACAGTCCGTAAGTCACTGACGTTACGCTGA	bZIP16(bZIP)/colamp-bZIP16-DAP-Seq(GSE60143)/Homer	1e-16	-37.05	0	1615	0.037	1294.6	0.03
145	CTGACTGAAGTCTAGCGACTGCATCTGAAGCTAGTCAGTC	At5g08520(MYBrelated)/colamp-At5g08520-DAP-Seq(GSE60143)/Homer	1e-16	-36.87	0	13319	0.3049	12381	0.287
146	GTACACTGATGCTGACCTAGGACTGTACCGTAGCATGCAT	ERF8(AP2EREBP)/colamp-ERF8-DAP-Seq(GSE60143)/Homer	1e-15	-36.65	0	5726	0.1311	5100.9	0.1182
147	TCGAACGTACTGCGTAAGTCCTAGAGCTTGAC	TGA10(bZIP)/colamp-TGA10-DAP-Seq(GSE60143)/Homer	1e-15	-36.59	0	6519	0.1492	5851.6	0.1356
148	TACGATGCGCTAACTGCGTAACGTCGTACTGATACGTCGA	Gata4(Zf)/Heart-Gata4-ChIP-Seq(GSE35151)/Homer	1e-15	-36.02	0	13234	0.3029	12308.5	0.2853
149	CTAGCAGTTGACCGTAGATCTCAGGACTCATG	BMAL1(bHLH)/Liver-Bmal1-ChIP-Seq(GSE39860)/Homer	1e-15	-35.53	0	9241	0.2115	8459.1	0.1961
150	GATCCTGACTAGGCATCTAGCAGTCATGTCGAGTACAGTCTCAGAGCT	M1BP(Zf)/S2R+-M1BP-ChIP-Seq(GSE49842)/Homer	1e-15	-34.95	0	1102	0.0252	849.8	0.0197
151	AGTCCGTAACGTAGTCACGTACTG	Tal1	1e-15	-34.93	0	7559	0.173	6855.2	0.1589
152	CTAGCGTAGTCACGTAAGTCGATCAGCTCTAGCGTAACGTGTCAGATC	Six2(Homeobox)/NephronProgenitor-Six2-ChIP-Seq(GSE39837)/Homer	1e-15	-34.77	0	11947	0.2735	11075.6	0.2567
153	CGTAACGTAGCTCGATCTAGGTACCGTAAGCTCGTAGCTA	Oct4(POU,Homeobox)/mES-Oct4-ChIP-Seq(GSE11431)/Homer	1e-14	-34.54	0	8157	0.1867	7430.7	0.1722
154	CGTAACGTACTGGTACCGTAACGTCGTACGTAACGTACTGAGTCCGTAACGTCTGAGCAT	OCT:OCT-short(POU,Homeobox)/NPC-OCT6-ChIP-Seq(GSE43916)/Homer	1e-14	-34.52	0	12034	0.2755	11162.1	0.2587
155	CAGTTAGCAGTCCATGCAGTCATGCGATCGATGACTCGATATCGGTACACTGATCGGTAC	LBD13(LOBAS2)/colamp-LBD13-DAP-Seq(GSE60143)/Homer	1e-14	-34.39	0	5260	0.1204	4678.9	0.1084
156	TCGAGCATACGTCTAGGTACTCGAGCATTGACTCGAACGT	Chop(bZIP)/MEF-Chop-ChIP-Seq(GSE35681)/Homer	1e-14	-34.16	0	3645	0.0834	3166.9	0.0734
157	GCTAATCGGCTAGACTGCTATCGATAGCTCGA	GATA3(Zf)/iTreg-Gata3-ChIP-Seq(GSE20898)/Homer	1e-14	-33.89	0	19497	0.4463	18451.1	0.4277
158	TACGTCGAGACTACTGCTGAAGTCTCAGGACTTGACCTGA	Atf1(bZIP)/K562-ATF1-ChIP-Seq(GSE31477)/Homer	1e-14	-33.71	0	7835	0.1794	7130.8	0.1653
159	CATGTGCAGACTCATGCGTAAGTCTCAGGCATTGACCGTA	bZIP50(bZIP)/colamp-bZIP50-DAP-Seq(GSE60143)/Homer	1e-14	-33.65	0	11654	0.2668	10804.1	0.2504
160	ACGTCTGAAGTCAGTCCGATCGTACGTAGATCGCATGCAT	MYB27(MYB)/colamp-MYB27-DAP-Seq(GSE60143)/Homer	1e-14	-33.44	0	3555	0.0814	3087.5	0.0716
161	CGTATCGATACGAGTCCGTAAGTCACTGACGTACTGAGCTTCAGCGAT	Pho4(bHLH)/Yeast-Pho4-ChIP-Seq(GSE29506)/Homer	1e-14	-33.3	0	850	0.0195	636.9	0.0148
162	CTAGACTGAGCTCGTAACTGACTGACGTCTAG	MYB99(MYB)/colamp-MYB99-DAP-Seq(GSE60143)/Homer	1e-13	-32.17	0	9935	0.2274	9161.6	0.2124
163	CTGACTGACATGATCGAGCTATCGGACTCATGCTGAGTCA	Tbr1(T-box)/Cortex-Tbr1-ChIP-Seq(GSE71384)/Homer	1e-13	-32.03	0	14331	0.3281	13421.8	0.3111
164	CGTATAGCAGTCCTAGCAGTCTAGCTGAGTACGCATTCGACGTAGCATAGCTCTAGTCGA	PAX3:FKHR-fusion(Paired,Homeobox)/Rh4-PAX3:FKHR-ChIP-Seq(GSE19063)/Homer	1e-13	-31.89	0	3315	0.0759	2874.5	0.0666
165	GACTCGATCTGAGTCAGACTCGATTCGACGTAGCTAGCTATGACGTACCGTAACTGTGCACGATACTGACGT	Pitx1:Ebox(Homeobox,bHLH)/Hindlimb-Pitx1-ChIP-Seq(GSE41591)/Homer	1e-13	-31.83	0	2381	0.0545	2013	0.0467
166	GCTAGCTAGCTATCGAGTACCTAGGATCACTGACGTCAGT	CAMTA1(CAMTA)/col-CAMTA1-DAP-Seq(GSE60143)/Homer	1e-13	-31.65	0	4362	0.0999	3854.1	0.0893
167	AGCTATGCGACTGCATCGTAAGCTGTACCGATATCGAGTC	Gata6(Zf)/HUG1N-GATA6-ChIP-Seq(GSE51936)/Homer	1e-13	-31.48	0	12152	0.2782	11311.5	0.2622
168	GATCGCTAAGTCACGTACTGCGTAAGTCCGTAGCTACGATCAGTGCATGCTACGTAGCAT	GRF9(GRF)/colamp-GRF9-DAP-Seq(GSE60143)/Homer	1e-13	-30.95	0	7218	0.1652	6567.6	0.1522
169	CGATCGATCGATTACGATCGGATCCATGTAGCATGCGCTAGCTAGCTACGTAGCATGCAT	E2FA(E2FDP)/colamp-E2FA-DAP-Seq(GSE60143)/Homer	1e-13	-30.52	0	4941	0.1131	4408	0.1022
170	CGTACGATCGATCGTACTGAGTCAAGTCAGTCACGTCGTACTGAGCATCGATCGATGCTA	AT1G72740(MYBrelated)/colamp-AT1G72740-DAP-Seq(GSE60143)/Homer	1e-13	-30.45	0	15228	0.3486	14315.4	0.3318
171	AGTCGTCAGCTACGATTGCACGTACGATCAGTATCGCTAG	ATHB6(Homeobox)/Arabidopsis-HB6-ChIP-Seq(GSE80564)/Homer	1e-13	-30.31	0	15983	0.3659	15054.2	0.3489
172	GCATGCATGCTAGCATGATCCGATACGTCGTAACGTAGTCGACTGCATGCATGCATGCAT	At5g58900(MYBrelated)/colamp-At5g58900-DAP-Seq(GSE60143)/Homer	1e-13	-30.28	0	22719	0.5201	21674.7	0.5024
173	CATGAGCTACTGACGTAGTCCGTAACTGCGTACTGACGTAGCTACGTACGATGCATCGTA	AtGRF6(GRF)/col-AtGRF6-DAP-Seq(GSE60143)/Homer	1e-13	-30.2	0	9432	0.2159	8698.8	0.2016
174	GATCGCTAAGCTGCATAGTCCTGATAGCGACT	STZ(C2H2)/colamp-STZ-DAP-Seq(GSE60143)/Homer	1e-13	-30.14	0	37438	0.857	36428	0.8443
175	TCAGTCAGTAGCAGTCCTGAAGTCCTAGACGTACTGATCG	c-Myc(bHLH)/mES-cMyc-ChIP-Seq(GSE11431)/Homer	1e-12	-29.93	0	1685	0.0386	1388.6	0.0322
176	CGTAATCGATGCTAGCCTGAAGTCTCAGGCATTCAGTCAG	PIF4(bHLH)/Seedling-PIF4-ChIP-Seq(GSE35315)/Homer	1e-12	-29.78	0	5577	0.1277	5016.9	0.1163
177	GCTACGTAACGTCATGCGTAACGTACGTCTAG	ATHB5(HB)/colamp-ATHB5-DAP-Seq(GSE60143)/Homer	1e-12	-29.3	0	19724	0.4515	18735.3	0.4343
178	GTACGACTCGTACTGATCGACGTAGCTACAGTCTGATACG	Mef2a(MADS)/HL1-Mef2a.biotin-ChIP-Seq(GSE21529)/Homer	1e-12	-29.29	0	7639	0.1749	6987	0.1619
179	CGTACGTACTGACAGTTAGCCGTAGATCCTAGGCATCATGGTACGACT	BIM2(bHLH)/col-BIM2-DAP-Seq(GSE60143)/Homer	1e-12	-29.26	0	4786	0.1096	4272.9	0.099
180	GTCATACGCGATCTAGCTGAGCATCGATCATGTCGAAGTCCGTAAGTCACTGACGTACTG	bHLH34(bHLH)/colamp-bHLH34-DAP-Seq(GSE60143)/Homer	1e-12	-29.21	0	1525	0.0349	1248	0.0289
181	TCAGCTAGCTAGTGCACGATCGATCGTACTAG	GSC(Homeobox)/FrogEmbryos-GSC-ChIP-Seq(DRA000576)/Homer	1e-12	-29.2	0	14952	0.3423	14063	0.326
182	CGTACGATCTAGGTCAGACTCGATCTAGCGTAACGTCATG	LIN-39(Homeobox)/cElegans.L3-LIN39-ChIP-Seq(modEncode)/Homer	1e-12	-29.08	0	20551	0.4704	19552.9	0.4532
183	TCGATGACAGTCCGTAAGTCCTAGACGTACTGACTGAGCTAGTCGCAT	Max(bHLH)/K562-Max-ChIP-Seq(GSE31477)/Homer	1e-12	-28.74	0	2874	0.0658	2485.4	0.0576
184	CATGGTACGACTGCTACGTACGTACGTAGCTAGACTCTGATCAGGTAC	Mef2c(MADS)/GM12878-Mef2c-ChIP-Seq(GSE32465)/Homer	1e-12	-28.72	0	8392	0.1921	7714	0.1788
185	TACGTCGACAGTACTGGCTAATGCCGATGTACCGTAACTGTAGCCGTA	NF-E2(bZIP)/K562-NFE2-ChIP-Seq(GSE31477)/Homer	1e-12	-28.4	0	195	0.0045	110.5	0.0026
186	GACTGATCAGTCCGTATGACAGTCGCATCTGAGTACGATCGCATGACT	MYB10(MYB)/col-MYB10-DAP-Seq(GSE60143)/Homer	1e-12	-28.14	0	3865	0.0885	3414.4	0.0791
187	TCGAGCTATGACGCTACTAGGATCCGATACTGCGATAGCTGACTCTAG	E-box/Drosophila-Promoters/Homer	1e-12	-27.85	0	1162	0.0266	928.6	0.0215
188	ACTGGTACAGTCCGTAAGTCACTGACGTTACG	ABI5(bZIP)/col-ABI5-DAP-Seq(GSE60143)/Homer	1e-12	-27.71	0	1950	0.0446	1640.1	0.038
189	GCATGCATGCATCGTACGTAACGTACTGACTGACTGAGTCAGTCCGATCGTACGATCGAT	PCF/Arabidopsis-Promoters/Homer	1e-11	-27.42	0	3276	0.075	2868.6	0.0665
190	TCAGACGTTCGATAGCAGTCCGTAACTGGTACACGTACTGATCGAGTC	Atoh1(bHLH)/Cerebellum-Atoh1-ChIP-Seq(GSE22111)/Homer	1e-11	-27.28	0	4107	0.094	3648.4	0.0846
191	CGTAGCATCGTAAGCTCTGACTGAGTACATGCCTAGAGCTGCATCTGA	MYB3R4(MYB)/col-MYB3R4-DAP-Seq(GSE60143)/Homer	1e-11	-27.26	0	3778	0.0865	3339.6	0.0774
192	GCTACGTAAGTCACGTTCGATACGACTGAGCTAGTCTCGA	RORgt(NR)/EL4-RORgt.Flag-ChIP-Seq(GSE56019)/Homer	1e-11	-27.02	0	1287	0.0295	1043.9	0.0242
193	CATGGTACCGTAAGTCCTAGACGTACTGGTACAGTCAGCT	bHLHE40(bHLH)/HepG2-BHLHE40-ChIP-Seq(GSE31477)/Homer	1e-11	-26.99	0	1396	0.032	1141.1	0.0264
194	GCTAGACTGACTTGCACGTAAGTCCGTATAGCGATCGACT	Eomes(T-box)/H9-Eomes-ChIP-Seq(GSE26097)/Homer	1e-11	-26.58	0	20072	0.4595	19116.8	0.4431
195	CTAGCATGCATGAGCTGACTCGTAGATCAGCTGTCAATGCTCGACTAGCATGACGTAGTCCTGA	LXRE(NR),DR4/RAW-LXRb.biotin-ChIP-Seq(GSE21512)/Homer	1e-11	-26.52	0	490	0.0112	349.3	0.0081
196	ATGCGATCCGATCTAGACTGGCTACGTAAGCTACTGAGCT	TEAD2(TEA)/Py2T-Tead2-ChIP-Seq(GSE55709)/Homer	1e-11	-26.44	0	3589	0.0822	3168.1	0.0734
197	CAGTTCGAAGTCACGTACGTTCAGCGATGCTAGCTACGTAGCATAGTCCGTATGCAACTG	ANAC045(NAC)/col-ANAC045-DAP-Seq(GSE60143)/Homer	1e-11	-26.38	0	16875	0.3863	15980.3	0.3704
198	TCGAGACTATCGCGTAAGTCCTAGGCATGTACCTGAACGTGATCGCTA	TGA4(bZIP)/colamp-TGA4-DAP-Seq(GSE60143)/Homer	1e-11	-26.3	0	3080	0.0705	2693	0.0624
199	CATGAGCTTACGGTCAGTACTAGCAGCTGACTATCGTCGA	Esrrb(NR)/mES-Esrrb-ChIP-Seq(GSE11431)/Homer	1e-11	-26.2	0	4401	0.1007	3934.6	0.0912
200	CTGATACGACGTCTAGCGTATCGACTGACGAT	At5g04390(C2H2)/col200-At5g04390-DAP-Seq(GSE60143)/Homer	1e-11	-25.62	0	36803	0.8425	35829.4	0.8305
201	ACGTCGATCAGTACTGGTACAGTCCGTAATGCTCAGACGTGTACCTGAACTGGATCGTCA	bZIP44(bZIP)/colamp-bZIP44-DAP-Seq(GSE60143)/Homer	1e-11	-25.61	0	103	0.0024	48.1	0.0011
202	GCTAGCATCGTACGATCTGACTGAGTACATGCACTGACGTACGTCTGA	MYB3R1(MYB)/col-MYB3R1-DAP-Seq(GSE60143)/Homer	1e-10	-24.95	0	6681	0.1529	6114.9	0.1417
203	AGTCGACTCAGTACTGCTAGTGACGCTAATGCGCATATCGCGATACTGGATCGTACGTCACTGA	NF1(CTF)/LNCAP-NF1-ChIP-Seq(Unpublished)/Homer	1e-10	-24.95	0	1279	0.0293	1045.6	0.0242
204	CGATCGTACGATCGTACGATCGTACGATCGTACGATCGTA	SeqBias: TA-repeat	1e-10	-24.78	0	38614	0.8839	37686	0.8735
205	AGTCAGTCGACTGCATAGCTCGTAACGTCGTAGCATGTCA	TATA-box/SacCer-Promoters/Homer	1e-10	-24.76	0	12224	0.2798	11465.2	0.2657
206	GACTATCGCTGAAGTCTCAGGACTGTACCTGAAGCTGTAC	TGA6(bZIP)/colamp-TGA6-DAP-Seq(GSE60143)/Homer	1e-10	-24.09	0	6336	0.145	5793.7	0.1343
207	CGATCGATCGATAGTCAGTCGCTACGTACGTACGTAGCTACGATCTAGACTGGCTACGTA	AGL6(MADS)/col-AGL6-DAP-Seq(GSE60143)/Homer	1e-10	-24.03	0	2251	0.0515	1938.1	0.0449
208	CGATCATGATCGGCATATGCCTGAAGTCCTAGGCATCTAGCATGGTACGCTACGTAGCTA	GBF5(bZIP)/colamp-GBF5-DAP-Seq(GSE60143)/Homer	1e-10	-23.84	0	1933	0.0442	1646.6	0.0382
209	GACTCATGGTACAGTCCGTAGATCTCAGACGTTAGCCGTAAGCTGATC	GBF3(bZIP)/Arabidopsis-GBF3-ChIP-Seq(GSE80564)/Homer	1e-10	-23.66	0	2189	0.0501	1883.4	0.0437
210	GCATCTAGCTAGCGTAAGCTCGTACTGACATGCTAGGCAT	AT5G56840(MYBrelated)/colamp-AT5G56840-DAP-Seq(GSE60143)/Homer	1e-10	-23.46	0	16719	0.3827	15870.7	0.3679
211	ACTGGTACAGTCCGTAAGTCTACGACGTGTACCGTAACTGAGTCGCTA	bZIP42(bZIP)/colamp-bZIP42-DAP-Seq(GSE60143)/Homer	1e-10	-23.33	0	13	0.0003	1.6	0
212	GACTACTGCGTAAGTCTCAGGCATGTACCGTAACGTGATC	TGA1(bZIP)/colamp-TGA1-DAP-Seq(GSE60143)/Homer	1e-10	-23.14	0	3706	0.0848	3304.8	0.0766
213	TACGCTGACATGGATCGTACGCATTCAGTACGAGCTGTCAGATCGCATTACGCGTACTAGGATCGATCCGATACTGTCAG	ZNF322(Zf)/HEK293-ZNF322.GFP-ChIP-Seq(GSE58341)/Homer	1e-09	-22.81	0	382	0.0087	268.7	0.0062
214	GCTAACGTCTAGGTACGCTAGACTCTGAGCATCATGGATC	Pit1(Homeobox)/GCrat-Pit1-ChIP-Seq(GSE58009)/Homer	1e-09	-22.62	0	16556	0.379	15723.2	0.3644
215	TCAGGTACCATGCAGTCTGACGTACGATGCATGACTGTCAGTACACTGAGTCGACTCGAT	LBD23(LOBAS2)/colamp-LBD23-DAP-Seq(GSE60143)/Homer	1e-09	-22.4	0	7724	0.1768	7143.8	0.1656
216	CTGATCAGGTACGCTAACTGTGACGCATCATG	SCL(bHLH)/HPC7-Scl-ChIP-Seq(GSE13511)/Homer	1e-09	-22.31	0	19391	0.4439	18511.7	0.4291
217	CGTACGTACGTACGTACGTACGTACGTACGTACGTACGTA	SeqBias: polyA-repeat	1e-09	-22.29	0	43682	1	43115.9	0.9994
218	GTCACGTAACGTATCGCGTAACGTACGTCTAG	ATHB7(Homeobox)/col-ATHB7-DAP-Seq(GSE60143)/Homer	1e-09	-22.21	0	14260	0.3264	13484.3	0.3125
219	CGATTACGTGACGACTCATGCGTATACGACGTGTACCTGA	Bach2(bZIP)/OCILy7-Bach2-ChIP-Seq(GSE44420)/Homer	1e-09	-22.14	0	814	0.0186	642.9	0.0149
220	CGTACGATCATGATCGGACTATGCCGTAAGTCCTAGCGATCTAGCATGGTACCGTACGAT	bZIP3(bZIP)/col-bZIP3-DAP-Seq(GSE60143)/Homer	1e-09	-22.04	0	3183	0.0729	2821.6	0.0654
221	ACGTAGTCAGCTAGTCCGTAGTACAGTCCGATCGTAGTCA	MYB41(MYB)/col-MYB41-DAP-Seq(GSE60143)/Homer	1e-09	-21.81	0	3213	0.0736	2851.1	0.0661
222	GACTCGATTCAGGATCGACTAGCTAGCTAGTCGATCCGTACTAGCTAGTCGATCGACTGA	Bcl6(Zf)/Liver-Bcl6-ChIP-Seq(GSE31578)/Homer	1e-09	-21.71	0	11346	0.2597	10654.7	0.247
223	GATCGATCGCTACGTAACGTCGTACGTAACGTCAGTCATG	ATHB40(HB)/col-ATHB40-DAP-Seq(GSE60143)/Homer	1e-09	-21.7	0	18482	0.4231	17627.1	0.4086
224	CGTACGTACGTAGCATGCATTACGGTACGACTACTGCGTAATCGACGTGTACCGTAAGCT	Bach1(bZIP)/K562-Bach1-ChIP-Seq(GSE31477)/Homer	1e-09	-21.69	0	295	0.0068	199.3	0.0046
225	CGATGACTCGATTCAGGACTACGTCAGTCTGAGACTGACTAGCTCGATACTGATCGGTACGCTA	NF1:FOXA1(CTF,Forkhead)/LNCAP-FOXA1-ChIP-Seq(GSE27824)/Homer	1e-09	-21.67	0	704	0.0161	547.1	0.0127
226	GCATGCATGACTGCATTAGCATGCGATCCATGAGTCAGTC	DEL2(E2FDP)/col-DEL2-DAP-Seq(GSE60143)/Homer	1e-09	-21.37	0	3024	0.0692	2677.5	0.0621
227	CGATCGTAGCTAGCATGCATCTGAACTGACGTAGTCCGTACGTAGTACTCAGGCTACGAT	WRKY25(WRKY)/colamp-WRKY25-DAP-Seq(GSE60143)/Homer	1e-09	-21.35	0	15634	0.3579	14840.6	0.344
228	AGTCAGTCCGATACGTACGTACTGACGTAGCTAGTCAGTC	Sox4(HMG)/proB-Sox4-ChIP-Seq(GSE50066)/Homer	1e-09	-21.32	0	7752	0.1775	7183.3	0.1665
229	GACTACTGCGATAGTCACTGCTAGAGTCCTGA	AT1G12630(AP2EREBP)/colamp-AT1G12630-DAP-Seq(GSE60143)/Homer	1e-09	-21.24	0	3426	0.0784	3056.8	0.0709
230	TAGCTCAGCATGGCATAGCTCGATATGCCGTACGTAGTCA	CHR(?)/Hela-CellCycle-Expression/Homer	1e-09	-21.01	0	13765	0.3151	13019.7	0.3018
231	GCATACGTACTGACGTAGTCACTGATCGGTCACGATCGTA	ARF2(ARF)/col-ARF2-DAP-Seq(GSE60143)/Homer	1e-09	-21	0	17723	0.4057	16893.7	0.3916
232	GTACGTACGTCAGCTACGTACGTACGTACTAGCTAGCTAG	SEP3(MADS)/Arabidoposis-Flower-Sep3-ChIP-Seq/Homer	1e-09	-20.97	0	21099	0.483	20215.4	0.4686
233	CGTAGCATCGTACGTAAGTCATCGCTAGGCATGCATCGTA	MYB70(MYB)/col-MYB70-DAP-Seq(GSE60143)/Homer	1e-09	-20.81	0	23132	0.5295	22225	0.5151
234	ATGCATCGTACGAGCTATCGCTGAAGTCCTAGAGCTATGCCTGAATGC	CRE(bZIP)/Promoter/Homer	1e-09	-20.74	0	1448	0.0331	1219.8	0.0283
235	GCTACGTACGTAGCATCATGCTAGAGTCACTGTACGAGTCCATGTACG	RAP26(AP2EREBP)/colamp-RAP26-DAP-Seq(GSE60143)/Homer	1e-08	-20.72	0	5539	0.1268	5067.2	0.1175
236	TACGTCGATAGCAGTCCGTAAGTCCTAGGCATACTGATCG	n-Myc(bHLH)/mES-nMyc-ChIP-Seq(GSE11431)/Homer	1e-08	-20.56	0	2557	0.0585	2246	0.0521
237	GCTACGTACGTAGCATCATGCTAGAGTCACTGACTGAGTCACTGTCAG	ABR1(AP2EREBP)/colamp-ABR1-DAP-Seq(GSE60143)/Homer	1e-08	-20.26	0	5117	0.1171	4669.9	0.1082
238	GCATCATGTCAGGACTATGCCGTAAGTCACTGACGTACTGACTGGTACGCTACGTAGCTA	bZIP53(bZIP)/colamp-bZIP53-DAP-Seq(GSE60143)/Homer	1e-08	-19.92	0	2154	0.0493	1875.1	0.0435
239	CGTAGATCAGCTACGTACGTACTGCGTAGTACAGCTGCTACGATCGATCGATGCATGCTA	WRKY18(WRKY)/col-WRKY18-DAP-Seq(GSE60143)/Homer	1e-08	-19.9	0	18757	0.4294	17927.8	0.4155
240	TGACCGATACTGACTGACTGGACTACTGACGTACTGACTGGATCGATC	EKLF(Zf)/Erythrocyte-Klf1-ChIP-Seq(GSE20478)/Homer	1e-08	-19.83	0	506	0.0116	381.8	0.0088
241	ATGCGATCGACTAGCTCGATCGATGTCACGATTCGAATCGTAGCTAGC	TATA-Box(TBP)/Promoter/Homer	1e-08	-19.74	0	18614	0.4261	17789.5	0.4123
242	CGTACAGTCATGGTACAGTCCGTAATGCATCGACGTTACGCGTAGATCGTACCGTACGTA	AREB3(bZIP)/col-AREB3-DAP-Seq(GSE60143)/Homer	1e-08	-19.7	0	1993	0.0456	1728	0.0401
243	CGTAGCATCAGTCTAGAGTCACTGACTGGTACACTGATCG	ERF115(AP2EREBP)/colamp-ERF115-DAP-Seq(GSE60143)/Homer	1e-08	-19.68	0	6984	0.1599	6465	0.1498
244	CATGTACGTAGCGATCGATCATGCGTACGACTTCAGATGCCGATATCGCAGTACTGGTAC	Zic3(Zf)/mES-Zic3-ChIP-Seq(GSE37889)/Homer	1e-08	-19.55	0	889	0.0204	719.1	0.0167
245	GTCAACGTCTAGGTCACGTAGCATCGTACGTAGCATCAGTAGTCCGTACAGTCTAGCTGA	OCT:OCT(POU,Homeobox,IR1)/NPC-Brn2-ChIP-Seq(GSE35496)/Homer	1e-08	-19.26	0	274	0.0063	187.6	0.0043
246	CGATCTAGCTGAATGCCTGATCGACGTACTGATCGATAGCAGTCCGTAACTGTCGAATGC	Hand2(bHLH)/Mesoderm-Hand2-ChIP-Seq(GSE61475)/Homer	1e-08	-19.14	0	1962	0.0449	1702.3	0.0395
247	GCATCGTACTAGAGTCGTCACGTAATGCACGTACGTACTGGATCGCATCGTAGCTAGCTA	bHLH122(bHLH)/col100-bHLH122-DAP-Seq(GSE60143)/Homer	1e-08	-18.91	0	6481	0.1484	5990.8	0.1389
248	CGATCGATGTACGATCGATCCGTAGCTACGATCGATCTGACTAGCATGGCTAGCTACGTA	AGL16(MADS)/col-AGL16-DAP-Seq(GSE60143)/Homer	1e-08	-18.79	0	1363	0.0312	1152.8	0.0267
249	TCGATCAGTCGAACTGCATGACGTAGTCCTGA	COUP-TFII(NR)/Artia-Nr2f2-ChIP-Seq(GSE46497)/Homer	1e-08	-18.78	0	10525	0.2409	9899.5	0.2295
250	AGCTAGTCCGTAAGTCCTAGACGTACTGTCAGCGATCATG	PIF5ox(bHLH)/Arabidopsis-PIF5ox-ChIP-Seq(GSE35062)/Homer	1e-08	-18.55	0	4577	0.1048	4172	0.0967
251	TCGAACTGACTGCGTACGTATCGAAGTCCTGAATCGGTACGCATCATG	ETS:E-box(ETS,bHLH)/HPC7-Scl-ChIP-Seq(GSE22178)/Homer	1e-08	-18.5	0	343	0.0079	246.5	0.0057
252	CTGACGTAAGTCTAGCACTGACGTGCATGCTA	MYB65(MYB)/colamp-MYB65-DAP-Seq(GSE60143)/Homer	1e-08	-18.43	0	15464	0.354	14721.6	0.3412
253	CTAGAGTCAGCTACTGCGTACAGTCGTACTGATAGCTGAC	Unknown5/Drosophila-Promoters/Homer	1e-07	-17.99	0	6617	0.1515	6132.3	0.1421
254	CATGAGTCAGCTCGTACGATCGATGCATGCATCGATCTGACATGTGAC	Mef2d(MADS)/Retina-Mef2d-ChIP-Seq(GSE61391)/Homer	1e-07	-17.84	0	3766	0.0862	3408.3	0.079
255	GTACACGTACGTTCAGCGTACGTACGATGCATGCATAGTCCGTAGTCACATGGACTGCTA	VND1(NAC)/col-VND1-DAP-Seq(GSE60143)/Homer	1e-07	-17.81	0	9528	0.2181	8946.6	0.2074
256	GATCGCATACGTCGTAACGTAGTCAGTCCGTA	AT5G61620(MYBrelated)/colamp-AT5G61620-DAP-Seq(GSE60143)/Homer	1e-07	-17.69	0	18012	0.4123	17233.2	0.3994
257	CTGAACTGCTAGCTAGGACTCGTACGATCGATCGATGCATGATCACTGCAGTGTCAGCTA	Unknown1/Arabidopsis-Promoters/Homer	1e-07	-17.66	0	1594	0.0365	1371.1	0.0318
258	GTACGCATACGTCGTAACGTAGTCAGTCCTGA	At5g47390(MYBrelated)/col-At5g47390-DAP-Seq(GSE60143)/Homer	1e-07	-17.61	0	16204	0.3709	15460.4	0.3584
259	GCTACGTAACGTATCGCGTAACGTACGTCTAG	ATHB6(Homeobox)/col-ATHB6-DAP-Seq(GSE60143)/Homer	1e-07	-17.54	0	22641	0.5183	21798	0.5052
260	TAGCTAGCGCATCATGACTGGCTACGTAACGTACTGGATC	TEAD4(TEA)/Tropoblast-Tead4-ChIP-Seq(GSE37350)/Homer	1e-07	-17.53	0	5947	0.1361	5494.7	0.1274
261	CGTAAGTCTGACAGCTACGTCGTAACGTAGTC	At5g05790(MYBrelated)/col-At5g05790-DAP-Seq(GSE60143)/Homer	1e-07	-17.46	0	12550	0.2873	11890.7	0.2756
262	CGATCGTAGCATCTAGACTGCGTAACGTGTCACGTACTAGCTAGGCAT	At1g19000(MYBrelated)/colamp-At1g19000-DAP-Seq(GSE60143)/Homer	1e-07	-17.27	0	14032	0.3212	13340.9	0.3092
263	GCATACGTATGCCTGACTAGGACTGATCACTG	Initiator/Drosophila-Promoters/Homer	1e-07	-17.25	0	21249	0.4864	20428.7	0.4735
264	GCATACTGCTAGAGTCACTGACTGAGTCACGT	ERF105(AP2EREBP)/colamp-ERF105-DAP-Seq(GSE60143)/Homer	1e-07	-17.07	0	3619	0.0828	3276.3	0.0759
265	TACGTACGGTACATCGTACGTACGGTCACTGACGTAGACT	E2F4(E2F)/K562-E2F4-ChIP-Seq(GSE31477)/Homer	1e-07	-16.9	0	3049	0.0698	2738.6	0.0635
266	CGTATGACTCGAAGTCCGTAATCGATGCACGTACTGAGTC	E2A(bHLH)/proBcell-E2A-ChIP-Seq(GSE21978)/Homer	1e-07	-16.78	0	4511	0.1033	4128.2	0.0957
267	CATGACTGCTAGTCGATCGATCGATCGATCAGTCAGTCAGTGACTGACCGTAACTGTGCACGATACTG	RBPJ:Ebox(?,bHLH)/Panc1-Rbpj1-ChIP-Seq(GSE47459)/Homer	1e-07	-16.57	0	988	0.0226	822.6	0.0191
268	TCGATGACGTACCGTACAGTTGACACGTACTGAGCTAGCT	NeuroG2(bHLH)/Fibroblast-NeuroG2-ChIP-Seq(GSE75910)/Homer	1e-07	-16.3	0	7541	0.1726	7045.4	0.1633
269	ATCGAGCTCTGACTAGACTGACGTGTACGCTAATGCACGTCTAGCATGTACGCGATATGCCGTA	Reverb(NR),DR2/RAW-Reverba.biotin-ChIP-Seq(GSE45914)/Homer	1e-07	-16.28	0	376	0.0086	280.8	0.0065
270	CGATCTGAGTACACGTACGTTCAGCGTACGTAGCTAGCATGCATAGTCCGTAGTCACATG	NST1(NAC)/colamp-NST1-DAP-Seq(GSE60143)/Homer	1e-07	-16.13	0	11639	0.2664	11024.1	0.2555
271	GTCACGTAACGTCGATCGTAACGTACGTCTAG	LMI1(HB)/colamp-LMI1-DAP-Seq(GSE60143)/Homer	1e-07	-16.13	0	16872	0.3862	16143	0.3742
272	GCATACTGGTACAGTCCGTAATGCACTGACGTTACGCAGT	bZIP68(bZIP)/col-bZIP68-DAP-Seq(GSE60143)/Homer	1e-06	-16.03	0	2004	0.0459	1763.4	0.0409
273	CGTACGATCGATGCATCGATTCAGAGTCACTGCTAGAGTCACGTCTGA	At5g08750(C3H)/col-At5g08750-DAP-Seq(GSE60143)/Homer	1e-06	-16	0	6943	0.1589	6472.1	0.15
274	CGATCTGAAGTCACGTACGTTCAGCGTACGTACGTAGCATCGATAGTCCGTAGTCAACTG	VND4(NAC)/colamp-VND4-DAP-Seq(GSE60143)/Homer	1e-06	-15.97	0	8009	0.1833	7502.6	0.1739
275	ACTGCGTAACGTCGTACTGAACTGTCAGGCAT	At3g11280(MYBrelated)/col-At3g11280-DAP-Seq(GSE60143)/Homer	1e-06	-15.84	0	11831	0.2708	11216.8	0.26
276	CGATACTGAGCTTGACCTGAAGTCCTAGGCATATCGCGTA	SPCH(bHLH)/Seedling-SPCH-ChIP-Seq(GSE57497)/Homer	1e-06	-15.8	0	6301	0.1442	5856.6	0.1357
277	CGTACTGACTAGCTGAAGTCGCTACGATATCGGACTGATCAGTCCTGACTAGCTAGAGTCGCTACGATCTAGGATCGATC	p73(p53)/Trachea-p73-ChIP-Seq(PRJNA310161)/Homer	1e-06	-15.5	0	214	0.0049	146.6	0.0034
278	TCGATAGCGTCAACTGCTAGCGTACGATACTGACGTACTGACTGACGT	ETS:RUNX(ETS,Runt)/Jurkat-RUNX1-ChIP-Seq(GSE17954)/Homer	1e-06	-15.43	0	226	0.0052	156.4	0.0036
279	TACGATGCGACTACTGAGCTAGTCGTCATGCAACGTAGTCGCTATGCA	Pknox1(Homeobox)/ES-Prep1-ChIP-Seq(GSE63282)/Homer	1e-06	-15.31	0	1343	0.0307	1154.6	0.0268
280	GATCGTACCGATACTGACTGCGTACGTAACGTACTGGATC	TEAD(TEA)/Fibroblast-PU.1-ChIP-Seq(Unpublished)/Homer	1e-06	-15.19	0	6553	0.15	6107.2	0.1416
281	TAGCAGTCTGACAGTCCTAGATCGAGTCCATGTGACAGTCGTACAGTCAGTCGCATCTAGATCGGCATACTGATCGGATC	BORIS(Zf)/K562-CTCFL-ChIP-Seq(GSE32465)/Homer	1e-06	-15.15	0	259	0.0059	184.1	0.0043
282	GTACCGTACGTAACGTCGTACGTAACGTCGAT	ATHB53(HB)/col-ATHB53-DAP-Seq(GSE60143)/Homer	1e-06	-15.14	0	13741	0.3146	13093.8	0.3035
283	CTGAACTGACGTACTGACGTAGTCCGTAACTG	CELF2(RRM)/JSL1-CELF2-CLIP-Seq(GSE71264)/Homer	1e-06	-14.8	0	1592	0.0364	1388.7	0.0322
284	TCGATCAGCGATCAGTTCGAAGTCACTGACGTTCAGGCAT	NAM(NAC)/col-NAM-DAP-Seq(GSE60143)/Homer	1e-06	-14.74	0	14826	0.3394	14162.9	0.3283
285	GACTGATCGACTACGTCGTAACGTAGTCAGTCCGTAGCATGCTAGCAT	At1g74840(MYBrelated)/col100-At1g74840-DAP-Seq(GSE60143)/Homer	1e-06	-14.66	0	12298	0.2815	11692.6	0.271
286	CTAGCTAGTCGACTAGCGTAATCGTCGAACTGCTGATCGACTGATACG	FRS9(ND)/col-FRS9-DAP-Seq(GSE60143)/Homer	1e-06	-14.59	0	891	0.0204	744.5	0.0173
287	CGTACGTACGTACGATCATGTACGGACTATGCCGTAAGTCCTAGACGTACTGCATGGTAC	bZIP48(bZIP)/colamp-bZIP48-DAP-Seq(GSE60143)/Homer	1e-06	-14.58	0	2087	0.0478	1852.8	0.0429
288	GTCAGCATACTGGTACGACTACTGGCTAATCGCAGTGTACCGTAAGCT	Nrf2(bZIP)/Lymphoblast-Nrf2-ChIP-Seq(GSE37589)/Homer	1e-06	-14.32	0	206	0.0047	142	0.0033
289	GTCATGCAGCTAAGTCCGTAACTGTGACGCATTCAGCAGT	Ap4(bHLH)/AML-Tfap4-ChIP-Seq(GSE45738)/Homer	1e-06	-14.29	0	4264	0.0976	3920.8	0.0909
290	TAGCCGTACTGATACGCGTAACGTACTGACTGAGTCTACGCTAGGTAC	YY1(Zf)/Promoter/Homer	1e-06	-14.21	0	349	0.008	263.7	0.0061
291	CTGACTAGGCATATGCCGTAAGTCACTGACGTTACGCTGA	HY5(bZIP)/colamp-HY5-DAP-Seq(GSE60143)/Homer	1e-06	-13.89	0	8179	0.1872	7698.3	0.1784
292	GACTCATGGTACAGTCCGTAAGTCACTGACGTTACGCGTAAGTCGATC	bZIP28(bZIP)/col-bZIP28-DAP-Seq(GSE60143)/Homer	1e-06	-13.89	0	1613	0.0369	1414.5	0.0328
293	CTGATGACTGACCGTAACGTTGACAGCTCTAGACGTGACT	Olig2(bHLH)/Neuron-Olig2-ChIP-Seq(GSE30882)/Homer	1e-06	-13.84	0	12416	0.2842	11822.7	0.274
294	GCATCGATGACTTGCAACTGAGTCTGACACTGGATCAGTCCGTAGACT	ERF15(AP2EREBP)/colamp-ERF15-DAP-Seq(GSE60143)/Homer	1e-05	-13.76	0	7148	0.1636	6702.3	0.1554
295	ATCGGACTCGATCGTACGTACAGTGATCGATCGATCAGCT	Otx2(Homeobox)/EpiLC-Otx2-ChIP-Seq(GSE56098)/Homer	1e-05	-13.63	0	9590	0.2195	9072.9	0.2103
296	ATCGAGTCACTGAGTCAGTCACTGGACTGACT	PUCHI(AP2EREBP)/colamp-PUCHI-DAP-Seq(GSE60143)/Homer	1e-05	-13.48	0	1598	0.0366	1403.8	0.0325
297	ATCGAGCTACTGAGTCACTGAGTCCGTAACGTACTGAGTCACTGAGTC	NRF(NRF)/Promoter/Homer	1e-05	-13.44	0	455	0.0104	358.5	0.0083
298	CAGTTCAGAGCTGACTACGTAGTCGATCGACTCTGAACTGGATCCGTACTGAAGTCGTAC	Rfx6(HTH)/Min6b1-Rfx6.HA-ChIP-Seq(GSE62844)/Homer	1e-05	-13.39	0	5220	0.1195	4848.8	0.1124
299	CTAGCATGTGCAACGTAGTCCGTACATGTCAGACGTACGTGCTAAGTC	Six1(Homeobox)/Myoblast-Six1-ChIP-Chip(GSE20150)/Homer	1e-05	-13.38	0	2617	0.0599	2362.7	0.0548
300	CGTACGTACTGAACTGCGTACGTAACGTGTCAACGTGCATAGTCGACT	At2g03500(G2like)/col-At2g03500-DAP-Seq(GSE60143)/Homer	1e-05	-13.31	0	3799	0.087	3487.6	0.0808
301	CTAGACTGACGTCGTAACTGCATGGCATTCAG	MYB92(MYB)/colamp-MYB92-DAP-Seq(GSE60143)/Homer	1e-05	-13.22	0	7942	0.1818	7479.9	0.1734
302	CGATCTGACTAGGTACACTGAGTCCTAGAGTC	DPL-1(E2F)/cElegans-Adult-ChIP-Seq(modEncode)/Homer	1e-05	-13.22	0	3645	0.0834	3341.2	0.0774
303	TGACGTACCGTAACTGTGACCGATACTGATCGAGCTTACGTCGATAGCGTACCGTAATCGTGACGCATACTGACTGATGC	Twist(bHLH)/HMLE-TWIST1-ChIP-Seq(Chang_et_al)/Homer	1e-05	-13.19	0	321	0.0073	242.1	0.0056
304	TACGATCGTAGCGATCACTGACGTAGTCACGTCTAGATCG	Smad4(MAD)/ESC-SMAD4-ChIP-Seq(GSE29422)/Homer	1e-05	-13.19	0	7832	0.1793	7373.5	0.1709
305	CGTACGATGACTGACTTGACCTGAATGCCTGATAGCAGTCACGTTCGACATGTACGGACTATCGGACTACGTCTGATCGACGTA	Brachyury(T-box)/Mesoendoderm-Brachyury-ChIP-exo(GSE54963)/Homer	1e-05	-13.11	0	2370	0.0543	2131.7	0.0494
306	AGTCAGTCCGTACGTAACGTCGTACGTAACGT	ATHB21(HB)/colamp-ATHB21-DAP-Seq(GSE60143)/Homer	1e-05	-13.04	0	11620	0.266	11060.6	0.2564
307	CTAGCATGCATGTACGAGTCGCATAGCTCTAGACGTAGTCGACTACTGACTGACTGTCGA	Zfp809(Zf)/ES-Zfp809-ChIP-Seq(GSE70799)/Homer	1e-05	-12.92	0	327	0.0075	248.1	0.0057
308	AGTCTCGATCAGCGTAGCATGATCAGCTTCAGCTGACGTA	GATA12(C2C2gata)/col-GATA12-DAP-Seq(GSE60143)/Homer	1e-05	-12.83	0	4768	0.1091	4421.3	0.1025
309	TAGCCTAGTCGAGACTACTGCTGAAGTCTCAGGCATTGACCTGAAGCT	Atf7(bZIP)/3T3L1-Atf7-ChIP-Seq(GSE56872)/Homer	1e-05	-12.83	0	3813	0.0873	3506.7	0.0813
310	TCAGGCATCGTACGTAAGTCATGCACTGGCATGCATGCTAGATCCTGA	MYB81(MYB)/col-MYB81-DAP-Seq(GSE60143)/Homer	1e-05	-12.8	0	22920	0.5247	22167.1	0.5138
311	GTACACGTACGTTCAGGCTACGTACGATGCATGCATAGTCCGTAGTCACATGGACTGCTA	ANAC070(NAC)/colamp-ANAC070-DAP-Seq(GSE60143)/Homer	1e-05	-12.74	0	14253	0.3263	13640.4	0.3162
312	CGTAGATCCTAGACGTGTACCTGAAGCTGATCGCTAGACT	TGA2(bZIP)/colamp-TGA2-DAP-Seq(GSE60143)/Homer	1e-05	-12.64	0	7218	0.1652	6787.8	0.1573
313	CGATTGCATGCAGATCCGTAACTGTGACGACTCATGACTG	Tcf21(bHLH)/ArterySmoothMuscle-Tcf21-ChIP-Seq(GSE61369)/Homer	1e-05	-12.62	0	3187	0.073	2911.1	0.0675
314	CATGAGTCGTCACGTAATGCACGTACGTACTG	bHLH130(bHLH)/col-bHLH130-DAP-Seq(GSE60143)/Homer	1e-05	-12.61	0	5451	0.1248	5081.1	0.1178
315	AGCTAGCTTAGCATCGAGTCACTGATGCATCGTCGACTGATCGACTGA	E2F(E2F)/Hela-CellCycle-Expression/Homer	1e-05	-12.54	0	424	0.0097	334.4	0.0078
316	CGATTCAGGTACACGTACGTTCAGCGATCGTAGTCAGCTACGTAAGTCCGTAGTCACATG	ANAC057(NAC)/colamp-ANAC057-DAP-Seq(GSE60143)/Homer	1e-05	-12.51	0	7096	0.1624	6671.8	0.1546
317	ACGTGACTTAGCCGTACTGACATGCTAGGACTGATCCGTA	Nr5a2(NR)/Pancreas-LRH1-ChIP-Seq(GSE34295)/Homer	1e-05	-12.39	0	3932	0.09	3625.7	0.084
318	GCATCTAGGTACAGTCCGATACTGCTAGCTAGGTACGCTA	ZNF416(Zf)/HEK293-ZNF416.GFP-ChIP-Seq(GSE58341)/Homer	1e-05	-12.24	0	4070	0.0932	3759.5	0.0871
319	ATGCGTACACTGAGTCAGTCACTGGATCGTCACGTACGATGCATCGAT	RRTF1(AP2EREBP)/colamp-RRTF1-DAP-Seq(GSE60143)/Homer	1e-05	-12.21	0	2178	0.0499	1958.6	0.0454
320	TACGTCAGGATCGTACTCGAGACTGCTAGCTAGCTACGTAGATCGTCA	CDX4(Homeobox)/ZebrafishEmbryos-Cdx4.Myc-ChIP-Seq(GSE48254)/Homer	1e-05	-12.04	0	16799	0.3846	16152.8	0.3744
321	CTAGACGTAGTCCGTAACTGAGTCGCATACTGGCATAGTCGACTGATCGCATAGTCAGCT	ZNF317(Zf)/HEK293-ZNF317.GFP-ChIP-Seq(GSE58341)/Homer	1e-05	-12.02	0	441	0.0101	351.2	0.0081
322	CGATCGATAGTCAGTCGCTACGATCGTACGATGCATCGATCTAGACTGGCATGCTACGTA	AGL13(MADS)/col-AGL13-DAP-Seq(GSE60143)/Homer	1e-05	-12	0	844	0.0193	715	0.0166
323	TGCACTGAATGCGTCAACGTATGCACGTACTGACTGTGCA	ZBTB18(Zf)/HEK293-ZBTB18.GFP-ChIP-Seq(GSE58341)/Homer	1e-05	-11.91	0	1710	0.0391	1520	0.0352
324	ATGCATGCTAGCCGTATGACACTGGCATCTAGGTACAGCT	Pho2(bHLH)/Yeast-Pho2-ChIP-Seq(GSE29506)/Homer	1e-05	-11.78	0	1474	0.0337	1300.6	0.0301
325	GACTCTAGCTAGGTACAGTCGATCGACTGACTTAGCTCAG	NLP7(RWPRK)/col-NLP7-DAP-Seq(GSE60143)/Homer	1e-05	-11.55	0	15155	0.3469	14549.8	0.3372
326	CGTACGTAGACTCTAGACTGCGTAACGTTCGACTGACATGCTAGGCAT	AT4G00250(GeBP)/col-AT4G00250-DAP-Seq(GSE60143)/Homer	0.0001	-11.5	0	9363	0.2143	8889	0.206
327	CTAGGTACAGTCTGCAAGTCCTGAAGTCAGTCAGTCGCTA	Klf4(Zf)/mES-Klf4-ChIP-Seq(GSE11431)/Homer	0.0001	-11.47	0	1047	0.024	905.8	0.021
328	CTGAGATCGCATACTGCGTAACGTCGTACGTATACGTCGA	PQM-1(?)/cElegans-L3-ChIP-Seq(modEncode)/Homer	0.0001	-11.43	0	6000	0.1374	5628.8	0.1305
329	CTAGCTAGTGACGTACCATGACTGGATCGATCCGTACGTA	RAP211(AP2EREBP)/colamp-RAP211-DAP-Seq(GSE60143)/Homer	0.0001	-11.3	0	8018	0.1835	7585.6	0.1758
330	GCTACTGACTAGCGATCAGTTCGAAGTCACTGACGTTCAGGCATGCTA	NAP(NAC)/col-NAP-DAP-Seq(GSE60143)/Homer	0.0001	-11.3	0	14659	0.3356	14068.3	0.3261
331	CATGCTAGAGCTGACTCATGAGTCGATCGCTACGATCTAGTCAGGTACCTGATCGA	X-box(HTH)/NPC-H3K4me1-ChIP-Seq(GSE16256)/Homer	0.0001	-11.06	0	788	0.018	669.5	0.0155
332	TGCAAGCTCATGCGTAAGCTACTGGATCGTCACGTAAGCT	Atf4(bZIP)/MEF-Atf4-ChIP-Seq(GSE35681)/Homer	0.0001	-11.06	0	4717	0.108	4396.7	0.1019
333	GCTAGCTATGCAAGTCCTAGCTGAGATCCTAGGACTGATCCTAGACGTCGATCGATGACT	Unknown2/Arabidopsis-Promoters/Homer	0.0001	-11.06	0	218	0.005	160.4	0.0037
334	CTAGCTGAAGTCGCTACGATACTGGACTGATCGATCCTGACTAGCTGATGACGCTACGATTCAGGACTGATCGATCTGAC	p53(p53)/Saos-p53-ChIP-Seq(GSE15780)/Homer	0.0001	-10.88	0.0001	514	0.0118	421.5	0.0098
335	CTAGCTGAAGTCGCTACGATACTGGACTGATCGATCCTGACTAGCTGATGACGCTACGATTCAGGACTGATCGATCTGAC	p53(p53)/Saos-p53-ChIP-Seq/Homer	0.0001	-10.88	0.0001	514	0.0118	421.5	0.0098
336	ACTGGATCCTGAATCGAGTCTAGCCTGACGTATACGAGTCCTAGCAGTTCAGTCGATGACGATC	PAX5(Paired,Homeobox)/GM12878-PAX5-ChIP-Seq(GSE32465)/Homer	0.0001	-10.41	0.0001	1439	0.0329	1278.7	0.0296
337	CGTACTAGACTGACTGGACTCTAGCAGTCTAGCATGGATC	KLF5(Zf)/LoVo-KLF5-ChIP-Seq(GSE49402)/Homer	0.0001	-10.38	0.0001	4658	0.1066	4349.9	0.1008
338	AGTCCATGACGTACGTACTGCGTAAGTCGACTGCATGCTA	WRKY28(WRKY)/col-WRKY28-DAP-Seq(GSE60143)/Homer	0.0001	-10.36	0.0001	16914	0.3872	16303.8	0.3779
339	CGTAGATCCATGGCATGACTCTAGTCGATAGCAGCTGCAT	WRKY55(WRKY)/col-WRKY55-DAP-Seq(GSE60143)/Homer	0.0001	-10.3	0.0001	13958	0.3195	13403	0.3107
340	GTACACTGACGTTCAGGCATCGTACGATGCATCGTAAGTCCGTATGACCATGGACTGCTA	ANAC083(NAC)/col-ANAC083-DAP-Seq(GSE60143)/Homer	0.0001	-10.25	0.0001	9285	0.2125	8837.6	0.2048
341	CATGATGCCTGAACTGACTGAGCTCATGCGATAGCTCGTAGACTAGTCGACTTCAGCTAG	At5g22890(C2H2)/col-At5g22890-DAP-Seq(GSE60143)/Homer	0.0001	-10.24	0.0001	319	0.0073	250.5	0.0058
342	GCATACGTAGCTAGCTAGCTCGTAAGTCACGT	At3g60580(C2H2)/col-At3g60580-DAP-Seq(GSE60143)/Homer	0.0001	-10.08	0.0001	37128	0.8499	36374.5	0.8431
343	CTAGTCGAACGTACTGCGTATAGCCGATGTACCGTAAGCTGATCGTAC	Jun-AP1(bZIP)/K562-cJun-ChIP-Seq(GSE31477)/Homer	0.0001	-10.02	0.0001	893	0.0204	772.3	0.0179
344	CGTACGTATCGAACTGCGTACGTAACGTCGTAACGTCGATAGTCAGCTGCATGCATCGAT	AT2G20400(G2like)/colamp-AT2G20400-DAP-Seq(GSE60143)/Homer	0.0001	-10.01	0.0001	2571	0.0589	2353.4	0.0545
345	TCAGAGCTATGCCGTAAGCTTCAGCAGTACTGCTGAAGTC	MITF(bHLH)/MastCells-MITF-ChIP-Seq(GSE48085)/Homer	0.0001	-9.974	0.0001	5023	0.115	4707.9	0.1091
346	GCATACGTAGTCATGCAGTCCTAGTAGCGTACCTGAGCTA	DEL1(E2FDP)/colamp-DEL1-DAP-Seq(GSE60143)/Homer	0.0001	-9.965	0.0001	30	0.0007	13.9	0.0003
347	GATCCTAGGTCATCGAACGTGCATCGTAGCAT	AtHB32(ZFHD)/col200-AtHB32-DAP-Seq(GSE60143)/Homer	0.0001	-9.774	0.0002	24811	0.568	24108	0.5588
348	AGTCGCATCGTACGTAGTACACGTACTGGATCGATCTCGA	BMYB(HTH)/Hela-BMYB-ChIP-Seq(GSE27030)/Homer	0.0001	-9.708	0.0002	17263	0.3952	16662.9	0.3862
349	ATGCCATGGCATGACTCTAGTCGAGTACAGCTCGTAGCTA	WRKY75(WRKY)/col-WRKY75-DAP-Seq(GSE60143)/Homer	0.0001	-9.46	0.0002	12692	0.2905	12183	0.2824
350	CTGATGCATAGCTGACTACGTCAGCTGAGCTATCAGGACT	ELF1(ETS)/Jurkat-ELF1-ChIP-Seq(SRA014231)/Homer	0.0001	-9.456	0.0002	3217	0.0736	2977.8	0.069
351	CGTAGCTACGATCATGGTACAGTCCGTAAGTCACTGACGTTAGCCGTAAGTCGTACCGTA	GBF6(bZIP)/colamp-GBF6-DAP-Seq(GSE60143)/Homer	0.0001	-9.422	0.0002	1494	0.0342	1338.1	0.031
352	GACTACGTACGTACTGACGTAGTCGCATAGCTGCATGCATGACTAGCT	SGR5(C2H2)/colamp-SGR5-DAP-Seq(GSE60143)/Homer	0.0001	-9.41	0.0002	9088	0.208	8663	0.2008
353	ACGTGACTATGCGCTACTGACTAGACTGGACTAGTCCGTA	Nr5a2(NR)/mES-Nr5a2-ChIP-Seq(GSE19019)/Homer	0.0001	-9.349	0.0002	2671	0.0611	2456.5	0.0569
354	GATCGCATACTGCTAGCTGAAGCTGCTAGCTACTGATCAGGCATTGCAACGTACGTGATCGACTGCATCTAGTACGGACTCTAGCATGCTAGGTACTCGA	ZNF136(Zf)/HEK293-ZNF136.GFP-ChIP-Seq(GSE58341)/Homer	0.0001	-9.278	0.0002	1233	0.0282	1094.2	0.0254
355	CGATCTAGGATCGCTAAGCTCTAGGATCCGTA	RBFox2(?)/Heart-RBFox2-CLIP-Seq(GSE57926)/Homer	0.001	-9.183	0.0003	14222	0.3256	13688.1	0.3173
356	CGTAGACTCATGCTAGAGTCACTGCTAGAGTCCATGCTAG	ERF7(AP2EREBP)/col-ERF7-DAP-Seq(GSE60143)/Homer	0.001	-9.152	0.0003	5570	0.1275	5249.4	0.1217
357	GACTCTAGCTAGAGTCTGCAACTGACGTACGTCTAGTCAG	AMYB(HTH)/Testes-AMYB-ChIP-Seq(GSE44588)/Homer	0.001	-9.093	0.0003	15198	0.3479	14648.7	0.3395
358	GCATCGATGCATCGTACTAGAGTCGTCACGTAATCGACGTACGTACTGGTACGCATCGAT	bHLH80(bHLH)/col-bHLH80-DAP-Seq(GSE60143)/Homer	0.001	-9.034	0.0003	6681	0.1529	6328.3	0.1467
359	TCAGCTGACTAGCATGACGTATGCCTGACTGACTGACTAGCATGACGTATGCCTGA	TR4(NR),DR1/Hela-TR4-ChIP-Seq(GSE24685)/Homer	0.001	-8.984	0.0003	515	0.0118	431.1	0.01
360	GCATATCGCGTACGATACGTACGTAGCTCTAGCGTACGTAGATCGCTA	TCX2(CPP)/colamp-TCX2-DAP-Seq(GSE60143)/Homer	0.001	-8.948	0.0003	28668	0.6563	27953.8	0.6479
361	GCATCGATCTAGGCTAGCATCGTAGATCGCTACGATCGATCTAGCGATCGTACGATGATC	DMRT1(DM)/Testis-DMRT1-ChIP-Seq(GSE64892)/Homer	0.001	-8.933	0.0003	3238	0.0741	3004.2	0.0696
362	CTAGTACGAGTCCGTAAGTCACGTAGTCTCGACGTATACG	Nkx2.1(Homeobox)/LungAC-Nkx2.1-ChIP-Seq(GSE43252)/Homer	0.001	-8.905	0.0003	20127	0.4607	19503.2	0.4521
363	GTACCATGAGCTACGTACTGCGTAAGTCGACTGCATCGAT	WRKY29(WRKY)/colamp-WRKY29-DAP-Seq(GSE60143)/Homer	0.001	-8.89	0.0004	13660	0.3127	13144.9	0.3047
364	AGTCTCGACTGAGACTTCAGTCAGTCGAACTGAGTCCTAGGATCTCAGAGTCGCATGACTCATGGATCCGTAAGCTGACT	LIN-15B(Zf)/cElegans-L3-LIN15B-ChIP-Seq(modEncode)/Homer	0.001	-8.735	0.0004	43	0.001	23.5	0.0005
365	AGCTAGCTAGCTACTGACGTAGTCACTGACGTGACTCGATGCATATCG	IDD7(C2H2)/col-IDD7-DAP-Seq(GSE60143)/Homer	0.001	-8.681	0.0004	6159	0.141	5828.2	0.1351
366	GACTCGATCATGGCTAGCATCGTAAGTCGCTAGCATCGATTACGGCATCGTACAGTGATC	DMRT6(DM)/Testis-DMRT6-ChIP-Seq(GSE60440)/Homer	0.001	-8.673	0.0004	2362	0.0541	2169.7	0.0503
367	CTAGACGTGCATTCGAGTCAGCATATCGCGTACAGTAGCTCTGATGCA	HNF1b(Homeobox)/PDAC-HNF1B-ChIP-Seq(GSE64557)/Homer	0.001	-8.649	0.0004	3184	0.0729	2956.3	0.0685
368	TCAGGACTGTCACGTAACGTATCGCGTAACGTACGTCTGA	ATHB15(HB)/col-ATHB15-DAP-Seq(GSE60143)/Homer	0.001	-8.553	0.0005	5646	0.1292	5333.6	0.1236
369	AGTCCGTACGTAACGTGCATCGTAACGTACGT	ATHB20(Homeobox)/colamp-ATHB20-DAP-Seq(GSE60143)/Homer	0.001	-8.502	0.0005	10317	0.2362	9881.5	0.229
370	CGTACGTACGTACGTACTGACAGTACGTCGTAACTGACTGACGTCTAGCTGATCGACTGA	MYB39(MYB)/col-MYB39-DAP-Seq(GSE60143)/Homer	0.001	-8.48	0.0005	2412	0.0552	2219.6	0.0514
371	TCAGACGTAGTCTCGAAGTCTCAGGCATCTAGCTAGAGCT	Usf2(bHLH)/C2C12-Usf2-ChIP-Seq(GSE36030)/Homer	0.001	-8.42	0.0005	1514	0.0347	1366.7	0.0317
372	CTGATGCAAGTCACTGACGTTCAGCGATGCATGCATGATCGCATGATCGTCAAGTCACTG	ANAC094(NAC)/col-ANAC094-DAP-Seq(GSE60143)/Homer	0.001	-8.344	0.0006	1975	0.0452	1804.6	0.0418
373	CGATACGTACGTACGTCGTAAGCTCAGTCTAGATCGACTG	HOXB13(Homeobox)/ProstateTumor-HOXB13-ChIP-Seq(GSE56288)/Homer	0.001	-8.337	0.0006	18690	0.4278	18102.9	0.4196
374	ATGCTCAGTCGAGCATACTGCGTAAGTCTCAGGACTTGACCGTAAGCT	Atf2(bZIP)/3T3L1-Atf2-ChIP-Seq(GSE56872)/Homer	0.001	-8.291	0.0006	2329	0.0533	2142.2	0.0497
375	CTAGTCGACGATACTGCGTATACGAGCTTGACGCTAACGTGATCTAGC	Fosl2(bZIP)/3T3L1-Fosl2-ChIP-Seq(GSE56872)/Homer	0.001	-8.143	0.0007	1526	0.0349	1380.3	0.032
376	TACGATCGGATCGTCACTGAGCATCGATGCTATCGAGCTA	Unknown(Homeobox)/Limb-p300-ChIP-Seq/Homer	0.001	-8.108	0.0007	12177	0.2788	11710.3	0.2714
377	CGATCTGACGTACAGTAGTCGATCGATCACTG	Pitx1(Homeobox)/Chicken-Pitx1-ChIP-Seq(GSE38910)/Homer	0.001	-8.078	0.0008	35912	0.8221	35194.3	0.8158
378	CGATCGTAAGTCCTGAGATCCTAGAGCTGTCACGTAAGTCGACTCGAT	ANAC047(NAC)/colamp-ANAC047-DAP-Seq(GSE60143)/Homer	0.001	-7.998	0.0008	10172	0.2329	9751.5	0.226
379	GATCGCTAGTACAGTCGCTATGCAGTACGATCCGTAGACT	MYB83(MYB)/colamp-MYB83-DAP-Seq(GSE60143)/Homer	0.001	-7.982	0.0008	18277	0.4184	17705.5	0.4104
380	CTGATAGCGCTACGATATCGAGTCGATCGATCCTAGTCAGTCAGGTACGCTACAGT	p53(p53)/mES-cMyc-ChIP-Seq(GSE11431)/Homer	0.001	-7.871	0.0009	43	0.001	24.3	0.0006
381	ACTGACGTCGATCAGTCATGCATGCAGTGCATCAGTCATG	HuR(?)/HEK293-HuR-CLIP-Seq(GSE87887)/Homer	0.001	-7.858	0.0009	39508	0.9044	38811.4	0.8996
382	CAGTAGCTCGTAGCATAGTCGACTCTAGCTAGCAGTCTAGTCGATGCACTAGCATGGACT	STOP1(C2H2)/colamp-STOP1-DAP-Seq(GSE60143)/Homer	0.001	-7.85	0.0009	3084	0.0706	2871.2	0.0666
383	CTGAACGTATGCGCATAGTCCGTAATGCACGT	AZF1(C2H2)/colamp-AZF1-DAP-Seq(GSE60143)/Homer	0.001	-7.811	0.001	32346	0.7405	31640.7	0.7334
384	ATGCCAGTAGCTAGCTTCAGGTCATAGCGACTCGTACGAT	WRKY20(WRKY)/col-WRKY20-DAP-Seq(GSE60143)/Homer	0.001	-7.747	0.001	9731	0.2228	9326.9	0.2162
385	GCTACGATCTAGGTACGCTACGATCGTAGCTACGATCAGTGATCGCTA	Pit1+1bp(Homeobox)/GCrat-Pit1-ChIP-Seq(GSE58009)/Homer	0.001	-7.613	0.0012	7185	0.1645	6846.5	0.1587
386	CGTACGATCTAGTGCAAGCTACTGCGTAAGTCCTAGCGATTGACCTGAACGTGTACGCTA	TGA5(bZIP)/col-TGA5-DAP-Seq(GSE60143)/Homer	0.001	-7.595	0.0012	1221	0.028	1097.3	0.0254
387	GTCAGCATGCTACAGTCTAGGATCCGTACTGACGTACGAT	Oct2(POU,Homeobox)/Bcell-Oct2-ChIP-Seq(GSE21512)/Homer	0.001	-7.484	0.0013	5205	0.1192	4925.1	0.1142
388	TCAGTAGCGACTCATGCTGAATCGGCATGTACCGTAACTGTAGCTGCA	MafK(bZIP)/C2C12-MafK-ChIP-Seq(GSE36030)/Homer	0.001	-7.406	0.0014	665	0.0152	578.5	0.0134
389	TCAGAGCTATGCCGTAAGTCTCAGACGTATCGTCGAAGTCGATCTGAC	TFE3(bHLH)/MEF-TFE3-ChIP-Seq(GSE75757)/Homer	0.001	-7.32	0.0016	399	0.0091	334.6	0.0078
390	GTCATCGACTAGCTAGAGTCGTCACGATCTAGGACTGATCGATCTCAGCTAGCTGAAGTCGCTACAGTTCAGGATCGATC	p63(p53)/Keratinocyte-p63-ChIP-Seq(GSE17611)/Homer	0.001	-7.303	0.0016	1495	0.0342	1359.6	0.0315
391	ATGCGCATCGATGATCAGCTCTGAACTGCGTACGTATCAGTGACCGATGCATGATCCGAT	HSF21(HSF)/col-HSF21-DAP-Seq(GSE60143)/Homer	0.001	-7.289	0.0016	898	0.0206	796.6	0.0185
392	ATGCATGCATCGTACGAGCTAGTCGCTAAGTCTCAGGACTACTGTCGA	E-box(bHLH)/Promoter/Homer	0.001	-7.259	0.0017	192	0.0044	149.1	0.0035
393	CGATCTGACGTAAGCTAGTCTGCACTGAACGTAGCTGCTA	Pax7(Paired,Homeobox)/Myoblast-Pax7-ChIP-Seq(GSE25064)/Homer	0.001	-7.223	0.0017	2749	0.0629	2558.4	0.0593
394	GTACCATGTAGCAGTCCTAGCATGCTGACGTAGCATGCATACGTGCATGTACACTGATCG	LOB(LOBAS2)/col-LOB-DAP-Seq(GSE60143)/Homer	0.001	-7.171	0.0018	1183	0.0271	1065.8	0.0247
395	ATGCGTACCGTAAGCTGCATTACGAGCTAGCTAGTCAGCT	Sox6(HMG)/Myotubes-Sox6-ChIP-Seq(GSE32627)/Homer	0.001	-7.105	0.0019	17696	0.4051	17158.4	0.3977
396	ACTGGATCGACTACTGACGTCATGACTGACGTAGCTCGAT	RUNX-AML(Runt)/CD4+-PolII-ChIP-Seq(Barski_et_al.)/Homer	0.001	-7.099	0.0019	4043	0.0926	3807.2	0.0882
397	GTCAGCTAGCTATCGAATCGACGTAGTCTCGATCGATGAC	WRKY40(WRKY)/colamp-WRKY40-DAP-Seq(GSE60143)/Homer	0.001	-6.998	0.0021	7787	0.1783	7446	0.1726
398	CGTAAGCTCGATAGCTCTGACTGACGTAGCATGCATGCAT	SOL1(CPP)/colamp-SOL1-DAP-Seq(GSE60143)/Homer	0.001	-6.957	0.0022	28292	0.6477	27634.2	0.6405
399	CATGGATCCTGAAGTCCTAGCGTAGCTAGCATGATCGATCAGTCCTAGCGTACATGCTAG	PLT1(AP2EREBP)/colamp-PLT1-DAP-Seq(GSE60143)/Homer	0.001	-6.928	0.0023	572	0.0131	495.5	0.0115
400	TCGATCGATACGGATCGTCAGTACCGATAGCTGTCATGCA	Nkx3.1(Homeobox)/LNCaP-Nkx3.1-ChIP-Seq(GSE28264)/Homer	0.01	-6.852	0.0024	17994	0.4119	17459.4	0.4047
401	TAGCGTACCTAGCAGTTCGACGTACGTAGCATGACTTGACAGTCACTGATCGAGTCCTAG	AS2(LOBAS2)/col-AS2-DAP-Seq(GSE60143)/Homer	0.01	-6.789	0.0026	223	0.0051	178.2	0.0041
402	CGTAGACTCGATATCGGTACGCATCATGCGTATACGGCATGTACCGTACATGATGCGCTACTAGGCATGCATGCATGACT	MafB(bZIP)/BMM-Mafb-ChIP-Seq(GSE75722)/Homer	0.01	-6.733	0.0027	2394	0.0548	2224.9	0.0516
403	ATGCAGCTTCAGTGACTCAGATGCTGCAACGTATCGGATCACTGAGTC	NRF1(NRF)/MCF7-NRF1-ChIP-Seq(Unpublished)/Homer	0.01	-6.73	0.0027	225	0.0052	180.7	0.0042
404	CATGGTCAAGTCCGTACTAGGATCCGATACTGACGTGTACCGTACGTA	bZIP69(bZIP)/col-bZIP69-DAP-Seq(GSE60143)/Homer	0.01	-6.704	0.0028	413	0.0095	350.3	0.0081
405	TCGATGCACAGTTCGAGATCAGTCCGTACGTAACTGAGTCCGTACGTATCAGCGATAGTC	AT5G25475(ABI3VP1)/col-AT5G25475-DAP-Seq(GSE60143)/Homer	0.01	-6.69	0.0028	8973	0.2054	8611.4	0.1996
406	CTAGCATGACGTAGTCGCTAAGCTAGTCAGCTTCAGCTGAACTGCATGGCATATGCCGTA	THRa(NR)/C17.2-THRa-ChIP-Seq(GSE38347)/Homer	0.01	-6.552	0.0032	2090	0.0478	1936	0.0449
407	GCATACGTCGATAGTCAGTCGCATCGTACGTACGATCGATCGATCTAGACTGGCTAGCTA	AGL15(MADS)/col-AGL15-DAP-Seq(GSE60143)/Homer	0.01	-6.523	0.0033	2243	0.0513	2082	0.0483
408	AGCTTACGCGATTCAGAGCTACGTGATCCTGATAGCAGCTATGCCTGACGTAATCGAGTCCTAGACTGCTGAGTCATCGA	PAX6(Paired,Homeobox)/Forebrain-Pax6-ChIP-Seq(GSE66961)/Homer	0.01	-6.523	0.0033	804	0.0184	714.9	0.0166
409	GATCAGCTCTAGGATCTGACCTAGCGTAGTACCGTAGCATGTCACTGA	CBF3(AP2EREBP)/colamp-CBF3-DAP-Seq(GSE60143)/Homer	0.01	-6.405	0.0037	3213	0.0736	3017	0.0699
410	GACTGCATACGTACGTACTGCGTAAGTCAGCTCGATATCGGCATACTGCGATCTAGCGTA	WRKY50(WRKY)/col-WRKY50-DAP-Seq(GSE60143)/Homer	0.01	-6.38	0.0038	13228	0.3028	12787.6	0.2964
411	TCGACGTAAGTCCGTACTAGAGTCCGATACTGGACTAGCTACTGGACT	HLH-1(bHLH)/cElegans-Embryo-HLH1-ChIP-Seq(modEncode)/Homer	0.01	-6.304	0.0041	5273	0.1207	5014.7	0.1162
412	AGTCACTGACGTCATGCTGAGCTACGATCGATGACTGACTGTCAGTACACTGACTGGATC	ANAC042(NAC)/col-ANAC042-DAP-Seq(GSE60143)/Homer	0.01	-6.293	0.0041	2872	0.0657	2690.9	0.0624
413	GTACGTACGTACGTACGTACGTACGTACGTACGTACGTAC	SeqBias: C/A-bias	0.01	-6.29	0.0041	43671	0.9997	43116.3	0.9994
414	TGCATCGATAGCGTACTCAGCTAGGTCAGCTATCAGGACT	ETS(ETS)/Promoter/Homer	0.01	-6.274	0.0042	2130	0.0488	1977	0.0458
415	CTAGGTACCATGGACTCGATCATGGTCAGTACGACTCGATCGATCGAT	WRKY27(WRKY)/colamp-WRKY27-DAP-Seq(GSE60143)/Homer	0.01	-6.221	0.0044	12886	0.295	12456.1	0.2887
416	TCAGAGCTGTACCGTAACGTCGTACGTACGTAGCTAGACT	Cdx2(Homeobox)/mES-Cdx2-ChIP-Seq(GSE14586)/Homer	0.01	-6.188	0.0046	13761	0.315	13316.7	0.3087
417	CGATCGTAGTACACGTACGTTCAGGCATCAGTTACGGTCACGTAAGTCCGTATGCACATG	NAC2(NAC)/colamp-NAC2-DAP-Seq(GSE60143)/Homer	0.01	-6.178	0.0046	6830	0.1564	6532.8	0.1514
418	ATGCGACTACTGCAGTGATCACGTTACGTACG	Smad2(MAD)/ES-SMAD2-ChIP-Seq(GSE29422)/Homer	0.01	-6.149	0.0047	7669	0.1756	7351.2	0.1704
419	TGACCATGACGTACGTACTGCGTAAGTCAGCTGCATTCGA	WRKY30(WRKY)/colamp-WRKY30-DAP-Seq(GSE60143)/Homer	0.01	-6.108	0.0049	2759	0.0632	2584.7	0.0599
420	CTAGCGATCTAGCGATCTGAGCATTCAGCAGTAGTCCGTAAGTCACTGACGTACTGGTCA	BIM1(bHLH)/colamp-BIM1-DAP-Seq(GSE60143)/Homer	0.01	-6.106	0.0049	637	0.0146	561.1	0.013
421	CGATCGTAAGTCACGTACGTTCAGGCATCGTAGCTAGCTACGTAAGTCCGTAGTCAACTG	ANAC058(NAC)/col-ANAC058-DAP-Seq(GSE60143)/Homer	0.01	-6.013	0.0054	5898	0.135	5628.3	0.1305
422	AGTCATCGCTAGAGCTGACTCTAGAGTCAGTCGCTACAGTTCAGTCAGGATCCTGATCGAGATC	RFX(HTH)/K562-RFX3-ChIP-Seq(SRA012198)/Homer	0.01	-6.009	0.0054	412	0.0094	353.7	0.0082
423	AGTCCGATACTGATCGTGACGCTACATGATCGTGACCGATACTGTAGCGTACGTCA	Tlx?(NR)/NPC-H3K4me1-ChIP-Seq(GSE16256)/Homer	0.01	-5.997	0.0054	1190	0.0272	1083.5	0.0251
424	CTGATCAGGCTAAGCTAGTCGACTCTGACTAGTGCACTGAAGTCGTACGATCACTGTCGA	ZBTB12(Zf)/HEK293-ZBTB12.GFP-ChIP-Seq(GSE58341)/Homer	0.01	-5.951	0.0057	2395	0.0548	2236.1	0.0518
425	ATGCTAGCAGCTAGCTTGACGACTTCAGTACGGTCACTGAATCGTAGCGACTCAGTAGTCAGCTTCGAATCGTGCATGCA	HRE(HSF)/HepG2-HSF1-ChIP-Seq(GSE31477)/Homer	0.01	-5.88	0.0061	726	0.0166	646.4	0.015
426	CGATCGATAGCTAGCTACTGACGTCGTAAGTCACTGACTGCGTAGTAC	SPL3(SBP)/colamp-SPL3-DAP-Seq(GSE60143)/Homer	0.01	-5.83	0.0064	465	0.0106	403.2	0.0093
427	GCATCAGTCGATAGTCGATCGCTACGATCGATCGATGCTACGATCTAGACTGGCTAGCTA	AGL25(MADS)/colamp-AGL25-DAP-Seq(GSE60143)/Homer	0.01	-5.784	0.0066	857	0.0196	770.5	0.0179
428	CTGACATGACTGACGTATGCCGTACATGTACGATGCGCTATACGCTGACTAGACTGACGTATGCCGTATAGC	RAR:RXR(NR),DR5/ES-RAR-ChIP-Seq(GSE56893)/Homer	0.01	-5.779	0.0067	68	0.0016	47.5	0.0011
429	ATGCGATCCGTACGTAACGTATGCCGTAACGTCGATCTAGACTGGTAC	HAT1(Homeobox)/col-HAT1-DAP-Seq(GSE60143)/Homer	0.01	-5.743	0.0069	3769	0.0863	3566.3	0.0827
430	CGATTCGAGATCACGTACGTTCAGGCTACGATCGTACGTACGTAATGCCGTATGCACTAG	ANAC028(NAC)/col-ANAC028-DAP-Seq(GSE60143)/Homer	0.01	-5.718	0.007	7323	0.1676	7024.6	0.1628
431	AGTCCTAGACGTACGTACTGCGTAAGTCAGCTGCTAGCAT	WRKY24(WRKY)/colamp-WRKY24-DAP-Seq(GSE60143)/Homer	0.01	-5.707	0.0071	11071	0.2534	10691.3	0.2478
432	ACGTCGTATCAGACGTATGCCTGATGACCTAGCAGTTACGGTCAAGTC	BIM3(bHLH)/col-BIM3-DAP-Seq(GSE60143)/Homer	0.01	-5.69	0.0072	686	0.0157	610.3	0.0141
433	TCGACTAGGCTACGTAACGTGTCAACGTCGATGATCAGCTGCATGCTA	At5g29000(G2like)/col-At5g29000-DAP-Seq(GSE60143)/Homer	0.01	-5.594	0.0079	4809	0.1101	4578.9	0.1061
434	GACTAGTCCGTACGTAAGTCAGCTACTGGACTGTACATGC	MYB77(MYB)/col-MYB77-DAP-Seq(GSE60143)/Homer	0.01	-5.593	0.0079	14480	0.3315	14041.2	0.3255
435	GCTAGCATGCTAGCATGCATCGTACGTAAGTCAGTCACTGGCATGCATCGTAGCTAGCTA	MYB73(MYB)/col-MYB73-DAP-Seq(GSE60143)/Homer	0.01	-5.558	0.0082	27248	0.6238	26643.8	0.6176
436	CGATACGTGTACAGCTCTGAACTGCGTACTGAACTGTGACCGATACGTAGTCAGCTCTGA	AT1G10720(BSD)/col-AT1G10720-DAP-Seq(GSE60143)/Homer	0.01	-5.535	0.0083	195	0.0045	158	0.0037
437	CGATCGATGCATGACTACGTCGTACGTAACTGTAGCCGTACGTACGTA	AT5G60130(ABI3VP1)/col-AT5G60130-DAP-Seq(GSE60143)/Homer	0.01	-5.515	0.0085	28075	0.6427	27464	0.6366
438	GCATACGTAGTCAGCTCTGAACTGCGTACGTATACGTGACGCATGCATGATCGCATCGTA	HSFB3(HSF)/colamp-HSFB3-DAP-Seq(GSE60143)/Homer	0.01	-5.501	0.0086	646	0.0148	574.9	0.0133
439	CATGCTGAGATCCGTAAGTCACTGGCATAGTCCGATGATCGACTAGCT	bHLH157(bHLH)/col-bHLH157-DAP-Seq(GSE60143)/Homer	0.01	-5.32	0.0103	2466	0.0565	2314.2	0.0536
440	CGTATCGAGATCGCATCGTAACGTGTACTCAGGTCAGACTCGTACTAG	DREF/Drosophila-Promoters/Homer	0.01	-5.273	0.0107	643	0.0147	573.2	0.0133
441	TCAGAGCTGTCACGTAACGTATGCCGTAACGTACGTCTGA	PHV(HB)/col-PHV-DAP-Seq(GSE60143)/Homer	0.01	-5.259	0.0109	6890	0.1577	6613.2	0.1533
442	GTACCAGTACTGACTGACTGGATCACTGACGTACTGACTGAGTCGATC	KLF6(Zf)/PDAC-KLF6-ChIP-Seq(GSE64557)/Homer	0.01	-5.225	0.0112	3800	0.087	3606.8	0.0836
443	TGACCTGAAGTCAGTCACTGGATCGACTGCAT	At5g18450(AP2EREBP)/col-At5g18450-DAP-Seq(GSE60143)/Homer	0.01	-5.211	0.0114	6858	0.157	6583.5	0.1526
444	GCATATCGCATGGTACGCTAAGTCTCAGTGACGTCATGCA	Arnt:Ahr(bHLH)/MCF7-Arnt-ChIP-Seq(Lo_et_al.)/Homer	0.01	-5.195	0.0115	7003	0.1603	6725.4	0.1559
445	GTACCATGAGCTAGCTTCAGTGCATGACAGCTCGTACGTA	WRKY33(WRKY)/col-WRKY33-DAP-Seq(GSE60143)/Homer	0.01	-5.099	0.0126	9977	0.2284	9637.8	0.2234
446	CTGACTGAGCATGACTAGTCTCGACTAGCGTAACGTGATCAGCTTCAG	GATA4(C2C2gata)/col-GATA4-DAP-Seq(GSE60143)/Homer	0.01	-5.032	0.0135	7804	0.1786	7512.6	0.1741
447	CGATTCGAGTACACGTACGTTCAGGCATGCATGCTACGTACGTAAGTCCGTATGCACATG	ANAC020(NAC)/col-ANAC020-DAP-Seq(GSE60143)/Homer	0.01	-5.03	0.0135	6222	0.1424	5967.6	0.1383
448	GATCGATCGCTAGTCAGACTATGCTCGACGATCGATCTAG	HAT2(Homeobox)/colamp-HAT2-DAP-Seq(GSE60143)/Homer	0.01	-5.005	0.0138	15127	0.3463	14697.1	0.3407
449	CTAGCTAGGCATCGATCTGAGTCAGCTAATGCCGTACAGTGACTCGTATGCA	Hnf1(Homeobox)/Liver-Foxa2-Chip-Seq(GSE25694)/Homer	0.01	-4.954	0.0145	2849	0.0652	2690.5	0.0624
450	AGCTGCTACTGACGTAACGTAGCTCTAGCTGACGTAAGCT	AT1G20910(ARID)/col-AT1G20910-DAP-Seq(GSE60143)/Homer	0.01	-4.878	0.0156	29604	0.6777	29002.3	0.6722
451	CTAGTAGCATGCCTAGAGTCAGTCCTAGGACTGACTGCTA	CRF10(AP2EREBP)/col100-CRF10-DAP-Seq(GSE60143)/Homer	0.01	-4.821	0.0165	3945	0.0903	3755.4	0.087
452	CGTACTGACGTAGCATGACTAGCTTCGACTAGCGTAACGTAGTCAGCTCTGACTGACGTA	GATA1(C2C2gata)/colamp-GATA1-DAP-Seq(GSE60143)/Homer	0.01	-4.792	0.0169	3555	0.0814	3377.5	0.0783
453	AGTCACGTACGTTCAGGCTAGCTAATGCCGTACGATAGTCCGTAGTCAACTGGATCGCAT	SND3(NAC)/col-SND3-DAP-Seq(GSE60143)/Homer	0.01	-4.774	0.0172	8139	0.1863	7847.3	0.1819
454	CATGCTAGAGTCACTGACTGGTACCATGTACG	AT1G28160(AP2EREBP)/colamp-AT1G28160-DAP-Seq(GSE60143)/Homer	0.01	-4.681	0.0188	4266	0.0977	4070.5	0.0943
455	AGCTCGTACGTAAGTCCTAGCTAGGTACGACT	MYB101(MYB)/colamp-MYB101-DAP-Seq(GSE60143)/Homer	0.01	-4.653	0.0193	22829	0.5226	22304.1	0.517
456	GCTATCGACGTACTGAACTGACGTAGTCCGTACGTAAGTCCTAGTGCA	WRKY42(WRKY)/colamp-WRKY42-DAP-Seq(GSE60143)/Homer	0.01	-4.645	0.0194	3487	0.0798	3314.5	0.0768

## Sheet: ArR_30min_2
Homer Known Motif Enrichment Results (ArR_30min_2)
Total Target Sequences = 37199, Total Background Sequences = 36502
Rank	Motif	Name	P-value	log P-pvalue	q-value (Benjamini)	# Target Sequences with Motif	% of Targets Sequences with Motif	# Background Sequences with Motif	% of Background Sequences with Motif
1	CGTACTAGACGTACGTGCTACTAGACTGAGTCCTGACTAG	MYB116(MYB)/colamp-MYB116-DAP-Seq(GSE60143)/Homer	1e-60	-138.8	0	7317	0.1967	5997.3	0.1643
2	TGCAACTGTACGATGCAGTCGACTTCGAATCG	ZNF711(Zf)/SHSY5Y-ZNF711-ChIP-Seq(GSE20673)/Homer	1e-51	-118.7	0	5803	0.156	4704.5	0.1289
3	TCAGCTGACGTACGTATACGGCATCTAGCTGACGTACGTATACGGACT	IRF1(IRF)/PBMC-IRF1-ChIP-Seq(GSE43036)/Homer	1e-47	-108.3	0	1926	0.0518	1344	0.0368
4	CTGAACTGACTGAGTCAGTCAGCTCTAGTACG	ZFX(Zf)/mES-Zfx-ChIP-Seq(GSE11431)/Homer	1e-46	-106.7	0	4333	0.1165	3431.8	0.094
5	GACTACGTCTGATGACTAGCCGATGCTAGTCAGATCGACT	MYB57(MYB)/col-MYB57-DAP-Seq(GSE60143)/Homer	1e-42	-98.66	0	6047	0.1626	5012.7	0.1374
6	GTACAGCTTCGAGTACAGTCCAGTCGTAGTCAGATCGCAT	MYB62(MYB)/colamp-MYB62-DAP-Seq(GSE60143)/Homer	1e-40	-92.89	0	12252	0.3294	10852.1	0.2974
7	CTGAATCGAGCTAGCTACGTTAGCCTGATACGCGATACGTGACTAGTC	ISRE(IRF)/ThioMac-LPS-Expression(GSE23622)/Homer	1e-38	-89.8	0	1253	0.0337	832.6	0.0228
8	GCATGACTGCATATGCCTGAGATCCTGAGATCCTAGGACTCTAGGACTTACGCGTACGTA	BAM8(BES1)/col-BAM8-DAP-Seq(GSE60143)/Homer	1e-31	-72.09	0	726	0.0195	447	0.0122
9	ATGCGACTACGTCTAGACGTACGTACGTCTGAGATCGCTAAGCTCGTA	Foxa2(Forkhead)/Liver-Foxa2-ChIP-Seq(GSE25694)/Homer	1e-29	-68.27	0	8745	0.2351	7689	0.2107
10	AGCTCATGGCATGATCTGCACTAGGATCACGT	Tgif2(Homeobox)/mES-Tgif2-ChIP-Seq(GSE55404)/Homer	1e-27	-63.24	0	21961	0.5904	20520.8	0.5623
11	GACTACGTCGATAGCTAGTCCGTAACTGACTGCGATCTAG	NGA4(ABI3VP1)/col-NGA4-DAP-Seq(GSE60143)/Homer	1e-27	-62.59	0	11972	0.3219	10798	0.2959
12	GACTACGTCTGACGTAACGTACGTCGTATCAGTGACCATG	ATHB23(ZFHD)/col-ATHB23-DAP-Seq(GSE60143)/Homer	1e-26	-62.06	0	13155	0.3537	11937.8	0.3271
13	AGCTGTCACGTAACGTACGTCTGATCAGATGC	Lhx2(Homeobox)/HFSC-Lhx2-ChIP-Seq(GSE48068)/Homer	1e-26	-61.96	0	14259	0.3834	13002.2	0.3563
14	ACGTCTAGCGTAACGTAGCTCGTATCAGATGC	ATHB34(ZFHD)/colamp-ATHB34-DAP-Seq(GSE60143)/Homer	1e-25	-59.32	0	11590	0.3116	10457.3	0.2866
15	TGCAGTACCGTAATCGACTGACGTCTAGCGATTCGAAGTC	ZEB1(Zf)/PDAC-ZEB1-ChIP-Seq(GSE64557)/Homer	1e-25	-58.41	0	7327	0.197	6420.7	0.176
16	AGTCCGATCTGACGTAACGTCAGTTCAGTGAC	Isl1(Homeobox)/Neuron-Isl1-ChIP-Seq(GSE31456)/Homer	1e-22	-52.83	0	18988	0.5105	17686.9	0.4847
17	GCTACGATCGATACGTGCATCGTAGATCGATCACTGAGCT	GTL1(Trihelix)/colamp-GTL1-DAP-Seq(GSE60143)/Homer	1e-22	-51.68	0	15452	0.4154	14247	0.3904
18	AGTCCAGTTCAGATGCAGTCCGATCGTAGTCAGATCGCAT	BOS1(MYB)/col-BOS1-DAP-Seq(GSE60143)/Homer	1e-22	-51.07	0	9021	0.2425	8073.7	0.2212
19	GACTCGATCGATCTGAGTACAGTCCGATCGTAGTCAGATCGCATGCAT	MYB121(MYB)/col-MYB121-DAP-Seq(GSE60143)/Homer	1e-21	-50.29	0	5212	0.1401	4498.2	0.1233
20	CGTACATGAGTCGACTTGCACGTAACGTACGTCTGATCAG	Lhx1(Homeobox)/EmbryoCarcinoma-Lhx1-ChIP-Seq(GSE70957)/Homer	1e-21	-49.14	0	15761	0.4237	14571.3	0.3993
21	CTAGTCGACTGACGTATACGGACTTCAGTCGAGTCATGCATACGAGCT	IRF2(IRF)/Erythroblas-IRF2-ChIP-Seq(GSE36985)/Homer	1e-21	-48.99	0	1726	0.0464	1339.8	0.0367
22	CGTACGTACTAGCAGTGACTCGTACATGCATGCGATCTGACTGACTGA	MS188(MYB)/colamp-MS188-DAP-Seq(GSE60143)/Homer	1e-21	-48.61	0	9547	0.2567	8593.4	0.2355
23	AGCTGCATACTGACGTAGTCACGTCTAGTACG	Smad3(MAD)/NPC-Smad3-ChIP-Seq(GSE36673)/Homer	1e-20	-48.01	0	14964	0.4023	13808.2	0.3784
24	GCATTCGAACGTCGTAACTGACTGAGCTGCATGACTGCTA	SRS7(SRS)/colamp-SRS7-DAP-Seq(GSE60143)/Homer	1e-20	-47.65	0	23473	0.6311	22160.1	0.6073
25	ACGTCTGACGTAACGTACGTCGTATGCAATCG	ATHB24(ZFHD)/colamp-ATHB24-DAP-Seq(GSE60143)/Homer	1e-20	-47.19	0	10936	0.294	9932.7	0.2722
26	GACTCTGAGTACAGTCCGATCGTAGTCAGATCGCATGCATGCATCGAT	AT3G10580(MYBrelated)/colamp-AT3G10580-DAP-Seq(GSE60143)/Homer	1e-19	-45.23	0	5409	0.1454	4714.3	0.1292
27	CGTACGTAAGCTGACTTGCAGTCAACGTAGCTCTGATCAG	Lhx3(Homeobox)/Neuron-Lhx3-ChIP-Seq(GSE31456)/Homer	1e-19	-44.09	0	21743	0.5846	20483.4	0.5613
28	GACTGACTGATCCGTAGTACAGTCGCATCGTAGTACGATCGCATGCTA	MYB74(MYB)/colamp-MYB74-DAP-Seq(GSE60143)/Homer	1e-19	-44.04	0	6047	0.1626	5319.5	0.1458
29	AGTCTAGCGACTACGTCTAGACGTACGTACGTCTGAAGTCGCTAGACTCGTACTAGACTG	Foxa3(Forkhead)/Liver-Foxa3-ChIP-Seq(GSE77670)/Homer	1e-19	-43.93	0	3993	0.1074	3409.3	0.0934
30	CTGAGTACGACTAGTCCAGTTGCACTGAACGTAGCTGATCCTAGCGATACTGATGCGACTCTGAGATCGACTAGCTGATC	Mouse_Recombination_Hotspot(Zf)/Testis-DMC1-ChIP-Seq(GSE24438)/Homer	1e-18	-41.79	0	793	0.0213	561.7	0.0154
31	ATGCTGCAAGTCCGTAAGTCAGTCACGTACTGATGCGTCA	E2A(bHLH),near_PU.1/Bcell-PU.1-ChIP-Seq(GSE21512)/Homer	1e-18	-41.66	0	4709	0.1266	4086.4	0.112
32	TCAGGACTACGTCGTAACTGACTGACTGAGTCCGTAGTCA	TBP3(MYBrelated)/col-TBP3-DAP-Seq(GSE60143)/Homer	1e-18	-41.55	0	8459	0.2274	7617.8	0.2088
33	CTGATCAGCAGTCTAGACTGCTAGGATCATCGACTGCTGATCAGGATC	Sp5(Zf)/mES-Sp5.Flag-ChIP-Seq(GSE72989)/Homer	1e-17	-40.79	0	3186	0.0857	2686.6	0.0736
34	AGTCCGTATGACATGCGCATCTGAGTACGATC	MYB55(MYB)/colamp-MYB55-DAP-Seq(GSE60143)/Homer	1e-17	-40.78	0	10134	0.2725	9222.5	0.2527
35	CGATCAGTCTAGGCTAAGTCCGTATCAGAGTCACGTACTGACGTGTACGCTAGCTAGCTA	bZIP52(bZIP)/colamp-bZIP52-DAP-Seq(GSE60143)/Homer	1e-17	-40.61	0	8279	0.2226	7454.6	0.2043
36	CGTACGTACTAGACGTACGTCGTAACTGACTGACGTCTGATCGATCGA	MYB4(MYB)/col200-MYB4-DAP-Seq(GSE60143)/Homer	1e-17	-39.39	0	6428	0.1728	5712.1	0.1565
37	TCAGTACGTAGCACGTACTGCGATAGTCCGTATACGAGTC	Meis1(Homeobox)/MastCells-Meis1-ChIP-Seq(GSE48085)/Homer	1e-16	-38.93	0	9183	0.2469	8330.8	0.2283
38	TCAGTCAGGCTACGTATACGGACTTCAGTCGACTGACGTATACGGACT	IRF8(IRF)/BMDM-IRF8-ChIP-Seq(GSE77884)/Homer	1e-16	-38.72	0	3121	0.0839	2638.6	0.0723
39	CTAGCTAGCGTACGTATACGCGATCTAGCTGACTGACGTATACGGACT	PU.1:IRF8(ETS:IRF)/pDC-Irf8-ChIP-Seq(GSE66899)/Homer	1e-16	-38.56	0	1344	0.0361	1042.4	0.0286
40	CGATCTAGTCGAAGCTCGATCTGACGTAAGCTACTGCTAGATGCGATC	Hoxb4(Homeobox)/ES-Hoxb4-ChIP-Seq(GSE34014)/Homer	1e-16	-37.48	0	2084	0.056	1703.5	0.0467
41	TACGTAGCGCTACGATCTAGACGTCAGTCAGTGCTAAGTCGTCAGCAT	FOXK2(Forkhead)/U2OS-FOXK2-ChIP-Seq(E-MTAB-2204)/Homer	1e-16	-37.32	0	6724	0.1808	6009	0.1647
42	GACTTCAGCTAGAGTCAGTCGTACAGTCCTGAAGTCAGTCAGTCGACTAGTCACTGATGC	KLF3(Zf)/MEF-Klf3-ChIP-Seq(GSE44748)/Homer	1e-15	-36.77	0	1064	0.0286	805.2	0.0221
43	TGACATGCCGTAATCGATGCCAGTCATGACTGAGTCGTAC	HEB(bHLH)/mES-Heb-ChIP-Seq(GSE53233)/Homer	1e-15	-35.63	0	5555	0.1493	4920.7	0.1348
44	AGTCCGTACGATAGTCGTCAAGTCACGTCTGA	Unknown2/Drosophila-Promoters/Homer	1e-14	-34.24	0	6575	0.1768	5893.6	0.1615
45	GACTGCATCTAGCGATGATCTCGACATGGATC	Tgif1(Homeobox)/mES-Tgif1-ChIP-Seq(GSE55404)/Homer	1e-14	-34.23	0	22134	0.5951	20977.3	0.5749
46	ACTGCTAGTCGACGATCATGGCTAATCGCGATGTACGCTAAGCTGTAC	Fra1(bZIP)/BT549-Fra1-ChIP-Seq(GSE46166)/Homer	1e-14	-34.03	0	3301	0.0887	2831.2	0.0776
47	CTAGACTGACGTCGTAACTGACTGACGTTCAGCTGATCGA	MYB107(MYB)/col-MYB107-DAP-Seq(GSE60143)/Homer	1e-14	-32.57	0	12650	0.3401	11727.5	0.3214
48	TCGAAGTCCGTAATCGTAGCACGTACTGAGCTACGTAGTC	Ptf1a(bHLH)/Panc1-Ptf1a-ChIP-Seq(GSE47459)/Homer	1e-13	-32.1	0	8812	0.2369	8041.6	0.2204
49	GCTAGCATGCATCAGTACGTGCATGTCAGTACGATCTACG	AT5G47660(Trihelix)/colamp-AT5G47660-DAP-Seq(GSE60143)/Homer	1e-13	-31.77	0	19202	0.5163	18120.1	0.4966
50	GCTATCGACGTACTAGAGCTGTCAGTCACGTAAGTCCGTA	FOXA1(Forkhead)/LNCAP-FOXA1-ChIP-Seq(GSE27824)/Homer	1e-13	-31.75	0	13537	0.3639	12595.5	0.3452
51	CTAGCATGACGTCGTACTAGCATGCGATCTAGTCAGTCAG	MYB3(MYB)/Arabidopsis-MYB3-ChIP-Seq(GSE80564)/Homer	1e-13	-31.31	0	10864	0.2921	10018.6	0.2745
52	GATCAGTCGACTGCTAGTACAGTCGCATGCTAGTACGATC	MYB61(MYB)/colamp-MYB61-DAP-Seq(GSE60143)/Homer	1e-13	-31.2	0	11955	0.3214	11071.1	0.3034
53	TACGTCGACAGTACTGGCTAATGCCGATGTACCGTAACTGTAGCCGTA	NF-E2(bZIP)/K562-NFE2-ChIP-Seq(GSE31477)/Homer	1e-13	-31.06	0	174	0.0047	91.6	0.0025
54	ATGCCTGAATCGTACGAGTCCGATTCAGCGATCTAGAGCTGTCAGTCACGTAAGTCCGTATACGCTGA	Fox:Ebox(Forkhead,bHLH)/Panc1-Foxa2-ChIP-Seq(GSE47459)/Homer	1e-13	-30.25	0	7592	0.2041	6895.6	0.189
55	GACTCGTACGATACGTGCATCGTAAGTCAGTCACTGGACTCAGTCAGT	EMB1789(C3H)/col-EMB1789-DAP-Seq(GSE60143)/Homer	1e-12	-29.69	0	6862	0.1845	6206.6	0.1701
56	CGATCTAGAGTCTCAGAGTCCTGAAGTCCTAGGACTCTAGAGTCTCAG	BZR1(BZR)/col-BZR1-DAP-Seq(GSE60143)/Homer	1e-12	-28.91	0	310	0.0083	196.6	0.0054
57	TACGCTAGTACGAGTCCGTAAGTCAGTCACGTACTGAGTCGATCTAGC	Slug(Zf)/Mesoderm-Snai2-ChIP-Seq(GSE61475)/Homer	1e-12	-28.82	0	1423	0.0383	1150.3	0.0315
58	ACGTCTAGAGCTACGTACGTCTGAAGTCGACTAGCTCGTA	FOXM1(Forkhead)/MCF7-FOXM1-ChIP-Seq(GSE72977)/Homer	1e-12	-28.58	0	11584	0.3114	10743.9	0.2944
59	CGTACTAGCAGTACGTCGTAACTGCATGGCATTCAGCTGA	MYB49(MYB)/col-MYB49-DAP-Seq(GSE60143)/Homer	1e-12	-27.76	0	10541	0.2834	9747.9	0.2671
60	CTGAGTACCTAGCTAGACGTCGTACGTACGTACGTAGCTAGCATCGTA	GT2(Trihelix)/colamp-GT2-DAP-Seq(GSE60143)/Homer	1e-11	-27.46	0	16853	0.4531	15875.2	0.435
61	CAGTTGCAACGTACTGCGTAATCGCGATTGACCGTAACGT	BATF(bZIP)/Th17-BATF-ChIP-Seq(GSE39756)/Homer	1e-11	-27.33	0	3857	0.1037	3393.4	0.093
62	ACGTCAGTAGTCCTAGGATCCGTAAGTCTCAGGACTCTAGAGTCTCGA	At4g18890(BZR)/col-At4g18890-DAP-Seq(GSE60143)/Homer	1e-11	-27.1	0	603	0.0162	440.7	0.0121
63	CAGTCGATGATCAGTCGTCACGATCGTACGATGCATCGATCTAGACTG	SOC1(MADS)/Seedling-SOC1-ChIP-Seq(GSE45846)/Homer	1e-11	-26.94	0	5032	0.1353	4500	0.1233
64	ACGTCTGACGTAACGTACGTCGTATACGACGT	ATHB25(ZFHD)/colamp-ATHB25-DAP-Seq(GSE60143)/Homer	1e-11	-26.78	0	15498	0.4167	14562.6	0.3991
65	TGCAGTACCTAGGATCCATGACGTCGATGCATCGATGCTACGTAGCTAGTACCTGAGATC	CAMTA5(CAMTA)/col-CAMTA5-DAP-Seq(GSE60143)/Homer	1e-11	-26.69	0	2937	0.079	2543	0.0697
66	GCTATCGACGTACTAGAGCTGTCAGTCACGTAAGTCCGTA	FOXA1(Forkhead)/MCF7-FOXA1-ChIP-Seq(GSE26831)/Homer	1e-11	-26.59	0	11727	0.3153	10905.9	0.2989
67	GTACGCTACGATCAGTAGTCGCTACGATCGATAGTCGCTA	WUS1(Homeobox)/colamp-WUS1-DAP-Seq(GSE60143)/Homer	1e-11	-26.49	0	4403	0.1184	3911.1	0.1072
68	CGTACTAGCATGAGCTACTGCGATATCGCGTAGTCAGTCA	Tbet(T-box)/CD8-Tbet-ChIP-Seq(GSE33802)/Homer	1e-11	-26.28	0	8116	0.2182	7436.7	0.2038
69	TGACGCTATGACCGTATCAGGATCCGTACATGCATGCTAGCTAGCTAG	Unknown-ESC-element(?)/mES-Nanog-ChIP-Seq(GSE11724)/Homer	1e-11	-25.97	0	1100	0.0296	876	0.024
70	TACGGACTTGACCGTAACGTGATCGTCACGTAACGTATGCCGTAGACT	HOXA2(Homeobox)/mES-Hoxa2-ChIP-Seq(Donaldson_et_al.)/Homer	1e-11	-25.83	0	1131	0.0304	903.5	0.0248
71	CTAGTCGAGCATCATGGCTATAGCCGATGTACCTGAAGCT	JunB(bZIP)/DendriticCells-Junb-ChIP-Seq(GSE36099)/Homer	1e-10	-25.04	0	2982	0.0802	2595.4	0.0711
72	ATGCGATCGACTAGCTCGATCGATGTCACGATTCGAATCGTAGCTAGC	TATA-Box(TBP)/Promoter/Homer	1e-10	-25.01	0	15523	0.4173	14610.4	0.4004
73	TCGACTGACGTAGCATCGATAGCTTCGATGCATGCAGCAT	TSO1(CPP)/col-TSO1-DAP-Seq(GSE60143)/Homer	1e-10	-24.83	0	3586	0.0964	3159.5	0.0866
74	TCGAACGTCATGGCTATAGCCGATGTACGCTAACGTATGC	AP-1(bZIP)/ThioMac-PU.1-ChIP-Seq(GSE21512)/Homer	1e-10	-24.77	0	4178	0.1123	3714.7	0.1018
75	CTAGTCGACGATCTAGGCATCAGTCTAGGATCCGTAGTCA	CEBP:AP1(bZIP)/ThioMac-CEBPb-ChIP-Seq(GSE21512)/Homer	1e-10	-24.7	0	8456	0.2273	7779.3	0.2132
76	ATGCCTGAAGTCTCAGACGTCTAGCATGTGAC	ABF1(bZIP)/Arabidopsis-ABF1-ChIP-Seq(GSE80564)/Homer	1e-10	-24.45	0	3027	0.0814	2642	0.0724
77	TCGATAGCTGACCTGAAGTCACTGGACTCATG	c-Myc(bHLH)/LNCAP-cMyc-ChIP-Seq(Unpublished)/Homer	1e-10	-23.86	0	1750	0.047	1469.5	0.0403
78	CGATCGTACGATCGATAGTCCTGAGATCCTGAGATCCTAGGCATCTAGGACTTCAGGCTA	At4g36780(BZR)/col-At4g36780-DAP-Seq(GSE60143)/Homer	1e-10	-23.44	0	1216	0.0327	989.7	0.0271
79	CGTACGTACGTAGCATGCATTACGGTACGACTACTGCGTAATCGACGTGTACCGTAAGCT	Bach1(bZIP)/K562-Bach1-ChIP-Seq(GSE31477)/Homer	1e-10	-23.42	0	230	0.0062	143.1	0.0039
80	CATGCTAGTCGAACGTACTGCGTATAGCCGATTGACCGTAAGCTGATC	Fra2(bZIP)/Striatum-Fra2-ChIP-Seq(GSE43429)/Homer	1e-10	-23.4	0	2446	0.0658	2110.8	0.0578
81	AGTCGTACAGCTCTAGAGTCCGATACTGCGTAACTGGTCA	Zic(Zf)/Cerebellum-ZIC1.2-ChIP-Seq(GSE60731)/Homer	1e-10	-23.32	0	2286	0.0615	1963.4	0.0538
82	CGATCAGTAGTCGATCGTCACGTACGTAGCTAGCATGCATCTAGCATG	AGL63(MADS)/col-AGL63-DAP-Seq(GSE60143)/Homer	1e-09	-23	0	11812	0.3176	11033.9	0.3024
83	CGTACGTACGTACGTAAGTCAGTCCTAGATCGCGATGCTA	AT1G76870(Trihelix)/col-AT1G76870-DAP-Seq(GSE60143)/Homer	1e-09	-22.95	0	4761	0.128	4279.4	0.1173
84	TCGAGTACTCAGACTGACGTCGTACGTACGTACGTAGCTA	AT1G76880(Trihelix)/col-AT1G76880-DAP-Seq(GSE60143)/Homer	1e-09	-22.68	0	6414	0.1724	5850	0.1603
85	CTGATACGACGTCTAGCGTATCGACTGACGAT	At5g04390(C2H2)/col200-At5g04390-DAP-Seq(GSE60143)/Homer	1e-09	-22.4	0	31051	0.8348	30014.3	0.8225
86	CTGATACGGCATAGCTAGCTAGTCTCGAACTGCAGTAGCTAGCTGATC	IRF3(IRF)/BMDM-Irf3-ChIP-Seq(GSE67343)/Homer	1e-09	-22.34	0	3972	0.1068	3541.5	0.0971
87	ATGCATGCATCGTACGAGCTAGTCGCTAAGTCTCAGGACTACTGTCGA	E-box(bHLH)/Promoter/Homer	1e-09	-22.29	0	186	0.005	111	0.003
88	TCAGGACTCAGTCTGAAGCTCTAGGACTTGCACTGAAGTC	HLF(bZIP)/HSC-HLF.Flag-ChIP-Seq(GSE69817)/Homer	1e-09	-22.12	0	11134	0.2993	10389.6	0.2847
89	GCATGATCGATCCGTACGTAAGTCACTGACTGGACTGATCTGCAGCTACGTACGTAGCAT	MYB3R5(MYB)/col-MYB3R5-DAP-Seq(GSE60143)/Homer	1e-09	-22.11	0	1646	0.0443	1384.6	0.0379
90	CTAGCATGCATGAGCTGACTCGTAGATCAGCTGTCAATGCTCGACTAGCATGACGTAGTCCTGA	LXRE(NR),DR4/RAW-LXRb.biotin-ChIP-Seq(GSE21512)/Homer	1e-09	-22.1	0	376	0.0101	263.8	0.0072
91	CGTATAGCAGTCCTAGCAGTCTAGCTGAGTACGCATTCGACGTAGCATAGCTCTAGTCGA	PAX3:FKHR-fusion(Paired,Homeobox)/Rh4-PAX3:FKHR-ChIP-Seq(GSE19063)/Homer	1e-09	-21.73	0	2641	0.071	2302.8	0.0631
92	CTAGTCGAACGTACTGCGTAATGCACGTGTACCGTAAGCTGATCGTAC	Atf3(bZIP)/GBM-ATF3-ChIP-Seq(GSE33912)/Homer	1e-09	-21.64	0	3791	0.1019	3377.1	0.0925
93	GATCGATCGATCCGTAGTACAGTCGCATCGTAGTACGATC	MYB58(MYB)/colamp-MYB58-DAP-Seq(GSE60143)/Homer	1e-09	-21.42	0	8104	0.2179	7481	0.205
94	GACTGTACTGCAACGTGATCGCTATCGAACGTAGTCCGTA	Pdx1(Homeobox)/Islet-Pdx1-ChIP-Seq(SRA008281)/Homer	1e-09	-21.22	0	10781	0.2899	10060.3	0.2757
95	TCGAGCTATGACGCTACTAGGATCCGATACTGCGATAGCTGACTCTAG	E-box/Drosophila-Promoters/Homer	1e-09	-21.22	0	929	0.025	743.5	0.0204
96	TCAGTCAGTAGCAGTCCTGAAGTCCTAGACGTACTGATCG	c-Myc(bHLH)/mES-cMyc-ChIP-Seq(GSE11431)/Homer	1e-09	-21.19	0	1406	0.0378	1171.5	0.0321
97	GCTAGCTAGCTATCGAGTACCTAGGATCACTGACGTCAGT	CAMTA1(CAMTA)/col-CAMTA1-DAP-Seq(GSE60143)/Homer	1e-09	-21.15	0	3565	0.0958	3169.2	0.0868
98	TGACTCGACTGACTGAATGCGATCCTAGTACGGACTGACTGATCTCGACTGACTGAATGCGATCCTAGATCGGACTGACT	Tcfcp2l1(CP2)/mES-Tcfcp2l1-ChIP-Seq(GSE11431)/Homer	1e-08	-20.65	0	606	0.0163	462.2	0.0127
99	CTAGGCATGATCCGTAAGTCTCAGGACTCTAG	CLOCK(bHLH)/Liver-Clock-ChIP-Seq(GSE39860)/Homer	1e-08	-20.57	0	2157	0.058	1862.1	0.051
100	GTCACTAGAGCTTCGATGCACAGTAGCTCGTACTGAACGT	ATHB33(ZFHD)/col-ATHB33-DAP-Seq(GSE60143)/Homer	1e-08	-20.36	0	16132	0.4337	15271.7	0.4185
101	CTAGAGTCAGCTACTGCGTACAGTCGTACTGATAGCTGAC	Unknown5/Drosophila-Promoters/Homer	1e-08	-20.27	0	5376	0.1445	4888.9	0.134
102	TCGAGTACTCGATCGACATGATGCACGTACTGACTGAGTCCGTACTAGAGTCATCGAGTC	Unknown3/Drosophila-Promoters/Homer	1e-08	-19.87	0	475	0.0128	353	0.0097
103	ACTGGTACAGTCCTGAATGCACTGAGCTTACG	E-box/Arabidopsis-Promoters/Homer	1e-08	-19.6	0	1893	0.0509	1625.5	0.0445
104	CGTACTGACTAGCTGAAGTCGCTACGATATCGGACTGATCAGTCCTGACTAGCTAGAGTCGCTACGATCTAGGATCGATC	p73(p53)/Trachea-p73-ChIP-Seq(PRJNA310161)/Homer	1e-08	-19.52	0	201	0.0054	127.6	0.0035
105	ATGCAGCTTCAGTGACTCAGATGCTGCAACGTATCGGATCACTGAGTC	NRF1(NRF)/MCF7-NRF1-ChIP-Seq(Unpublished)/Homer	1e-08	-19.05	0	182	0.0049	113	0.0031
106	CGATCAGTCAGTCATGGTCAGATCCGTATCAGAGTCACGTCTAGACGTGTACGTCAGCTA	VIP1(bZIP)/col-VIP1-DAP-Seq(GSE60143)/Homer	1e-08	-19.04	0	713	0.0192	561	0.0154
107	CATGTACGTAGCGATCGATCATGCGTACGACTTCAGATGCCGATATCGCAGTACTGGTAC	Zic3(Zf)/mES-Zic3-ChIP-Seq(GSE37889)/Homer	1e-08	-18.97	0	835	0.0224	669.3	0.0183
108	GACTACTGCGATAGTCACTGCTAGAGTCCTGA	AT1G12630(AP2EREBP)/colamp-AT1G12630-DAP-Seq(GSE60143)/Homer	1e-08	-18.93	0	3033	0.0815	2689.9	0.0737
109	GCTACGTAAGTCACGTTCGATACGACTGAGCTAGTCTCGA	RORgt(NR)/EL4-RORgt.Flag-ChIP-Seq(GSE56019)/Homer	1e-08	-18.87	0	1015	0.0273	830.1	0.0227
110	GACTAGTCGATCCGTAGTACAGTCGCATCGTAGTCAGATC	MYB67(MYB)/col-MYB67-DAP-Seq(GSE60143)/Homer	1e-08	-18.68	0	8295	0.223	7698.9	0.211
111	CGTACGATCGATCGTACTGAGTCAAGTCAGTCACGTCGTACTGAGCATCGATCGATGCTA	AT1G72740(MYBrelated)/colamp-AT1G72740-DAP-Seq(GSE60143)/Homer	1e-07	-18.32	0	12615	0.3392	11878.6	0.3255
112	TACGCTAGATGCGATCGTACAGTCCTAGAGTCAGTCAGTCGTACAGTC	Sp1(Zf)/Promoter/Homer	1e-07	-17.91	0	225	0.006	149	0.0041
113	CGTACGTAGACTCTAGACTGCGTAACGTTCGACTGACATGCTAGGCAT	AT4G00250(GeBP)/col-AT4G00250-DAP-Seq(GSE60143)/Homer	1e-07	-17.3	0	7533	0.2025	6984.8	0.1914
114	CTAGACTGTGCACGATCGTACTGAATCGACTGGACTAGCT	At1g49010(MYBrelated)/col-At1g49010-DAP-Seq(GSE60143)/Homer	1e-07	-17.17	0	18571	0.4993	17709.4	0.4853
115	CATGGACTGCATACTGAGCTACTGACTGCGTAGCATAGCTATCGTACG	Foxh1(Forkhead)/hESC-FOXH1-ChIP-Seq(GSE29422)/Homer	1e-07	-16.81	0	5858	0.1575	5386.3	0.1476
116	ATGCATCGTACGAGCTATCGCTGAAGTCCTAGAGCTATGCCTGAATGC	CRE(bZIP)/Promoter/Homer	1e-07	-16.54	0	1189	0.032	1000	0.0274
117	CTAGACTGAGCTCGTAACTGACTGACGTCTAG	MYB99(MYB)/colamp-MYB99-DAP-Seq(GSE60143)/Homer	1e-07	-16.53	0	8274	0.2224	7707	0.2112
118	GTACTCGAAGTCTCAGAGCTTCAGGATCATGC	IBL1(bHLH)/Seedling-IBL1-ChIP-Seq(GSE51120)/Homer	1e-07	-16.47	0	6555	0.1762	6057.1	0.166
119	CTGACTGACTGAATGCGATCCATGACTGGACTGACTGCATCGTACGTAAGTCGTACCTGAATCGGCATGACTGACTAGCT	GRHL2(CP2)/HBE-GRHL2-ChIP-Seq(GSE46194)/Homer	1e-07	-16.39	0	3000	0.0807	2680.3	0.0734
120	CTAGTACGAGTCGTACTCGAACGTGTCAGCTAGCTACGATAGTCGCTA	HOXA9(Homeobox)/HSC-Hoxa9-ChIP-Seq(GSE33509)/Homer	1e-07	-16.34	0	8895	0.2391	8308.7	0.2277
121	AGCTAGTCATGCAGCTACGTCGTAACGTAGTCCGATATGC	Gata2(Zf)/K562-GATA2-ChIP-Seq(GSE18829)/Homer	1e-07	-16.21	0	6327	0.1701	5842.4	0.1601
122	ACTGATCGAGTCACGTCGTAAGTCAGTCACGTACTGCGTA	Zelda(Zf)/Embryo-zld-ChIP-Seq(GSE65441)/Homer	1e-06	-16.09	0	2576	0.0693	2285.8	0.0626
123	GTACACTGATGCTGACCTAGGACTGTACCGTAGCATGCAT	ERF8(AP2EREBP)/colamp-ERF8-DAP-Seq(GSE60143)/Homer	1e-06	-15.78	0	4976	0.1338	4557.7	0.1249
124	TACGGACTACTGACTGCTAGATGCAGTCAGTCAGTCCTGA	ZNF692(Zf)/HEK293-ZNF692.GFP-ChIP-Seq(GSE58341)/Homer	1e-06	-15.63	0	229	0.0062	157.4	0.0043
125	CTAGAGTCTACGTACGTGACCGTAACTGTAGCGCATCATGATGCAGCT	Ascl1(bHLH)/NeuralTubes-Ascl1-ChIP-Seq(GSE55840)/Homer	1e-06	-15.49	0	4306	0.1158	3923.9	0.1075
126	CAGTTAGCAGTCCATGCAGTCATGCGATCGATGACTCGATATCGGTACACTGATCGGTAC	LBD13(LOBAS2)/colamp-LBD13-DAP-Seq(GSE60143)/Homer	1e-06	-15.48	0	4409	0.1185	4021.1	0.1102
127	TCAGGCATACTGCGTAAGTCCTAGGCATTGAC	TGA9(bZIP)/colamp-TGA9-DAP-Seq(GSE60143)/Homer	1e-06	-15.42	0	10125	0.2722	9510.7	0.2606
128	CATGAGCTACTGACGTAGTCCGTAACTGCGTACTGACGTAGCTACGTACGATGCATCGTA	AtGRF6(GRF)/col-AtGRF6-DAP-Seq(GSE60143)/Homer	1e-06	-15.39	0	7826	0.2104	7292.2	0.1998
129	ATCGAGTCACTGAGTCAGTCACTGGACTGACT	PUCHI(AP2EREBP)/colamp-PUCHI-DAP-Seq(GSE60143)/Homer	1e-06	-14.83	0	1427	0.0384	1227.7	0.0336
130	AGCTTGACCGATCGATCTAGACGTCAGTCAGTGCTAAGTC	FOXK1(Forkhead)/HEK293-FOXK1-ChIP-Seq(GSE51673)/Homer	1e-06	-14.53	0	11765	0.3163	11114.9	0.3046
131	CATGGTACCGTAAGTCCTAGACGTACTGGTACAGTCAGCT	bHLHE40(bHLH)/HepG2-BHLHE40-ChIP-Seq(GSE31477)/Homer	1e-06	-14.33	0	1139	0.0306	966.4	0.0265
132	ACGTCTGAAGTCAGTCCGATCGTACGTAGATCGCATGCAT	MYB27(MYB)/colamp-MYB27-DAP-Seq(GSE60143)/Homer	1e-06	-14.26	0	2808	0.0755	2519.1	0.069
133	CTGACTGAAGTCTAGCGACTGCATCTGAAGCTAGTCAGTC	At5g08520(MYBrelated)/colamp-At5g08520-DAP-Seq(GSE60143)/Homer	1e-06	-14.15	0	10681	0.2872	10069.9	0.276
134	GATCGCTAAGCTGCATAGTCCTGATAGCGACT	STZ(C2H2)/colamp-STZ-DAP-Seq(GSE60143)/Homer	1e-06	-13.98	0	31544	0.8481	30616.3	0.839
135	GACTACTGCGTAAGTCTCAGGCATGTACCGTAACGTGATC	TGA1(bZIP)/colamp-TGA1-DAP-Seq(GSE60143)/Homer	1e-05	-13.73	0	3000	0.0807	2705.3	0.0741
136	CAGTCATGTGCAGTACCGTATCAGGTACGACTTCAGCTGA	bZIP18(bZIP)/colamp-bZIP18-DAP-Seq(GSE60143)/Homer	1e-05	-13.4	0	24926	0.6701	24036.2	0.6587
137	TCGAACGTACTGCGTAAGTCCTAGAGCTTGAC	TGA10(bZIP)/colamp-TGA10-DAP-Seq(GSE60143)/Homer	1e-05	-13.37	0	5348	0.1438	4942.1	0.1354
138	TAGCGTACCTAGATCGCTGACGTAGCTAGCATACGTTGACGTACACTGTACGGTCACTAG	ASL18(LOBAS2)/colamp-ASL18-DAP-Seq(GSE60143)/Homer	1e-05	-13.31	0	9672	0.26	9106.3	0.2495
139	GACTCGTAACGTACTGAGTCCGTACTGACGTACAGTACGTGTCATCAG	Brn1(POU,Homeobox)/NPC-Brn1-ChIP-Seq(GSE35496)/Homer	1e-05	-13.22	0	3838	0.1032	3504.3	0.096
140	GTCATGCAGCTAAGTCCGTAACTGTGACGCATTCAGCAGT	Ap4(bHLH)/AML-Tfap4-ChIP-Seq(GSE45738)/Homer	1e-05	-13.21	0	3565	0.0958	3245.6	0.0889
141	GTCAGCATACTGGTACGACTACTGGCTAATCGCAGTGTACCGTAAGCT	Nrf2(bZIP)/Lymphoblast-Nrf2-ChIP-Seq(GSE37589)/Homer	1e-05	-13.2	0	171	0.0046	115.2	0.0032
142	CGTATCGATACGAGTCCGTAAGTCACTGACGTACTGAGCTTCAGCGAT	Pho4(bHLH)/Yeast-Pho4-ChIP-Seq(GSE29506)/Homer	1e-05	-12.96	0	683	0.0184	560.5	0.0154
143	TGACCGATACTGACTGACTGGACTACTGACGTACTGACTGGATCGATC	EKLF(Zf)/Erythrocyte-Klf1-ChIP-Seq(GSE20478)/Homer	1e-05	-12.92	0	460	0.0124	362.8	0.0099
144	CTAGACTGACGTCGTAACTGACTGAGCTCTAGTCAGCTAG	MYB93(MYB)/colamp-MYB93-DAP-Seq(GSE60143)/Homer	1e-05	-12.81	0	8893	0.2391	8361.2	0.2291
145	GCATGCATCTGAACGTCTGAACGTCGTACGTACGTAAGTCGTCAGTCA	Foxf1(Forkhead)/Lung-Foxf1-ChIP-Seq(GSE77951)/Homer	1e-05	-12.8	0	11438	0.3075	10827.3	0.2967
146	TAGCGCTAACTGCGTAACGTCGTACGTATACGTCAGTCGA	Gata1(Zf)/K562-GATA1-ChIP-Seq(GSE18829)/Homer	1e-05	-12.56	0	5678	0.1527	5270	0.1444
147	CTGAACTGACGTACTGACGTAGTCCGTAACTG	CELF2(RRM)/JSL1-CELF2-CLIP-Seq(GSE71264)/Homer	1e-05	-12.48	0	1347	0.0362	1169.1	0.032
148	AGTCGATCAGCTCGTAGTACAGTCGCATCTGAGTACGATC	AT4G26030(C2H2)/col-AT4G26030-DAP-Seq(GSE60143)/Homer	1e-05	-12.37	0	8022	0.2157	7527.4	0.2063
149	AGTCACGTACTGAGCTACGTACGTGTCAAGTC	Foxo1(Forkhead)/RAW-Foxo1-ChIP-Seq(Fan_et_al.)/Homer	1e-05	-12.31	0	13116	0.3526	12468.9	0.3417
150	GTCATCGACTAGCTAGAGTCGTCACGATCTAGGACTGATCGATCTCAGCTAGCTGAAGTCGCTACAGTTCAGGATCGATC	p63(p53)/Keratinocyte-p63-ChIP-Seq(GSE17611)/Homer	1e-05	-12.3	0	1351	0.0363	1174.5	0.0322
151	TAGCGTACCATGACTGCTGACGTAGCTAGCATGACTTGACGTACACTGATCGCGTACGTA	LBD19(LOBAS2)/colamp-LBD19-DAP-Seq(GSE60143)/Homer	1e-05	-12.24	0	15699	0.4221	14990	0.4108
152	CGTACGTACGTACGTACTGACAGTACGTCGTAACTGACTGACGTCTAGCTGATCGACTGA	MYB39(MYB)/col-MYB39-DAP-Seq(GSE60143)/Homer	1e-05	-12.21	0	1891	0.0508	1677.3	0.046
153	AGTCGACTCAGTACTGCTAGTGACGCTAATGCGCATATCGCGATACTGGATCGTACGTCACTGA	NF1(CTF)/LNCAP-NF1-ChIP-Seq(Unpublished)/Homer	1e-05	-12.13	0	1121	0.0301	963.8	0.0264
154	ACTGTGACGTACCGTAAGTCTACGACGTACTGGTCAAGTC	NPAS2(bHLH)/Liver-NPAS2-ChIP-Seq(GSE39860)/Homer	1e-05	-12.13	0	4148	0.1115	3812.4	0.1045
155	GCATCGTAGCATCGTATCGACGTACTGAACTGCGTACGTACGTAACGTACTGGTCAGCAT	AT2G31460(REMB3)/col-AT2G31460-DAP-Seq(GSE60143)/Homer	1e-05	-12.05	0	3468	0.0932	3166.8	0.0868
156	GCATCGTACGATACTGAGTCGCTACTGACGTACAGTACTGCGTATCAG	Oct6(POU,Homeobox)/NPC-Pou3f1-ChIP-Seq(GSE35496)/Homer	1e-05	-12.05	0	5158	0.1387	4778.7	0.131
157	GCATCGTACTAGAGTCGTCACGTAATGCACGTACGTACTGGATCGCATCGTAGCTAGCTA	bHLH122(bHLH)/col100-bHLH122-DAP-Seq(GSE60143)/Homer	1e-05	-12.02	0	5525	0.1485	5130.3	0.1406
158	CTGAACTGCTAGCTAGGACTCGTACGATCGATCGATGCATGATCACTGCAGTGTCAGCTA	Unknown1/Arabidopsis-Promoters/Homer	1e-05	-12	0	1286	0.0346	1116.6	0.0306
159	CGTAGACTCGATATCGGTACGCATCATGCGTATACGGCATGTACCGTACATGATGCGCTACTAGGCATGCATGCATGACT	MafB(bZIP)/BMM-Mafb-ChIP-Seq(GSE75722)/Homer	1e-05	-11.97	0	1953	0.0525	1737.4	0.0476
160	AGTCGACTGATCCGTAGTACAGTCGCTACGTAGTACAGTCGTACGTAC	MYB63(MYB)/col-MYB63-DAP-Seq(GSE60143)/Homer	1e-05	-11.93	0	3657	0.0983	3347.6	0.0917
161	TCAGACGTTCGATAGCAGTCCGTAACTGGTACACGTACTGATCGAGTC	Atoh1(bHLH)/Cerebellum-Atoh1-ChIP-Seq(GSE22111)/Homer	1e-05	-11.92	0	3419	0.0919	3121.5	0.0855
162	AGCTATGCGACTGCATCGTAAGCTGTACCGATATCGAGTC	Gata6(Zf)/HUG1N-GATA6-ChIP-Seq(GSE51936)/Homer	1e-05	-11.91	0	9679	0.2602	9137.8	0.2504
163	CGATACGTGTACAGCTCTGAACTGCGTACTGAACTGTGACCGATACGTAGTCAGCTCTGA	AT1G10720(BSD)/col-AT1G10720-DAP-Seq(GSE60143)/Homer	1e-05	-11.82	0	182	0.0049	127.4	0.0035
164	GACTGATCGACTACGTCGTAACGTAGTCAGTCCGTAGCATGCTAGCAT	At1g74840(MYBrelated)/col100-At1g74840-DAP-Seq(GSE60143)/Homer	1e-05	-11.56	0.0001	9758	0.2623	9220.7	0.2527
165	CGTATGACTCGAAGTCCGTAATCGATGCACGTACTGAGTC	E2A(bHLH)/proBcell-E2A-ChIP-Seq(GSE21978)/Homer	1e-05	-11.55	0.0001	3812	0.1025	3500	0.0959
166	CATGACTGCTAGTCGATCGATCGATCGATCAGTCAGTCAGTGACTGACCGTAACTGTGCACGATACTG	RBPJ:Ebox(?,bHLH)/Panc1-Rbpj1-ChIP-Seq(GSE47459)/Homer	1e-05	-11.54	0.0001	878	0.0236	744.4	0.0204
167	AGTCAGTCCGATACGTACGTACTGACGTAGCTAGTCAGTC	Sox4(HMG)/proB-Sox4-ChIP-Seq(GSE50066)/Homer	0.0001	-11.5	0.0001	6561	0.1764	6133.9	0.1681
168	CATGAGTCGACTCGTACGATGCATGACTGCATCGATCTAGCATGTGAC	Mef2b(MADS)/HEK293-Mef2b.V5-ChIP-Seq(GSE67450)/Homer	0.0001	-11.48	0.0001	11319	0.3043	10736.6	0.2942
169	CTAGGACTCTAGACTGCTAGGCTAGATCGATCGATCTCGAAGTCCGATCGATGCATCGAT	At2g45680(TCP)/colamp-At2g45680-DAP-Seq(GSE60143)/Homer	0.0001	-11.25	0.0001	110	0.003	70.2	0.0019
170	GCTACGTAGACTAGCTACTGACGTCGTAAGTCACTGCTAGGCTAGATC	SPL13(SBP)/col-SPL13-DAP-Seq(GSE60143)/Homer	0.0001	-11.21	0.0001	948	0.0255	810.9	0.0222
171	GATCGCTAAGTCACGTACTGCGTAAGTCCGTAGCTACGATCAGTGCATGCTACGTAGCAT	GRF9(GRF)/colamp-GRF9-DAP-Seq(GSE60143)/Homer	0.0001	-11.12	0.0001	5931	0.1595	5533.2	0.1516
172	TACGTCGAGACTACTGCTGAAGTCTCAGGACTTGACCTGA	Atf1(bZIP)/K562-ATF1-ChIP-Seq(GSE31477)/Homer	0.0001	-11.1	0.0001	6328	0.1701	5915.9	0.1621
173	TCGAGCATACGTCTAGGTACTCGAGCATTGACTCGAACGT	Chop(bZIP)/MEF-Chop-ChIP-Seq(GSE35681)/Homer	0.0001	-10.93	0.0001	2765	0.0743	2512.5	0.0689
174	CTAGGTACAGTCTGCAAGTCCTGAAGTCAGTCAGTCGCTA	Klf4(Zf)/mES-Klf4-ChIP-Seq(GSE11431)/Homer	0.0001	-10.87	0.0001	974	0.0262	836.9	0.0229
175	TCAGACTGCAGTAGTCAGTCGTCACGTACGTAACTGCAGTAGTCAGTCCTGATGCAAGCT	dHNF4(NR)/Fly-HNF4-ChIP-Seq(GSE73675)/Homer	0.0001	-10.86	0.0001	508	0.0137	413.5	0.0113
176	TACGCTGACATGGATCGTACGCATTCAGTACGAGCTGTCAGATCGCATTACGCGTACTAGGATCGATCCGATACTGTCAG	ZNF322(Zf)/HEK293-ZNF322.GFP-ChIP-Seq(GSE58341)/Homer	0.0001	-10.82	0.0001	361	0.0097	284	0.0078
177	TCAGTGACGTACCGTAACGTTGACACGTTCAGAGCTGACT	NeuroD1(bHLH)/Islet-NeuroD1-ChIP-Seq(GSE30298)/Homer	0.0001	-10.76	0.0001	2650	0.0712	2405.5	0.0659
178	CATGAGTCGTCACGTAATGCACGTACGTACTG	bHLH130(bHLH)/col-bHLH130-DAP-Seq(GSE60143)/Homer	0.0001	-10.71	0.0001	4680	0.1258	4339.9	0.1189
179	CGTACGATCGATGCATCGATTCAGAGTCACTGCTAGAGTCACGTCTGA	At5g08750(C3H)/col-At5g08750-DAP-Seq(GSE60143)/Homer	0.0001	-10.68	0.0001	5746	0.1545	5362.1	0.1469
180	TACGATGCGACTACTGAGCTAGTCGTCATGCAACGTAGTCGCTATGCA	Pknox1(Homeobox)/ES-Prep1-ChIP-Seq(GSE63282)/Homer	0.0001	-10.65	0.0001	1133	0.0305	984.5	0.027
181	ATCGAGCTACTGAGTCACTGAGTCCGTAACGTACTGAGTCACTGAGTC	NRF(NRF)/Promoter/Homer	0.0001	-10.64	0.0001	383	0.0103	303.4	0.0083
182	GATCGCATACGTCGTAACGTAGTCAGTCCGTA	AT5G61620(MYBrelated)/colamp-AT5G61620-DAP-Seq(GSE60143)/Homer	0.0001	-10.53	0.0001	14608	0.3927	13959.1	0.3825
183	TAGCCTAGTCGAGACTACTGCTGAAGTCTCAGGCATTGACCTGAAGCT	Atf7(bZIP)/3T3L1-Atf7-ChIP-Seq(GSE56872)/Homer	0.0001	-10.15	0.0002	3093	0.0832	2832.1	0.0776
184	GCATACGTACTGACGTAGTCACTGATCGGTCACGATCGTA	ARF2(ARF)/col-ARF2-DAP-Seq(GSE60143)/Homer	0.0001	-9.893	0.0003	15207	0.4088	14558.7	0.399
185	GTACGCATACGTCGTAACGTAGTCAGTCCTGA	At5g47390(MYBrelated)/col-At5g47390-DAP-Seq(GSE60143)/Homer	0.0001	-9.834	0.0003	13140	0.3533	12542.4	0.3437
186	ACGTCGATCAGTACTGGTACAGTCCGTAATGCTCAGACGTGTACCTGAACTGGATCGTCA	bZIP44(bZIP)/colamp-bZIP44-DAP-Seq(GSE60143)/Homer	0.0001	-9.684	0.0003	90	0.0024	57.9	0.0016
187	GACTCGATCTGAGTCAGACTCGATTCGACGTAGCTAGCTATGACGTACCGTAACTGTGCACGATACTGACGT	Pitx1:Ebox(Homeobox,bHLH)/Hindlimb-Pitx1-ChIP-Seq(GSE41591)/Homer	0.0001	-9.449	0.0004	1823	0.049	1638.5	0.0449
188	CTGAGATCGCATACTGCGTAACGTCGTACGTATACGTCGA	PQM-1(?)/cElegans-L3-ChIP-Seq(modEncode)/Homer	0.0001	-9.416	0.0004	4654	0.1251	4333.8	0.1188
189	ACTGACTGCTAGGATCAGTCAGTCCTGAAGTC	At1g72010(TCP)/colamp-At1g72010-DAP-Seq(GSE60143)/Homer	0.0001	-9.386	0.0004	1053	0.0283	919.9	0.0252
190	GTCAACGTCTAGGTCACGTAGCATCGTACGTAGCATCAGTAGTCCGTACAGTCTAGCTGA	OCT:OCT(POU,Homeobox,IR1)/NPC-Brn2-ChIP-Seq(GSE35496)/Homer	0.0001	-9.366	0.0004	196	0.0053	145.4	0.004
191	CTAGACGTAGTCCGTAACTGAGTCGCATACTGGCATAGTCGACTGATCGCATAGTCAGCT	ZNF317(Zf)/HEK293-ZNF317.GFP-ChIP-Seq(GSE58341)/Homer	0.0001	-9.329	0.0004	359	0.0097	288	0.0079
192	CATGCTAGAGCTGACTCATGAGTCGATCGCTACGATCTAGTCAGGTACCTGATCGA	X-box(HTH)/NPC-H3K4me1-ChIP-Seq(GSE16256)/Homer	0.0001	-9.218	0.0005	678	0.0182	575.5	0.0158
193	TACGATGCGCTAACTGCGTAACGTCGTACTGATACGTCGA	Gata4(Zf)/Heart-Gata4-ChIP-Seq(GSE35151)/Homer	0.001	-9.205	0.0005	10579	0.2844	10063.7	0.2758
194	CATGGTCAAGTCCGTACTAGGATCCGATACTGACGTGTACCGTACGTA	bZIP69(bZIP)/col-bZIP69-DAP-Seq(GSE60143)/Homer	0.001	-9.172	0.0005	330	0.0089	262.7	0.0072
195	GCTAGCATTACGAGCTCATGACTGCATGCATGGATCAGTCAGTCCTGAAGTCGTACGCTA	At1g69690(TCP)/colamp-At1g69690-DAP-Seq(GSE60143)/Homer	0.001	-9.124	0.0005	541	0.0145	451.4	0.0124
196	CGATCTAGACGTGTCACGTACGTAAGTCCGTA	Foxo3(Forkhead)/U2OS-Foxo3-ChIP-Seq(E-MTAB-2701)/Homer	0.001	-9.035	0.0006	8571	0.2304	8118.8	0.2225
197	GTACCATGACTGCGTACGTAGCATGCATGACTTGACGTACACTGTACG	LBD18(LOBAS2)/colamp-LBD18-DAP-Seq(GSE60143)/Homer	0.001	-9.002	0.0006	22875	0.615	22103.7	0.6057
198	ACTGACTGCATGGATCAGTCAGTCCTGAAGTC	TCP20(TCP)/col-TCP20-DAP-Seq(GSE60143)/Homer	0.001	-8.901	0.0006	688	0.0185	586.7	0.0161
199	CGTAGCTACGTAGCATAGCTACTGACGTCGTAAGTCACTGACTGGCTAGTCACTGAGCTA	SPL14(SBP)/col-SPL14-DAP-Seq(GSE60143)/Homer	0.001	-8.89	0.0006	1678	0.0451	1507.2	0.0413
200	GCTAGCATGACTGCATTCAGGTACGCTAGCATCTGAGCTATAGCGCTACTGACGATCTAG	OCT4-SOX2-TCF-NANOG(POU,Homeobox,HMG)/mES-Oct4-ChIP-Seq(GSE11431)/Homer	0.001	-8.775	0.0007	3468	0.0932	3207.4	0.0879
201	CGATTACGTGACGACTCATGCGTATACGACGTGTACCTGA	Bach2(bZIP)/OCILy7-Bach2-ChIP-Seq(GSE44420)/Homer	0.001	-8.69	0.0008	656	0.0176	558.9	0.0153
202	ATGCGCATCGATGATCAGCTCTGAACTGCGTACGTATCAGTGACCGATGCATGATCCGAT	HSF21(HSF)/col-HSF21-DAP-Seq(GSE60143)/Homer	0.001	-8.635	0.0008	756	0.0203	650.2	0.0178
203	CGTAGACTGACTCTGACTGACGTAGTACATGCTACGCTAG	Unknown3/Arabidopsis-Promoters/Homer	0.001	-8.589	0.0008	2790	0.075	2563.5	0.0703
204	CATGGTACGACTGCTACGTACGTACGTAGCTAGACTCTGATCAGGTAC	Mef2c(MADS)/GM12878-Mef2c-ChIP-Seq(GSE32465)/Homer	0.001	-8.491	0.0009	6425	0.1727	6053.2	0.1659
205	ACTGACTGCTAGGATCAGTCAGTCCTGAAGTC	At5g08330(TCP)/col-At5g08330-DAP-Seq(GSE60143)/Homer	0.001	-8.219	0.0012	1501	0.0404	1347.7	0.0369
206	TAGCTCAGCATGGCATAGCTCGATATGCCGTACGTAGTCA	CHR(?)/Hela-CellCycle-Expression/Homer	0.001	-8.207	0.0012	11017	0.2962	10511.8	0.2881
207	GCTACGTACGTAGCATCATGCTAGAGTCACTGTACGAGTCCATGTACG	RAP26(AP2EREBP)/colamp-RAP26-DAP-Seq(GSE60143)/Homer	0.001	-8.159	0.0013	4753	0.1278	4448.5	0.1219
208	TCAGTAGCGACTCATGCTGAATCGGCATGTACCGTAACTGTAGCTGCA	MafK(bZIP)/C2C12-MafK-ChIP-Seq(GSE36030)/Homer	0.001	-8.113	0.0013	591	0.0159	502.1	0.0138
209	TAGCTAGCGCATCATGACTGGCTACGTAACGTACTGGATC	TEAD4(TEA)/Tropoblast-Tead4-ChIP-Seq(GSE37350)/Homer	0.001	-8.102	0.0013	4908	0.132	4598.7	0.126
210	CGATTGCATGCAGATCCGTAACTGTGACGACTCATGACTG	Tcf21(bHLH)/ArterySmoothMuscle-Tcf21-ChIP-Seq(GSE61369)/Homer	0.001	-8.101	0.0013	2669	0.0718	2454.9	0.0673
211	CGTAGCATCAGTCTAGAGTCACTGACTGGTACACTGATCG	ERF115(AP2EREBP)/colamp-ERF115-DAP-Seq(GSE60143)/Homer	0.001	-8.071	0.0014	6132	0.1649	5778.8	0.1584
212	CGTACTAGACTGACTGGACTCTAGCAGTCTAGCATGGATC	KLF5(Zf)/LoVo-KLF5-ChIP-Seq(GSE49402)/Homer	0.001	-8.017	0.0014	4429	0.1191	4139.7	0.1134
213	CGTACGTACGTACGTACGTAACTGACTGAGTC	dof42(C2C2dof)/col-dof42-DAP-Seq(GSE60143)/Homer	0.001	-8.008	0.0014	8382	0.2254	7956.3	0.218
214	CTGAACGTATGCGCATAGTCCGTAATGCACGT	AZF1(C2H2)/colamp-AZF1-DAP-Seq(GSE60143)/Homer	0.001	-7.918	0.0016	27351	0.7353	26549.5	0.7276
215	AGTCAGTCGACTGCATAGCTCGTAACGTCGTAGCATGTCA	TATA-box/SacCer-Promoters/Homer	0.001	-7.914	0.0016	9325	0.2507	8873.3	0.2432
216	TACGTCGATAGCAGTCCGTAAGTCCTAGGCATACTGATCG	n-Myc(bHLH)/mES-nMyc-ChIP-Seq(GSE11431)/Homer	0.001	-7.855	0.0017	2127	0.0572	1942.2	0.0532
217	CGTAGCTACGATCTAGACGTGTCACGTACGTAAGTCCGTATGCATACG	FoxL2(Forkhead)/Ovary-FoxL2-ChIP-Seq(GSE60858)/Homer	0.001	-7.838	0.0017	10485	0.2819	10002.8	0.2741
218	CATGACGTCTAGACGTCAGTACGTCTAGAGTC	PHA-4(Forkhead)/cElegans-Embryos-PHA4-ChIP-Seq(modEncode)/Homer	0.001	-7.766	0.0018	25208	0.6777	24434.2	0.6696
219	GCTAATCGGCTAGACTGCTATCGATAGCTCGA	GATA3(Zf)/iTreg-Gata3-ChIP-Seq(GSE20898)/Homer	0.001	-7.751	0.0018	15588	0.4191	14982.7	0.4106
220	GCTAGTCAGCATCGATCGTAGTACAGTCGCTACGTACGTAGCATGCATCAGTCTAGCATG	SVP(MADS)/col-SVP-DAP-Seq(GSE60143)/Homer	0.001	-7.697	0.0019	8076	0.2171	7666.7	0.2101
221	AGCTAGTCAGTCACGTCTAGACGTACGTACGTCGTAAGTCGATCCGTA	FOXP1(Forkhead)/H9-FOXP1-ChIP-Seq(GSE31006)/Homer	0.001	-7.648	0.002	5228	0.1406	4914.7	0.1347
222	TAGCAGTCTGACAGTCCTAGATCGAGTCCATGTGACAGTCGTACAGTCAGTCGCATCTAGATCGGCATACTGATCGGATC	BORIS(Zf)/K562-CTCFL-ChIP-Seq(GSE32465)/Homer	0.001	-7.601	0.0021	238	0.0064	187.9	0.0051
223	CGATCGATGTACGATCGATCCGTAGCTACGATCGATCTGACTAGCATGGCTAGCTACGTA	AGL16(MADS)/col-AGL16-DAP-Seq(GSE60143)/Homer	0.001	-7.53	0.0022	1044	0.0281	925.7	0.0254
224	GTACGACTCGTACTGATCGACGTAGCTACAGTCTGATACG	Mef2a(MADS)/HL1-Mef2a.biotin-ChIP-Seq(GSE21529)/Homer	0.001	-7.48	0.0023	5965	0.1604	5628.9	0.1543
225	GCATCTAGGTACAGTCCGATACTGCTAGCTAGGTACGCTA	ZNF416(Zf)/HEK293-ZNF416.GFP-ChIP-Seq(GSE58341)/Homer	0.001	-7.475	0.0023	3726	0.1002	3473.2	0.0952
226	CATGAGTCAGCTCGTACGATCGATGCATGCATCGATCTGACATGTGAC	Mef2d(MADS)/Retina-Mef2d-ChIP-Seq(GSE61391)/Homer	0.001	-7.459	0.0024	2962	0.0796	2742.8	0.0752
227	GCATCATGGTACCTGACGTACTGAAGTCCTAGAGTCACTGAGTCAGCTAGTCAGTCCTGA	EFL-1(E2F)/cElegans-L1-EFL1-ChIP-Seq(modEncode)/Homer	0.001	-7.318	0.0027	128	0.0034	93.9	0.0026
228	CTAGTCGAACGTACGTCATGAGTCCTGACGATAGTCCGTA	AARE(HLH)/mES-cMyc-ChIP-Seq/Homer	0.001	-7.248	0.0029	974	0.0262	862.5	0.0236
229	CGATCGATAGCTAGCTACTGACGTCGTAAGTCACTGACTGCGTAGTAC	SPL3(SBP)/colamp-SPL3-DAP-Seq(GSE60143)/Homer	0.001	-7.238	0.0029	412	0.0111	344.1	0.0094
230	CGATCGATCGATAGTCAGTCGCTACGTACGTACGTAGCTACGATCTAGACTGGCTACGTA	AGL6(MADS)/col-AGL6-DAP-Seq(GSE60143)/Homer	0.001	-7.113	0.0033	1662	0.0447	1510.3	0.0414
231	ATGCGATCCGATCTAGACTGGCTACGTAAGCTACTGAGCT	TEAD2(TEA)/Py2T-Tead2-ChIP-Seq(GSE55709)/Homer	0.001	-7.061	0.0034	2932	0.0788	2719.4	0.0745
232	CTAGTACGGATCGTACGCTAAGCTAGCTGTCATCGATAGC	Nanog(Homeobox)/mES-Nanog-ChIP-Seq(GSE11724)/Homer	0.001	-7.021	0.0035	29603	0.7959	28802.4	0.7893
233	TCAGCTGACTAGCATGACGTATGCCTGACTGACTGACTAGCATGACGTATGCCTGA	TR4(NR),DR1/Hela-TR4-ChIP-Seq(GSE24685)/Homer	0.001	-6.95	0.0038	473	0.0127	401.3	0.011
234	ATCGGATCGCATCGTAGTCAACGTATGCAGTC	CRX(Homeobox)/Retina-Crx-ChIP-Seq(GSE20012)/Homer	0.001	-6.932	0.0038	20198	0.543	19523.3	0.535
235	CGTAACGTACTGGTACCGTAACGTCGTACGTAACGTACTGAGTCCGTAACGTCTGAGCAT	OCT:OCT-short(POU,Homeobox)/NPC-OCT6-ChIP-Seq(GSE43916)/Homer	0.01	-6.902	0.0039	9268	0.2492	8841.2	0.2423
236	CGTAGACTCATGCTAGAGTCACTGCTAGAGTCCATGCTAG	ERF7(AP2EREBP)/col-ERF7-DAP-Seq(GSE60143)/Homer	0.01	-6.888	0.004	4895	0.1316	4607.5	0.1263
237	TCGATGACAGTCCGTAAGTCCTAGACGTACTGACTGAGCTAGTCGCAT	Max(bHLH)/K562-Max-ChIP-Seq(GSE31477)/Homer	0.01	-6.885	0.004	2349	0.0632	2165	0.0593
238	GCTAACGTCTAGGTACGCTAGACTCTGAGCATCATGGATC	Pit1(Homeobox)/GCrat-Pit1-ChIP-Seq(GSE58009)/Homer	0.01	-6.874	0.004	12817	0.3446	12298.1	0.337
239	CGTAAGTCTGACAGCTACGTCGTAACGTAGTC	At5g05790(MYBrelated)/col-At5g05790-DAP-Seq(GSE60143)/Homer	0.01	-6.783	0.0044	10060	0.2705	9614.6	0.2635
240	TGCAAGCTCATGCGTAAGCTACTGGATCGTCACGTAAGCT	Atf4(bZIP)/MEF-Atf4-ChIP-Seq(GSE35681)/Homer	0.01	-6.711	0.0047	3634	0.0977	3397.9	0.0931
241	TCGAGACTATCGCGTAAGTCCTAGGCATGTACCTGAACGTGATCGCTA	TGA4(bZIP)/colamp-TGA4-DAP-Seq(GSE60143)/Homer	0.01	-6.674	0.0048	2431	0.0654	2246.4	0.0616
242	CGTACGTAGCATACTGCGTAAGCTCTGACGTATACGCTGA	ELT-3(Gata)/cElegans-L1-ELT3-ChIP-Seq(modEncode)/Homer	0.01	-6.658	0.0049	6037	0.1623	5714.7	0.1566
243	TCAGGTACCATGCAGTCTGACGTACGATGCATGACTGTCAGTACACTGAGTCGACTCGAT	LBD23(LOBAS2)/colamp-LBD23-DAP-Seq(GSE60143)/Homer	0.01	-6.601	0.0052	6134	0.1649	5809.3	0.1592
244	CTAGTAGCATGCCTAGAGTCAGTCCTAGGACTGACTGCTA	CRF10(AP2EREBP)/col100-CRF10-DAP-Seq(GSE60143)/Homer	0.01	-6.578	0.0053	3489	0.0938	3260.5	0.0894
245	ATGCATGCTAGCCGTATGACACTGGCATCTAGGTACAGCT	Pho2(bHLH)/Yeast-Pho2-ChIP-Seq(GSE29506)/Homer	0.01	-6.547	0.0054	1251	0.0336	1128.9	0.0309
246	CATGCTGAAGTCACTGACTGAGCTACTGATCG	ESE3(AP2EREBP)/col-ESE3-DAP-Seq(GSE60143)/Homer	0.01	-6.534	0.0054	3557	0.0956	3326.8	0.0912
247	GATCGCTAGTACAGTCGCTATGCAGTACGATCCGTAGACT	MYB83(MYB)/colamp-MYB83-DAP-Seq(GSE60143)/Homer	0.01	-6.455	0.0059	15187	0.4083	14625.9	0.4008
248	GCATCTGATGCAGACTAGTCGTACTCAGCGTAAGCTACGTGCTAGTAC	Pax7(Paired,Homeobox),long/Myoblast-Pax7-ChIP-Seq(GSE25064)/Homer	0.01	-6.44	0.0059	546	0.0147	471.7	0.0129
249	TAGCACGTCGTAACGTCGTACGTACGTACGTACTAGTAGCTAGCTACG	TATA-box/Drosophila-Promoters/Homer	0.01	-6.43	0.006	2013	0.0541	1851.9	0.0508
250	CAGTCATGGTACAGTCCGTAAGTCACTGACGTTACGCGTAATGCGTACGCTAGCATGCAT	ABF2(bZIP)/col-ABF2-DAP-Seq(GSE60143)/Homer	0.01	-6.399	0.0061	993	0.0267	887.9	0.0243
251	TGCAAGCTACGTCTAGGATCCTAGGATCGTCACTGAAGTC	CEBP(bZIP)/ThioMac-CEBPb-ChIP-Seq(GSE21512)/Homer	0.01	-6.394	0.0061	9981	0.2683	9547.3	0.2616
252	GTACGTACGTACGTACGTACGTACGTACGTACGTACGTAC	SeqBias: C/A-bias	0.01	-6.392	0.0061	37182	0.9997	36464.9	0.9993
253	CGATCGATAGTCAGTCGCTACGATCGTACGATGCATCGATCTAGACTGGCATGCTACGTA	AGL13(MADS)/col-AGL13-DAP-Seq(GSE60143)/Homer	0.01	-6.379	0.0062	629	0.0169	548.5	0.015
254	GTACGCTATCAGCTGACTAGCATGAGCTGATCTGCATCGACTGAACTGCAGTAGTCGATCGCTA	HNF4a(NR),DR1/HepG2-HNF4a-ChIP-Seq(GSE25021)/Homer	0.01	-6.338	0.0064	3046	0.0819	2839.8	0.0778
255	GCATGCATGACTGCATTAGCATGCGATCCATGAGTCAGTC	DEL2(E2FDP)/col-DEL2-DAP-Seq(GSE60143)/Homer	0.01	-6.333	0.0064	2403	0.0646	2225	0.061
256	GCTACGTAACGTCATGCGTAACGTACGTCTAG	ATHB5(HB)/colamp-ATHB5-DAP-Seq(GSE60143)/Homer	0.01	-6.328	0.0064	15079	0.4054	14523.6	0.398
257	CTAGCTGAAGTCGCTACGATACTGGACTGATCGATCCTGACTAGCTGATGACGCTACGATTCAGGACTGATCGATCTGAC	p53(p53)/Saos-p53-ChIP-Seq(GSE15780)/Homer	0.01	-6.316	0.0065	446	0.012	380.3	0.0104
258	CTAGCTGAAGTCGCTACGATACTGGACTGATCGATCCTGACTAGCTGATGACGCTACGATTCAGGACTGATCGATCTGAC	p53(p53)/Saos-p53-ChIP-Seq/Homer	0.01	-6.316	0.0065	446	0.012	380.3	0.0104
259	GTCATACGCGATCTAGCTGAGCATCGATCATGTCGAAGTCCGTAAGTCACTGACGTACTG	bHLH34(bHLH)/colamp-bHLH34-DAP-Seq(GSE60143)/Homer	0.01	-6.294	0.0066	1191	0.032	1074.3	0.0294
260	TGCAAGTCCTAGACTGAGCTGTACTCGAAGTCCGTAAGTCGACTCTAG	Unknown1(NR/Ini-like)/Drosophila-Promoters/Homer	0.01	-6.217	0.0071	877	0.0236	780.1	0.0214
261	CTGATAGCGCTACGATATCGAGTCGATCGATCCTAGTCAGTCAGGTACGCTACAGT	p53(p53)/mES-cMyc-ChIP-Seq(GSE11431)/Homer	0.01	-6.207	0.0071	39	0.001	23.1	0.0006
262	TACGCGTATCAGGACTCTAGACTGCAGTTAGCTCGAACGTGTACCTAGAGTCAGTCGATC	ZNF669(Zf)/HEK293-ZNF669.GFP-ChIP-Seq(GSE58341)/Homer	0.01	-6.185	0.0073	281	0.0076	231.3	0.0063
263	TCAGAGCTATGCCGTAAGTCTCAGACGTATCGTCGAAGTCGATCTGAC	TFE3(bHLH)/MEF-TFE3-ChIP-Seq(GSE75757)/Homer	0.01	-6.148	0.0075	377	0.0101	318.2	0.0087
264	CGTAATCGATGCTAGCCTGAAGTCTCAGGCATTCAGTCAG	PIF4(bHLH)/Seedling-PIF4-ChIP-Seq(GSE35315)/Homer	0.01	-6.145	0.0075	4591	0.1234	4328	0.1186
265	TACGATCGTAGCGATCACTGACGTAGTCACGTCTAGATCG	Smad4(MAD)/ESC-SMAD4-ChIP-Seq(GSE29422)/Homer	0.01	-6.134	0.0075	6962	0.1872	6622	0.1815
266	CGATGCATAGTCTCAGGATCCGTAGATCCTAGGCATCTAGAGCTTCGACGTAGCTAGCAT	At1g78700(BZR)/col-At1g78700-DAP-Seq(GSE60143)/Homer	0.01	-6.133	0.0075	1184	0.0318	1069.5	0.0293
267	GCATCTAGCTAGCGTAAGCTCGTACTGACATGCTAGGCAT	AT5G56840(MYBrelated)/colamp-AT5G56840-DAP-Seq(GSE60143)/Homer	0.01	-6.091	0.0078	13349	0.3589	12839.7	0.3519
268	GATCGTACCGATACTGACTGCGTACGTAACGTACTGGATC	TEAD(TEA)/Fibroblast-PU.1-ChIP-Seq(Unpublished)/Homer	0.01	-6.084	0.0078	5229	0.1406	4945.4	0.1355
269	CTAGTACGGATCGTACCTGAAGCTTGCAGCTACGTAGCATGATCGCTA	Hoxc9(Homeobox)/Ainv15-Hoxc9-ChIP-Seq(GSE21812)/Homer	0.01	-6.038	0.0082	7332	0.1971	6982.1	0.1913
270	GACTGACTTCGACGTACGATAGCTCTGAACTGTGACGACTTCGACGTAACGTAGCTCTGACTGAGTCAGCTAGCTACGTA	Pax7(Paired,Homeobox),longest/Myoblast-Pax7-ChIP-Seq(GSE25064)/Homer	0.01	-5.841	0.0099	586	0.0158	512.3	0.014
271	GACTCTGAAGTCAGTCACTGCGTAAGTCCTGA	bHLH10(bHLH)/colamp-bHLH10-DAP-Seq(GSE60143)/Homer	0.01	-5.835	0.0099	1778	0.0478	1635.5	0.0448
272	GCTACGTACGTAGCATCATGCTAGAGTCACTGACTGAGTCACTGTCAG	ABR1(AP2EREBP)/colamp-ABR1-DAP-Seq(GSE60143)/Homer	0.01	-5.792	0.0103	4335	0.1165	4088.9	0.1121
273	TCGATCGATACGGATCGTCAGTACCGATAGCTGTCATGCA	Nkx3.1(Homeobox)/LNCaP-Nkx3.1-ChIP-Seq(GSE28264)/Homer	0.01	-5.759	0.0107	15305	0.4115	14761.6	0.4045
274	CATGGTACGATCACTGACGTAGCTCGTACGTA	AT3G10030(Trihelix)/colamp-AT3G10030-DAP-Seq(GSE60143)/Homer	0.01	-5.741	0.0108	7747	0.2083	7392.4	0.2026
275	ACTGCAGTACGTCGTACGTAACGTACTGCTGA	Nkx6.1(Homeobox)/Islet-Nkx6.1-ChIP-Seq(GSE40975)/Homer	0.01	-5.728	0.0109	26486	0.7121	25750.5	0.7057
276	GCATGACTTGACAGCTTCGAACTGCGTACTGATCAGTAGCCGATCGATGTACAGCTTCGA	AT1G23810(Orphan)/col-AT1G23810-DAP-Seq(GSE60143)/Homer	0.01	-5.718	0.011	405	0.0109	346.7	0.0095
277	AGTCTCGACTGAGACTTCAGTCAGTCGAACTGAGTCCTAGGATCTCAGAGTCGCATGACTCATGGATCCGTAAGCTGACT	LIN-15B(Zf)/cElegans-L3-LIN15B-ChIP-Seq(modEncode)/Homer	0.01	-5.666	0.0115	38	0.001	23	0.0006
278	TCAGCTAGCTAGTGCACGATCGATCGTACTAG	GSC(Homeobox)/FrogEmbryos-GSC-ChIP-Seq(DRA000576)/Homer	0.01	-5.644	0.0117	11798	0.3172	11338.9	0.3107
279	GCATGCATGCTAGCATGATCCGATACGTCGTAACGTAGTCGACTGCATGCATGCATGCAT	At5g58900(MYBrelated)/colamp-At5g58900-DAP-Seq(GSE60143)/Homer	0.01	-5.63	0.0119	17883	0.4808	17290.8	0.4738
280	TCGATCGAAGTCCGTACTAGTAGCACGTACTG	MyoG(bHLH)/C2C12-MyoG-ChIP-Seq(GSE36024)/Homer	0.01	-5.596	0.0122	2800	0.0753	2615.6	0.0717
281	ACTGCGTAACGTCGTACTGAACTGTCAGGCAT	At3g11280(MYBrelated)/col-At3g11280-DAP-Seq(GSE60143)/Homer	0.01	-5.565	0.0126	9458	0.2543	9060.1	0.2483
282	ACGTCTAGCGTAAGTCGTACACGTACGTACGTGTCAGTACTGACGACT	Nur77(NR)/K562-NR4A1-ChIP-Seq(GSE31363)/Homer	0.01	-5.532	0.0129	1734	0.0466	1597.1	0.0438
283	CGATCTGACGTAAGCTAGTCTGCACTGAACGTAGCTGCTA	Pax7(Paired,Homeobox)/Myoblast-Pax7-ChIP-Seq(GSE25064)/Homer	0.01	-5.478	0.0136	2028	0.0545	1878.7	0.0515
284	GATCCTGACTAGGCATCTAGCAGTCATGTCGAGTACAGTCTCAGAGCT	M1BP(Zf)/S2R+-M1BP-ChIP-Seq(GSE49842)/Homer	0.01	-5.473	0.0136	870	0.0234	780.3	0.0214
285	TCGACATGCATGTACGGTACTCGAAGTCCAGTCTGACGTAAGTCGACT	ZNF264(Zf)/HEK293-ZNF264.GFP-ChIP-Seq(GSE58341)/Homer	0.01	-5.46	0.0138	3958	0.1064	3731.9	0.1023
286	ATCGAGTCAGTCGACTATGCCTGACTAGACTGTACGGTACCTGACGAT	AP-2gamma(AP2)/MCF7-TFAP2C-ChIP-Seq(GSE21234)/Homer	0.01	-5.457	0.0138	5178	0.1392	4909.1	0.1345
287	AGTCCGTAACGTAGTCACGTACTG	Tal1	0.01	-5.439	0.014	6386	0.1717	6079.2	0.1666
288	CAGTTCAGAGCTGACTACGTAGTCGATCGACTCTGAACTGGATCCGTACTGAAGTCGTAC	Rfx6(HTH)/Min6b1-Rfx6.HA-ChIP-Seq(GSE62844)/Homer	0.01	-5.434	0.014	4453	0.1197	4209.6	0.1154
289	CGTAGCATCGTAAGCTCTGACTGAGTACATGCCTAGAGCTGCATCTGA	MYB3R4(MYB)/col-MYB3R4-DAP-Seq(GSE60143)/Homer	0.01	-5.36	0.015	2922	0.0786	2736.3	0.075
290	CTGACTGACATGATCGAGCTATCGGACTCATGCTGAGTCA	Tbr1(T-box)/Cortex-Tbr1-ChIP-Seq(GSE71384)/Homer	0.01	-5.359	0.015	11406	0.3067	10964.7	0.3005
291	CTAGCATGCATGTACGAGTCGCATAGCTCTAGACGTAGTCGACTACTGACTGACTGTCGA	Zfp809(Zf)/ES-Zfp809-ChIP-Seq(GSE70799)/Homer	0.01	-5.349	0.0151	314	0.0084	265.8	0.0073
292	TGCAGCATAGCTGCATAGTCAGTCAGTCCTGAACTGTCGATCGACAGTATCGAGTCGATC	ZNF143|STAF(Zf)/CUTLL-ZNF143-ChIP-Seq(GSE29600)/Homer	0.01	-5.332	0.0153	700	0.0188	623	0.0171
293	TCGACATGCTGACGTAATCGGTACGCATCGATAGTCAGCTTCGATACGCGTACGTACATG	HSFA6A(HSF)/col-HSFA6A-DAP-Seq(GSE60143)/Homer	0.01	-5.288	0.0159	274	0.0074	229.4	0.0063
294	CGATCTAGCTGAATGCCTGATCGACGTACTGATCGATAGCAGTCCGTAACTGTCGAATGC	Hand2(bHLH)/Mesoderm-Hand2-ChIP-Seq(GSE61475)/Homer	0.01	-5.277	0.016	1657	0.0445	1527.4	0.0419
295	GCATCAGTCGATAGTCGATCGCTACGATCGATCGATGCTACGATCTAGACTGGCTAGCTA	AGL25(MADS)/colamp-AGL25-DAP-Seq(GSE60143)/Homer	0.01	-5.216	0.017	654	0.0176	580	0.0159
296	GATCGCATGCATAGTCAGCTTCGATACGGCTACGTACTAGTGACGCATCGATGATCAGCT	HSFC1(HSF)/col-HSFC1-DAP-Seq(GSE60143)/Homer	0.01	-5.133	0.0184	2095	0.0563	1947.7	0.0534
297	ATGCGTACACTGAGTCAGTCACTGGATCGTCACGTACGATGCATCGAT	RRTF1(AP2EREBP)/colamp-RRTF1-DAP-Seq(GSE60143)/Homer	0.01	-5.122	0.0185	1830	0.0492	1694.5	0.0464
298	CGTACAGTGTACATGCCTAGCGTAACGTAGTCTCGATCAG	GATA19(C2C2gata)/colamp-GATA19-DAP-Seq(GSE60143)/Homer	0.01	-5.117	0.0186	944	0.0254	853.6	0.0234
299	CTAGTCGAACGTACTGCGTATAGCCGATGTACCGTAAGCTGATCGTAC	Jun-AP1(bZIP)/K562-cJun-ChIP-Seq(GSE31477)/Homer	0.01	-5.098	0.0188	731	0.0197	653.3	0.0179
300	GCATACGTAGTCAGCTCTGAACTGCGTACGTATACGTGACGCATGCATGATCGCATCGTA	HSFB3(HSF)/colamp-HSFB3-DAP-Seq(GSE60143)/Homer	0.01	-5.091	0.0189	537	0.0144	472.1	0.0129
301	CTAGATGCATGCCGATACTGGACTATGCGCTATGACAGCTTAGCGCTA	PBX1(Homeobox)/MCF7-PBX1-ChIP-Seq(GSE28007)/Homer	0.01	-5.053	0.0196	234	0.0063	194.3	0.0053
302	GCATGCATGCATCGTACGTAACGTACTGACTGACTGAGTCAGTCCGATCGTACGATCGAT	PCF/Arabidopsis-Promoters/Homer	0.01	-4.997	0.0206	2600	0.0699	2433.9	0.0667
303	CTAGAGCTCATGCATGCTAGATGCGATCGTACGTACCTGAAGTCGCTAGCTAGCATATCG	TCP7(TCP)/col-TCP7-DAP-Seq(GSE60143)/Homer	0.01	-4.945	0.0217	1255	0.0337	1149.5	0.0315
304	CGATCTGAAGTCACGTACGTTCAGCGTACGTACGTAGCATCGATAGTCCGTAGTCAACTG	VND4(NAC)/colamp-VND4-DAP-Seq(GSE60143)/Homer	0.01	-4.941	0.0217	6461	0.1737	6164.1	0.1689
305	CAGTCATGGTACAGTCCGTAAGTCACTGACGTTACGCTGA	bZIP16(bZIP)/colamp-bZIP16-DAP-Seq(GSE60143)/Homer	0.01	-4.937	0.0217	1336	0.0359	1226.7	0.0336
306	TGCACTAGCTAGCTGACATGACTGTGCAGATCGTCATGCAGTCAGTCAAGCTCTAGGCAT	ZNF675(Zf)/HEK293-ZNF675.GFP-ChIP-Seq(GSE58341)/Homer	0.01	-4.93	0.0218	838	0.0225	755.9	0.0207
307	GTACCAGTACTGACTGACTGGATCACTGACGTACTGACTGAGTCGATC	KLF6(Zf)/PDAC-KLF6-ChIP-Seq(GSE64557)/Homer	0.01	-4.889	0.0226	3658	0.0983	3453.4	0.0946
308	CTAGTACGAGTCCGTAAGTCACGTAGTCTCGACGTATACG	Nkx2.1(Homeobox)/LungAC-Nkx2.1-ChIP-Seq(GSE43252)/Homer	0.01	-4.87	0.023	17273	0.4644	16717.6	0.4581
309	CGTACGATCTAGTGCAAGCTACTGCGTAAGTCCTAGCGATTGACCTGAACGTGTACGCTA	TGA5(bZIP)/col-TGA5-DAP-Seq(GSE60143)/Homer	0.01	-4.858	0.0232	955	0.0257	866.3	0.0237
310	GCTAGCATCGTACGATCTGACTGAGTACATGCACTGACGTACGTCTGA	MYB3R1(MYB)/col-MYB3R1-DAP-Seq(GSE60143)/Homer	0.01	-4.846	0.0234	5235	0.1407	4978	0.1364
311	GTACACGTACGTTCAGCGTACGTACGATGCATGCATAGTCCGTAGTCACATGGACTGCTA	VND1(NAC)/col-VND1-DAP-Seq(GSE60143)/Homer	0.01	-4.826	0.0238	7642	0.2055	7314.6	0.2004
312	CGATCTGACTAGGTACACTGAGTCCTAGAGTC	DPL-1(E2F)/cElegans-Adult-ChIP-Seq(modEncode)/Homer	0.01	-4.762	0.0253	3015	0.0811	2836.7	0.0777
313	TGACCTAGACTGTAGCCGATACTGATGCCATGATCGATCGATCGTAGCCTGATAGCGCTAACTGCGTAAGCTCGTACTGA	GATA:SCL(Zf,bHLH)/Ter119-SCL-ChIP-Seq(GSE18720)/Homer	0.01	-4.678	0.0274	510	0.0137	450.9	0.0124
314	GCTAGCTATGCAAGTCCTAGCTGAGATCCTAGGACTGATCCTAGACGTCGATCGATGACT	Unknown2/Arabidopsis-Promoters/Homer	0.01	-4.672	0.0275	163	0.0044	132.3	0.0036
315	CGATCTGAGTACACGTACGTTCAGCGTACGTAGCTAGCATGCATAGTCCGTAGTCACATG	NST1(NAC)/colamp-NST1-DAP-Seq(GSE60143)/Homer	0.01	-4.663	0.0276	9342	0.2512	8973.2	0.2459
316	GTACCATGTAGCAGTCCTAGCATGCTGACGTAGCATGCATACGTGCATGTACACTGATCG	LOB(LOBAS2)/col-LOB-DAP-Seq(GSE60143)/Homer	0.01	-4.641	0.0282	960	0.0258	873.8	0.0239
317	ATGCTCAGTCGAGCATACTGCGTAAGTCTCAGGACTTGACCGTAAGCT	Atf2(bZIP)/3T3L1-Atf2-ChIP-Seq(GSE56872)/Homer	0.01	-4.624	0.0285	1879	0.0505	1748.8	0.0479

## Sheet: ArR_30min_3
Homer Known Motif Enrichment Results (ArR_30min_3)
Total Target Sequences = 74568, Total Background Sequences = 73562
Rank	Motif	Name	P-value	log P-pvalue	q-value (Benjamini)	# Target Sequences with Motif	% of Targets Sequences with Motif	# Background Sequences with Motif	% of Background Sequences with Motif
1	CGTACTAGACGTACGTGCTACTAGACTGAGTCCTGACTAG	MYB116(MYB)/colamp-MYB116-DAP-Seq(GSE60143)/Homer	1e-147	-340.2	0	14742	0.1977	11902.4	0.1618
2	GACTACGTCTGATGACTAGCCGATGCTAGTCAGATCGACT	MYB57(MYB)/col-MYB57-DAP-Seq(GSE60143)/Homer	1e-110	-255.3	0	12057	0.1617	9787.8	0.133
3	GTACAGCTTCGAGTACAGTCCAGTCGTAGTCAGATCGCAT	MYB62(MYB)/colamp-MYB62-DAP-Seq(GSE60143)/Homer	1e-98	-227.3	0	24652	0.3306	21699.1	0.2949
4	TGCAACTGTACGATGCAGTCGACTTCGAATCG	ZNF711(Zf)/SHSY5Y-ZNF711-ChIP-Seq(GSE20673)/Homer	1e-83	-192.3	0	11976	0.1606	9982.6	0.1357
5	TCAGCTGACGTACGTATACGGCATCTAGCTGACGTACGTATACGGACT	IRF1(IRF)/PBMC-IRF1-ChIP-Seq(GSE43036)/Homer	1e-80	-186	0	3913	0.0525	2820.6	0.0383
6	CTGAACTGACTGAGTCAGTCAGCTCTAGTACG	ZFX(Zf)/mES-Zfx-ChIP-Seq(GSE11431)/Homer	1e-73	-169.7	0	8857	0.1188	7235	0.0983
7	AGCTCATGGCATGATCTGCACTAGGATCACGT	Tgif2(Homeobox)/mES-Tgif2-ChIP-Seq(GSE55404)/Homer	1e-73	-168.7	0	44896	0.6021	41886.5	0.5693
8	CTGAATCGAGCTAGCTACGTTAGCCTGATACGCGATACGTGACTAGTC	ISRE(IRF)/ThioMac-LPS-Expression(GSE23622)/Homer	1e-72	-166.6	0	2639	0.0354	1803.1	0.0245
9	AGCTGTCACGTAACGTACGTCTGATCAGATGC	Lhx2(Homeobox)/HFSC-Lhx2-ChIP-Seq(GSE48068)/Homer	1e-68	-158.9	0	28062	0.3764	25418.8	0.3455
10	AGTCCAGTTCAGATGCAGTCCGATCGTAGTCAGATCGCAT	BOS1(MYB)/col-BOS1-DAP-Seq(GSE60143)/Homer	1e-68	-158	0	18206	0.2442	15985.4	0.2173
11	GACTACGTCGATAGCTAGTCCGTAACTGACTGCGATCTAG	NGA4(ABI3VP1)/col-NGA4-DAP-Seq(GSE60143)/Homer	1e-65	-150.5	0	24866	0.3335	22394.4	0.3044
12	GACTGCATCTAGCGATGATCTCGACATGGATC	Tgif1(Homeobox)/mES-Tgif1-ChIP-Seq(GSE55404)/Homer	1e-64	-149.6	0	45314	0.6077	42447.9	0.577
13	GCTACGATCGATACGTGCATCGTAGATCGATCACTGAGCT	GTL1(Trihelix)/colamp-GTL1-DAP-Seq(GSE60143)/Homer	1e-63	-146.3	0	30196	0.405	27582.1	0.3749
14	TGCAGTACCGTAATCGACTGACGTCTAGCGATTCGAAGTC	ZEB1(Zf)/PDAC-ZEB1-ChIP-Seq(GSE64557)/Homer	1e-62	-142.8	0	15307	0.2053	13344.8	0.1814
15	ATGCGACTACGTCTAGACGTACGTACGTCTGAGATCGCTAAGCTCGTA	Foxa2(Forkhead)/Liver-Foxa2-ChIP-Seq(GSE25694)/Homer	1e-60	-139.7	0	17366	0.2329	15306.9	0.2081
16	CTGAGTACGACTAGTCCAGTTGCACTGAACGTAGCTGATCCTAGCGATACTGATGCGACTCTGAGATCGACTAGCTGATC	Mouse_Recombination_Hotspot(Zf)/Testis-DMC1-ChIP-Seq(GSE24438)/Homer	1e-58	-133.6	0	1632	0.0219	1054.7	0.0143
17	GCATTCGAACGTCGTAACTGACTGAGCTGCATGACTGCTA	SRS7(SRS)/colamp-SRS7-DAP-Seq(GSE60143)/Homer	1e-55	-128	0	47666	0.6393	44972.8	0.6113
18	TCAGGACTACGTCGTAACTGACTGACTGAGTCCGTAGTCA	TBP3(MYBrelated)/col-TBP3-DAP-Seq(GSE60143)/Homer	1e-53	-124.2	0	17252	0.2314	15302	0.208
19	TACGTAGCGCTACGATCTAGACGTCAGTCAGTGCTAAGTCGTCAGCAT	FOXK2(Forkhead)/U2OS-FOXK2-ChIP-Seq(E-MTAB-2204)/Homer	1e-52	-121.5	0	13403	0.1798	11687.8	0.1589
20	ATGCCTGAATCGTACGAGTCCGATTCAGCGATCTAGAGCTGTCAGTCACGTAAGTCCGTATACGCTGA	Fox:Ebox(Forkhead,bHLH)/Panc1-Foxa2-ChIP-Seq(GSE47459)/Homer	1e-51	-118.9	0	15317	0.2054	13506.7	0.1836
21	TCGAAGTCCGTAATCGTAGCACGTACTGAGCTACGTAGTC	Ptf1a(bHLH)/Panc1-Ptf1a-ChIP-Seq(GSE47459)/Homer	1e-47	-110	0	18538	0.2486	16629.5	0.226
22	GACTCGATCGATCTGAGTACAGTCCGATCGTAGTCAGATCGCATGCAT	MYB121(MYB)/col-MYB121-DAP-Seq(GSE60143)/Homer	1e-46	-108	0	10409	0.1396	8971.2	0.1219
23	GACTACGTCTGACGTAACGTACGTCGTATCAGTGACCATG	ATHB23(ZFHD)/col-ATHB23-DAP-Seq(GSE60143)/Homer	1e-46	-106.2	0	25280	0.3391	23140.6	0.3145
24	TCAGTACGTAGCACGTACTGCGATAGTCCGTATACGAGTC	Meis1(Homeobox)/MastCells-Meis1-ChIP-Seq(GSE48085)/Homer	1e-43	-100.4	0	18976	0.2545	17123.9	0.2327
25	CTAGTCGACTGACGTATACGGACTTCAGTCGAGTCATGCATACGAGCT	IRF2(IRF)/Erythroblas-IRF2-ChIP-Seq(GSE36985)/Homer	1e-43	-99.14	0	3605	0.0483	2814.4	0.0383
26	ACTGCTAGTCGACGATCATGGCTAATCGCGATGTACGCTAAGCTGTAC	Fra1(bZIP)/BT549-Fra1-ChIP-Seq(GSE46166)/Homer	1e-42	-98.18	0	6791	0.0911	5685.6	0.0773
27	AGTCCGATCTGACGTAACGTCAGTTCAGTGAC	Isl1(Homeobox)/Neuron-Isl1-ChIP-Seq(GSE31456)/Homer	1e-42	-96.74	0	37680	0.5054	35341.6	0.4804
28	GACTCGTACGATACGTGCATCGTAAGTCAGTCACTGGACTCAGTCAGT	EMB1789(C3H)/col-EMB1789-DAP-Seq(GSE60143)/Homer	1e-41	-95.19	0	13282	0.1781	11749.9	0.1597
29	CGTACATGAGTCGACTTGCACGTAACGTACGTCTGATCAG	Lhx1(Homeobox)/EmbryoCarcinoma-Lhx1-ChIP-Seq(GSE70957)/Homer	1e-41	-94.95	0	30657	0.4112	28469.1	0.387
30	ACGTCTAGCGTAACGTAGCTCGTATCAGATGC	ATHB34(ZFHD)/colamp-ATHB34-DAP-Seq(GSE60143)/Homer	1e-41	-94.62	0	22209	0.2979	20276.9	0.2756
31	GACTCTGAGTACAGTCCGATCGTAGTCAGATCGCATGCATGCATCGAT	AT3G10580(MYBrelated)/colamp-AT3G10580-DAP-Seq(GSE60143)/Homer	1e-40	-93.37	0	10762	0.1443	9392.6	0.1277
32	CGATCAGTCTAGGCTAAGTCCGTATCAGAGTCACGTACTGACGTGTACGCTAGCTAGCTA	bZIP52(bZIP)/colamp-bZIP52-DAP-Seq(GSE60143)/Homer	1e-40	-93	0	16927	0.227	15225.1	0.2069
33	CTGATACGGCATAGCTAGCTAGTCTCGAACTGCAGTAGCTAGCTGATC	IRF3(IRF)/BMDM-Irf3-ChIP-Seq(GSE67343)/Homer	1e-40	-92.24	0	8222	0.1103	7034.4	0.0956
34	CAGTCATGTGCAGTACCGTATCAGGTACGACTTCAGCTGA	bZIP18(bZIP)/colamp-bZIP18-DAP-Seq(GSE60143)/Homer	1e-40	-92.11	0	51438	0.6899	49075.4	0.667
35	TCGATCAGTCGAACTGCATGACGTAGTCCTGA	COUP-TFII(NR)/Artia-Nr2f2-ChIP-Seq(GSE46497)/Homer	1e-38	-89.61	0	19470	0.2611	17686.5	0.2404
36	AGTCTAGCGACTACGTCTAGACGTACGTACGTCTGAAGTCGCTAGACTCGTACTAGACTG	Foxa3(Forkhead)/Liver-Foxa3-ChIP-Seq(GSE77670)/Homer	1e-38	-88.53	0	7962	0.1068	6815.9	0.0926
37	CAGTTGCAACGTACTGCGTAATCGCGATTGACCGTAACGT	BATF(bZIP)/Th17-BATF-ChIP-Seq(GSE39756)/Homer	1e-37	-87.29	0	7938	0.1065	6800.9	0.0924
38	ACGTCTGACGTAACGTACGTCGTATGCAATCG	ATHB24(ZFHD)/colamp-ATHB24-DAP-Seq(GSE60143)/Homer	1e-37	-86.52	0	20914	0.2805	19101.6	0.2596
39	AGTCCGTACGATAGTCGTCAAGTCACGTCTGA	Unknown2/Drosophila-Promoters/Homer	1e-37	-86.38	0	13480	0.1808	12001.8	0.1631
40	TGACATGCCGTAATCGATGCCAGTCATGACTGAGTCGTAC	HEB(bHLH)/mES-Heb-ChIP-Seq(GSE53233)/Homer	1e-36	-84.11	0	11798	0.1582	10429.9	0.1418
41	TCAGTCAGGCTACGTATACGGACTTCAGTCGACTGACGTATACGGACT	IRF8(IRF)/BMDM-IRF8-ChIP-Seq(GSE77884)/Homer	1e-36	-83.82	0	6519	0.0874	5511.2	0.0749
42	ATGCTGCAAGTCCGTAAGTCAGTCACGTACTGATGCGTCA	E2A(bHLH),near_PU.1/Bcell-PU.1-ChIP-Seq(GSE21512)/Homer	1e-34	-80.31	0	9917	0.133	8688.6	0.1181
43	CAGTCGATGATCAGTCGTCACGATCGTACGATGCATCGATCTAGACTG	SOC1(MADS)/Seedling-SOC1-ChIP-Seq(GSE45846)/Homer	1e-34	-80.17	0	10012	0.1343	8778.6	0.1193
44	AGTCGTACAGCTCTAGAGTCCGATACTGCGTAACTGGTCA	Zic(Zf)/Cerebellum-ZIC1.2-ChIP-Seq(GSE60731)/Homer	1e-34	-78.67	0	4723	0.0633	3898.6	0.053
45	GCATGACTGCATATGCCTGAGATCCTGAGATCCTAGGACTCTAGGACTTACGCGTACGTA	BAM8(BES1)/col-BAM8-DAP-Seq(GSE60143)/Homer	1e-33	-76.66	0	1352	0.0181	944.9	0.0128
46	CTAGCTAGCGTACGTATACGCGATCTAGCTGACTGACGTATACGGACT	PU.1:IRF8(ETS:IRF)/pDC-Irf8-ChIP-Seq(GSE66899)/Homer	1e-33	-76.66	0	2797	0.0375	2184.9	0.0297
47	CTAGTCGAACGTACTGCGTAATGCACGTGTACCGTAAGCTGATCGTAC	Atf3(bZIP)/GBM-ATF3-ChIP-Seq(GSE33912)/Homer	1e-31	-73.61	0	7809	0.1047	6764.1	0.0919
48	GCTAGCATGCATCAGTACGTGCATGTCAGTACGATCTACG	AT5G47660(Trihelix)/colamp-AT5G47660-DAP-Seq(GSE60143)/Homer	1e-31	-73.33	0	37668	0.5052	35575.5	0.4835
49	CGTACGTACTAGACGTACGTCGTAACTGACTGACGTCTGATCGATCGA	MYB4(MYB)/col200-MYB4-DAP-Seq(GSE60143)/Homer	1e-31	-72.68	0	12840	0.1722	11502.7	0.1563
50	AGCTGCATACTGACGTAGTCACGTCTAGTACG	Smad3(MAD)/NPC-Smad3-ChIP-Seq(GSE36673)/Homer	1e-31	-72.48	0	30179	0.4048	28233.2	0.3837
51	CGTACGATCGATCGTACTGAGTCAAGTCAGTCACGTCGTACTGAGCATCGATCGATGCTA	AT1G72740(MYBrelated)/colamp-AT1G72740-DAP-Seq(GSE60143)/Homer	1e-31	-72.12	0	25455	0.3414	23634.4	0.3212
52	AGTCGACTCAGTACTGCTAGTGACGCTAATGCGCATATCGCGATACTGGATCGTACGTCACTGA	NF1(CTF)/LNCAP-NF1-ChIP-Seq(Unpublished)/Homer	1e-30	-70.14	0	2367	0.0317	1830.3	0.0249
53	TCGAACGTCATGGCTATAGCCGATGTACGCTAACGTATGC	AP-1(bZIP)/ThioMac-PU.1-ChIP-Seq(GSE21512)/Homer	1e-30	-69.94	0	8683	0.1165	7604.1	0.1034
54	CGTACTAGCATGAGCTACTGCGATATCGCGTAGTCAGTCA	Tbet(T-box)/CD8-Tbet-ChIP-Seq(GSE33802)/Homer	1e-30	-69.4	0	16289	0.2185	14818.3	0.2014
55	CGTACGTAAGCTGACTTGCAGTCAACGTAGCTCTGATCAG	Lhx3(Homeobox)/Neuron-Lhx3-ChIP-Seq(GSE31456)/Homer	1e-30	-69.24	0	42894	0.5753	40790.1	0.5544
56	GTCATGCAGCTAAGTCCGTAACTGTGACGCATTCAGCAGT	Ap4(bHLH)/AML-Tfap4-ChIP-Seq(GSE45738)/Homer	1e-29	-68.7	0	7750	0.1039	6741.5	0.0916
57	CGATCAGTAGTCGATCGTCACGTACGTAGCTAGCATGCATCTAGCATG	AGL63(MADS)/col-AGL63-DAP-Seq(GSE60143)/Homer	1e-29	-68.37	0	23531	0.3156	21807.6	0.2964
58	CTAGTCGAGCATCATGGCTATAGCCGATGTACCTGAAGCT	JunB(bZIP)/DendriticCells-Junb-ChIP-Seq(GSE36099)/Homer	1e-29	-67.83	0	6173	0.0828	5283.1	0.0718
59	CTGATCAGCAGTCTAGACTGCTAGGATCATCGACTGCTGATCAGGATC	Sp5(Zf)/mES-Sp5.Flag-ChIP-Seq(GSE72989)/Homer	1e-28	-65.55	0	6768	0.0908	5848.2	0.0795
60	CTGAGTACCTAGCTAGACGTCGTACGTACGTACGTAGCTAGCATCGTA	GT2(Trihelix)/colamp-GT2-DAP-Seq(GSE60143)/Homer	1e-28	-65.22	0	32650	0.4379	30735.3	0.4178
61	GTACTCGAAGTCTCAGAGCTTCAGGATCATGC	IBL1(bHLH)/Seedling-IBL1-ChIP-Seq(GSE51120)/Homer	1e-28	-65.17	0	13926	0.1868	12599.5	0.1713
62	TCGAGCTATGACGCTACTAGGATCCGATACTGCGATAGCTGACTCTAG	E-box/Drosophila-Promoters/Homer	1e-28	-65.14	0	2008	0.0269	1534	0.0209
63	CGTACGTACTAGCAGTGACTCGTACATGCATGCGATCTGACTGACTGA	MS188(MYB)/colamp-MS188-DAP-Seq(GSE60143)/Homer	1e-27	-64.13	0	18834	0.2526	17313.9	0.2353
64	CGATCTAGTCGAAGCTCGATCTGACGTAAGCTACTGCTAGATGCGATC	Hoxb4(Homeobox)/ES-Hoxb4-ChIP-Seq(GSE34014)/Homer	1e-27	-62.94	0	4147	0.0556	3452.9	0.0469
65	TGCAGTACCTAGGATCCATGACGTCGATGCATCGATGCTACGTAGCTAGTACCTGAGATC	CAMTA5(CAMTA)/col-CAMTA5-DAP-Seq(GSE60143)/Homer	1e-27	-62.43	0	5890	0.079	5054.5	0.0687
66	CTAGAGTCTACGTACGTGACCGTAACTGTAGCGCATCATGATGCAGCT	Ascl1(bHLH)/NeuralTubes-Ascl1-ChIP-Seq(GSE55840)/Homer	1e-26	-61.23	0	9366	0.1256	8309.4	0.1129
67	AGTCCGTAACGTAGTCACGTACTG	Tal1	1e-25	-59.85	0	13589	0.1823	12326.4	0.1675
68	AGTCCGTATGACATGCGCATCTGAGTACGATC	MYB55(MYB)/colamp-MYB55-DAP-Seq(GSE60143)/Homer	1e-25	-58.99	0	20463	0.2744	18939.9	0.2574
69	ATGCCTGAAGTCTCAGACGTCTAGCATGTGAC	ABF1(bZIP)/Arabidopsis-ABF1-ChIP-Seq(GSE80564)/Homer	1e-24	-57.32	0	6378	0.0855	5539.2	0.0753
70	GCTATCGACGTACTAGAGCTGTCAGTCACGTAAGTCCGTA	FOXA1(Forkhead)/LNCAP-FOXA1-ChIP-Seq(GSE27824)/Homer	1e-24	-56.63	0	26394	0.354	24723.7	0.336
71	GTCACTAGAGCTTCGATGCACAGTAGCTCGTACTGAACGT	ATHB33(ZFHD)/col-ATHB33-DAP-Seq(GSE60143)/Homer	1e-24	-55.76	0	31488	0.4223	29712.3	0.4039
72	TCGAACGTACTGCGTAAGTCCTAGAGCTTGAC	TGA10(bZIP)/colamp-TGA10-DAP-Seq(GSE60143)/Homer	1e-23	-53.94	0	11164	0.1497	10071.3	0.1369
73	TCAGGACTCAGTCTGAAGCTCTAGGACTTGCACTGAAGTC	HLF(bZIP)/HSC-HLF.Flag-ChIP-Seq(GSE69817)/Homer	1e-23	-53.05	0	21998	0.295	20493.8	0.2786
74	GCTATCGACGTACTAGAGCTGTCAGTCACGTAAGTCCGTA	FOXA1(Forkhead)/MCF7-FOXA1-ChIP-Seq(GSE26831)/Homer	1e-22	-52.93	0	22752	0.3051	21226.5	0.2885
75	TAGCGTACCTAGATCGCTGACGTAGCTAGCATACGTTGACGTACACTGTACGGTCACTAG	ASL18(LOBAS2)/colamp-ASL18-DAP-Seq(GSE60143)/Homer	1e-22	-52.4	0	20024	0.2686	18589	0.2527
76	GTACGCTACGATCAGTAGTCGCTACGATCGATAGTCGCTA	WUS1(Homeobox)/colamp-WUS1-DAP-Seq(GSE60143)/Homer	1e-22	-51.6	0	8821	0.1183	7872.2	0.107
77	CGTAGCTACGTAGCATAGCTACTGACGTCGTAAGTCACTGACTGGCTAGTCACTGAGCTA	SPL14(SBP)/col-SPL14-DAP-Seq(GSE60143)/Homer	1e-22	-51.36	0	3584	0.0481	2999.5	0.0408
78	CGATCGTACGATCGATAGTCCTGAGATCCTGAGATCCTAGGCATCTAGGACTTCAGGCTA	At4g36780(BZR)/col-At4g36780-DAP-Seq(GSE60143)/Homer	1e-22	-50.67	0	2441	0.0327	1970.8	0.0268
79	TCGAGTACTCGATCGACATGATGCACGTACTGACTGAGTCCGTACTAGAGTCATCGAGTC	Unknown3/Drosophila-Promoters/Homer	1e-21	-50.32	0	988	0.0133	705.4	0.0096
80	CATGCTAGTCGAACGTACTGCGTATAGCCGATTGACCGTAAGCTGATC	Fra2(bZIP)/Striatum-Fra2-ChIP-Seq(GSE43429)/Homer	1e-20	-48.06	0	5018	0.0673	4337.6	0.059
81	CTGACTGAAGTCTAGCGACTGCATCTGAAGCTAGTCAGTC	At5g08520(MYBrelated)/colamp-At5g08520-DAP-Seq(GSE60143)/Homer	1e-20	-47.22	0	21747	0.2917	20321.7	0.2762
82	GATCAGTCGACTGCTAGTACAGTCGCATGCTAGTACGATC	MYB61(MYB)/colamp-MYB61-DAP-Seq(GSE60143)/Homer	1e-20	-47.08	0	24230	0.325	22736	0.309
83	TACGCTAGTACGAGTCCGTAAGTCAGTCACGTACTGAGTCGATCTAGC	Slug(Zf)/Mesoderm-Snai2-ChIP-Seq(GSE61475)/Homer	1e-20	-46.66	0	3110	0.0417	2592.3	0.0352
84	GCATCGTAGCATCGTATCGACGTACTGAACTGCGTACGTACGTAACGTACTGGTCAGCAT	AT2G31460(REMB3)/col-AT2G31460-DAP-Seq(GSE60143)/Homer	1e-20	-46.09	0	7076	0.0949	6273.7	0.0853
85	ACGTCTAGAGCTACGTACGTCTGAAGTCGACTAGCTCGTA	FOXM1(Forkhead)/MCF7-FOXM1-ChIP-Seq(GSE72977)/Homer	1e-19	-45.81	0	22647	0.3037	21213.3	0.2883
86	CGATCAGTCAGTCATGGTCAGATCCGTATCAGAGTCACGTCTAGACGTGTACGTCAGCTA	VIP1(bZIP)/col-VIP1-DAP-Seq(GSE60143)/Homer	1e-19	-44.73	0	1497	0.0201	1158.3	0.0157
87	GCTACGTAGACTAGCTACTGACGTCGTAAGTCACTGCTAGGCTAGATC	SPL13(SBP)/col-SPL13-DAP-Seq(GSE60143)/Homer	1e-19	-44.7	0	2081	0.0279	1674	0.0228
88	GTACGTACGTCAGCTACGTACGTACGTACTAGCTAGCTAG	SEP3(MADS)/Arabidoposis-Flower-Sep3-ChIP-Seq/Homer	1e-19	-44.58	0	35321	0.4737	33629.4	0.4571
89	CTGACTGACTGAATGCGATCCATGACTGGACTGACTGCATCGTACGTAAGTCGTACCTGAATCGGCATGACTGACTAGCT	GRHL2(CP2)/HBE-GRHL2-ChIP-Seq(GSE46194)/Homer	1e-19	-43.95	0	6068	0.0814	5344.2	0.0726
90	ACTGATCGAGTCACGTCGTAAGTCAGTCACGTACTGCGTA	Zelda(Zf)/Embryo-zld-ChIP-Seq(GSE65441)/Homer	1e-18	-43.3	0	5145	0.069	4487.2	0.061
91	ACGTCTGACGTAACGTACGTCGTATACGACGT	ATHB25(ZFHD)/colamp-ATHB25-DAP-Seq(GSE60143)/Homer	1e-18	-43.17	0	29933	0.4015	28359.8	0.3855
92	GCTAGTCAGCATCGATCGTAGTACAGTCGCTACGTACGTAGCATGCATCAGTCTAGCATG	SVP(MADS)/col-SVP-DAP-Seq(GSE60143)/Homer	1e-18	-42.82	0	15996	0.2145	14813.9	0.2014
93	CGATCTAGCTGAATGCCTGATCGACGTACTGATCGATAGCAGTCCGTAACTGTCGAATGC	Hand2(bHLH)/Mesoderm-Hand2-ChIP-Seq(GSE61475)/Homer	1e-18	-42.38	0	3616	0.0485	3078.6	0.0418
94	AGTCACGTACTGAGCTACGTACGTGTCAAGTC	Foxo1(Forkhead)/RAW-Foxo1-ChIP-Seq(Fan_et_al.)/Homer	1e-18	-41.55	0	26493	0.3553	25018.7	0.3401
95	CTAGACTGTGCACGATCGTACTGAATCGACTGGACTAGCT	At1g49010(MYBrelated)/col-At1g49010-DAP-Seq(GSE60143)/Homer	1e-18	-41.54	0	37434	0.5021	35756.9	0.486
96	CTAGTCGACGATCTAGGCATCAGTCTAGGATCCGTAGTCA	CEBP:AP1(bZIP)/ThioMac-CEBPb-ChIP-Seq(GSE21512)/Homer	1e-18	-41.53	0	16773	0.225	15578.5	0.2117
97	GCATTCAGCTGAATCGACTGCGATGATCCTGA	THRb(NR)/Liver-NR1A2-ChIP-Seq(GSE52613)/Homer	1e-17	-41.3	0	43926	0.5891	42180.4	0.5733
98	CTAGGCATGATCCGTAAGTCTCAGGACTCTAG	CLOCK(bHLH)/Liver-Clock-ChIP-Seq(GSE39860)/Homer	1e-17	-40.95	0	4328	0.058	3744.9	0.0509
99	ACGTCTAGCGTAAGTCGTACACGTACGTACGTGTCAGTACTGACGACT	Nur77(NR)/K562-NR4A1-ChIP-Seq(GSE31363)/Homer	1e-17	-40.14	0	3684	0.0494	3154.9	0.0429
100	GTACCATGACTGCGTACGTAGCATGCATGACTTGACGTACACTGTACG	LBD18(LOBAS2)/colamp-LBD18-DAP-Seq(GSE60143)/Homer	1e-17	-40.11	0	46450	0.623	44704.9	0.6076
101	CGATTGCAGTACCGTAAGTCCTAGGACTCATG	NPAS(bHLH)/Liver-NPAS-ChIP-Seq(GSE39860)/Homer	1e-17	-39.94	0	15907	0.2133	14762.2	0.2006
102	ATGCATCGTACGAGCTATCGCTGAAGTCCTAGAGCTATGCCTGAATGC	CRE(bZIP)/Promoter/Homer	1e-17	-39.9	0	2561	0.0343	2128.5	0.0289
103	GCTACGTAAGTCACGTTCGATACGACTGAGCTAGTCTCGA	RORgt(NR)/EL4-RORgt.Flag-ChIP-Seq(GSE56019)/Homer	1e-17	-39.79	0	2065	0.0277	1681.9	0.0229
104	CGATCGATAGCTAGCTACTGACGTCGTAAGTCACTGACTGCGTAGTAC	SPL3(SBP)/colamp-SPL3-DAP-Seq(GSE60143)/Homer	1e-17	-39.63	0	921	0.0124	677.9	0.0092
105	ATGCGATCGACTAGCTCGATCGATGTCACGATTCGAATCGTAGCTAGC	TATA-Box(TBP)/Promoter/Homer	1e-17	-39.23	0	31333	0.4202	29791	0.4049
106	CGATCTAGAGTCTCAGAGTCCTGAAGTCCTAGGACTCTAGAGTCTCAG	BZR1(BZR)/col-BZR1-DAP-Seq(GSE60143)/Homer	1e-16	-38.65	0	557	0.0075	376.7	0.0051
107	TCAGGCATACTGCGTAAGTCCTAGGCATTGAC	TGA9(bZIP)/colamp-TGA9-DAP-Seq(GSE60143)/Homer	1e-16	-37.4	0	20672	0.2772	19408.5	0.2638
108	GCTAGCATGACTGCATTCAGGTACGCTAGCATCTGAGCTATAGCGCTACTGACGATCTAG	OCT4-SOX2-TCF-NANOG(POU,Homeobox,HMG)/mES-Oct4-ChIP-Seq(GSE11431)/Homer	1e-16	-37.34	0	6898	0.0925	6178.5	0.084
109	TCGATAGCTGACCTGAAGTCACTGGACTCATG	c-Myc(bHLH)/LNCAP-cMyc-ChIP-Seq(Unpublished)/Homer	1e-15	-36.12	0	3516	0.0472	3024.1	0.0411
110	TCAGACGTTCGATAGCAGTCCGTAACTGGTACACGTACTGATCGAGTC	Atoh1(bHLH)/Cerebellum-Atoh1-ChIP-Seq(GSE22111)/Homer	1e-15	-36.11	0	7300	0.0979	6569.3	0.0893
111	CGTACGTACGTACGTAAGTCAGTCCTAGATCGCGATGCTA	AT1G76870(Trihelix)/col-AT1G76870-DAP-Seq(GSE60143)/Homer	1e-15	-36.11	0	9311	0.1249	8479.8	0.1153
112	CGTATGACTCGAAGTCCGTAATCGATGCACGTACTGAGTC	E2A(bHLH)/proBcell-E2A-ChIP-Seq(GSE21978)/Homer	1e-15	-35.66	0	8192	0.1099	7419.6	0.1008
113	GCATCGTACGATACTGAGTCGCTACTGACGTACAGTACTGCGTATCAG	Oct6(POU,Homeobox)/NPC-Pou3f1-ChIP-Seq(GSE35496)/Homer	1e-15	-35.33	0	10235	0.1373	9369.2	0.1273
114	CTAGACTGACGTCGTAACTGACTGACGTTCAGCTGATCGA	MYB107(MYB)/col-MYB107-DAP-Seq(GSE60143)/Homer	1e-15	-35.22	0	25559	0.3428	24200.6	0.3289
115	AGTCAGTCCGATACGTACGTACTGACGTAGCTAGTCAGTC	Sox4(HMG)/proB-Sox4-ChIP-Seq(GSE50066)/Homer	1e-15	-34.89	0	13174	0.1767	12192.9	0.1657
116	TCGAGTACTCAGACTGACGTCGTACGTACGTACGTAGCTA	AT1G76880(Trihelix)/col-AT1G76880-DAP-Seq(GSE60143)/Homer	1e-15	-34.89	0	12330	0.1654	11381.1	0.1547
117	TAGCGTACCATGACTGCTGACGTAGCTAGCATGACTTGACGTACACTGATCGCGTACGTA	LBD19(LOBAS2)/colamp-LBD19-DAP-Seq(GSE60143)/Homer	1e-15	-34.59	0	32020	0.4294	30539	0.4151
118	CATGAGTCGACTCGTACGATGCATGACTGCATCGATCTAGCATGTGAC	Mef2b(MADS)/HEK293-Mef2b.V5-ChIP-Seq(GSE67450)/Homer	1e-14	-34.2	0	22595	0.303	21325.7	0.2899
119	ACTGTGACGTACCGTAAGTCTACGACGTACTGGTCAAGTC	NPAS2(bHLH)/Liver-NPAS2-ChIP-Seq(GSE39860)/Homer	1e-14	-33.9	0	8530	0.1144	7758	0.1054
120	CTAGCATGACGTCGTACTAGCATGCGATCTAGTCAGTCAG	MYB3(MYB)/Arabidopsis-MYB3-ChIP-Seq(GSE80564)/Homer	1e-14	-33.82	0	22052	0.2958	20802.7	0.2828
121	TCGATCGAAGTCCGTACTAGTAGCACGTACTG	MyoG(bHLH)/C2C12-MyoG-ChIP-Seq(GSE36024)/Homer	1e-14	-33.8	0	6206	0.0832	5557	0.0755
122	CTGAACTGACGTACTGACGTAGTCCGTAACTG	CELF2(RRM)/JSL1-CELF2-CLIP-Seq(GSE71264)/Homer	1e-14	-33.69	0	2870	0.0385	2444.5	0.0332
123	CGATCTAGACGTGTCACGTACGTAAGTCCGTA	Foxo3(Forkhead)/U2OS-Foxo3-ChIP-Seq(E-MTAB-2701)/Homer	1e-14	-33.5	0	16974	0.2277	15877.9	0.2158
124	CTGACTAGACTGGCATATGCCGTACTGACTAGACTGACGTAGTCCTGA	RARg(NR)/ES-RARg-ChIP-Seq(GSE30538)/Homer	1e-14	-32.47	0	191	0.0026	102.5	0.0014
125	GACTCGTAACGTACTGAGTCCGTACTGACGTACAGTACGTGTCATCAG	Brn1(POU,Homeobox)/NPC-Brn1-ChIP-Seq(GSE35496)/Homer	1e-13	-32.05	0	7608	0.102	6901	0.0938
126	CTAGTACGAGTCGTACTCGAACGTGTCAGCTAGCTACGATAGTCGCTA	HOXA9(Homeobox)/HSC-Hoxa9-ChIP-Seq(GSE33509)/Homer	1e-13	-32.05	0	17692	0.2373	16594	0.2255
127	ACGTCTGAAGTCAGTCCGATCGTACGTAGATCGCATGCAT	MYB27(MYB)/colamp-MYB27-DAP-Seq(GSE60143)/Homer	1e-13	-32.04	0	5706	0.0765	5100.9	0.0693
128	TGCAGCATAGCTGCATAGTCAGTCAGTCCTGAACTGTCGATCGACAGTATCGAGTCGATC	ZNF143|STAF(Zf)/CUTLL-ZNF143-ChIP-Seq(GSE29600)/Homer	1e-13	-32.03	0	1477	0.0198	1189.8	0.0162
129	AGCTAGTCATGCAGCTACGTCGTAACGTAGTCCGATATGC	Gata2(Zf)/K562-GATA2-ChIP-Seq(GSE18829)/Homer	1e-13	-31.72	0	12768	0.1712	11841.5	0.161
130	CATGAGCTTACGGTCAGTACTAGCAGCTGACTATCGTCGA	Esrrb(NR)/mES-Esrrb-ChIP-Seq(GSE11431)/Homer	1e-13	-31.65	0	7810	0.1047	7096.1	0.0964
131	GCTAGCTAGCTATCGAGTACCTAGGATCACTGACGTCAGT	CAMTA1(CAMTA)/col-CAMTA1-DAP-Seq(GSE60143)/Homer	1e-13	-31.42	0	7235	0.097	6552.7	0.0891
132	CGATTGCATGCAGATCCGTAACTGTGACGACTCATGACTG	Tcf21(bHLH)/ArterySmoothMuscle-Tcf21-ChIP-Seq(GSE61369)/Homer	1e-13	-30.73	0	5786	0.0776	5187.1	0.0705
133	GACTGTACTGCAACGTGATCGCTATCGAACGTAGTCCGTA	Pdx1(Homeobox)/Islet-Pdx1-ChIP-Seq(SRA008281)/Homer	1e-13	-30.53	0	21336	0.2862	20156.1	0.274
134	CGTATAGCAGTCCTAGCAGTCTAGCTGAGTACGCATTCGACGTAGCATAGCTCTAGTCGA	PAX3:FKHR-fusion(Paired,Homeobox)/Rh4-PAX3:FKHR-ChIP-Seq(GSE19063)/Homer	1e-13	-30.47	0	5149	0.0691	4589.8	0.0624
135	GACTTCAGCTAGAGTCAGTCGTACAGTCCTGAAGTCAGTCAGTCGACTAGTCACTGATGC	KLF3(Zf)/MEF-Klf3-ChIP-Seq(GSE44748)/Homer	1e-12	-29.67	0	2137	0.0287	1796.2	0.0244
136	ACGTCAGTAGTCCTAGGATCCGTAAGTCTCAGGACTCTAGAGTCTCGA	At4g18890(BZR)/col-At4g18890-DAP-Seq(GSE60143)/Homer	1e-12	-29.64	0	1146	0.0154	905.2	0.0123
137	CTAGCAGTTGACCGTAGATCTCAGGACTCATG	BMAL1(bHLH)/Liver-Bmal1-ChIP-Seq(GSE39860)/Homer	1e-12	-29.4	0	16080	0.2157	15070.9	0.2048
138	GACTCGATCTGAGTCAGACTCGATTCGACGTAGCTAGCTATGACGTACCGTAACTGTGCACGATACTGACGT	Pitx1:Ebox(Homeobox,bHLH)/Hindlimb-Pitx1-ChIP-Seq(GSE41591)/Homer	1e-12	-29.35	0	3697	0.0496	3238.4	0.044
139	GACTGACTGATCCGTAGTACAGTCGCATCGTAGTACGATCGCATGCTA	MYB74(MYB)/colamp-MYB74-DAP-Seq(GSE60143)/Homer	1e-12	-28.81	0	11853	0.159	10998.3	0.1495
140	CAGTTAGCAGTCCATGCAGTCATGCGATCGATGACTCGATATCGGTACACTGATCGGTAC	LBD13(LOBAS2)/colamp-LBD13-DAP-Seq(GSE60143)/Homer	1e-12	-28.34	0	9228	0.1238	8485.5	0.1153
141	TGACTCGACTGACTGAATGCGATCCTAGTACGGACTGACTGATCTCGACTGACTGAATGCGATCCTAGATCGGACTGACT	Tcfcp2l1(CP2)/mES-Tcfcp2l1-ChIP-Seq(GSE11431)/Homer	1e-12	-28.29	0	1192	0.016	951.9	0.0129
142	CGTACGTACGTACGTACGTAACTGACTGAGTC	dof42(C2C2dof)/col-dof42-DAP-Seq(GSE60143)/Homer	1e-12	-28.17	0	16857	0.2261	15841.1	0.2153
143	GCATACGTACTGACGTAGTCACTGATCGGTCACGATCGTA	ARF2(ARF)/col-ARF2-DAP-Seq(GSE60143)/Homer	1e-12	-27.86	0	31103	0.4171	29754.8	0.4044
144	GCATATCGCATGGTACGCTAAGTCTCAGTGACGTCATGCA	Arnt:Ahr(bHLH)/MCF7-Arnt-ChIP-Seq(Lo_et_al.)/Homer	1e-11	-27.38	0	12894	0.1729	12020.9	0.1634
145	CGTACTAGCAGTACGTCGTAACTGCATGGCATTCAGCTGA	MYB49(MYB)/col-MYB49-DAP-Seq(GSE60143)/Homer	1e-11	-27.32	0	21038	0.2822	19918.1	0.2707
146	AGTCGACTGATCCGTAGTACAGTCGCTACGTAGTACAGTCGTACGTAC	MYB63(MYB)/col-MYB63-DAP-Seq(GSE60143)/Homer	1e-11	-26.9	0	7395	0.0992	6751.8	0.0918
147	GCATGCATCTGAACGTCTGAACGTCGTACGTACGTAAGTCGTCAGTCA	Foxf1(Forkhead)/Lung-Foxf1-ChIP-Seq(GSE77951)/Homer	1e-11	-26.77	0	22070	0.296	20933.1	0.2845
148	AGCTTGACCGATCGATCTAGACGTCAGTCAGTGCTAAGTC	FOXK1(Forkhead)/HEK293-FOXK1-ChIP-Seq(GSE51673)/Homer	1e-11	-26.68	0	23206	0.3112	22043.7	0.2996
149	CTAGCATGCATGAGCTGACTCGTAGATCAGCTGTCAATGCTCGACTAGCATGACGTAGTCCTGA	LXRE(NR),DR4/RAW-LXRb.biotin-ChIP-Seq(GSE21512)/Homer	1e-11	-26.49	0	764	0.0102	582.4	0.0079
150	ACTGCAGTACGTCGTACGTAACGTACTGCTGA	Nkx6.1(Homeobox)/Islet-Nkx6.1-ChIP-Seq(GSE40975)/Homer	1e-11	-26.49	0	52721	0.7071	51173	0.6955
151	TACGTCGAGACTACTGCTGAAGTCTCAGGACTTGACCTGA	Atf1(bZIP)/K562-ATF1-ChIP-Seq(GSE31477)/Homer	1e-11	-26.43	0	12958	0.1738	12095.5	0.1644
152	CTAGTACGGATCGTACGCTAAGCTAGCTGTCATCGATAGC	Nanog(Homeobox)/mES-Nanog-ChIP-Seq(GSE11724)/Homer	1e-11	-26.4	0	59920	0.8036	58381.9	0.7935
153	GTCAACGTCTAGGTCACGTAGCATCGTACGTAGCATCAGTAGTCCGTACAGTCTAGCTGA	OCT:OCT(POU,Homeobox,IR1)/NPC-Brn2-ChIP-Seq(GSE35496)/Homer	1e-11	-25.87	0	375	0.005	255.6	0.0035
154	ATGCGATCCGATCTAGACTGGCTACGTAAGCTACTGAGCT	TEAD2(TEA)/Py2T-Tead2-ChIP-Seq(GSE55709)/Homer	1e-11	-25.82	0	6156	0.0826	5584.2	0.0759
155	AGCTATGCGACTGCATCGTAAGCTGTACCGATATCGAGTC	Gata6(Zf)/HUG1N-GATA6-ChIP-Seq(GSE51936)/Homer	1e-11	-25.59	0	19450	0.2609	18401.7	0.2501
156	ACTGGTACAGTCCTGAATGCACTGAGCTTACG	E-box/Arabidopsis-Promoters/Homer	1e-11	-25.44	0	3883	0.0521	3442.6	0.0468
157	TAGCCTAGTCGAGACTACTGCTGAAGTCTCAGGCATTGACCTGAAGCT	Atf7(bZIP)/3T3L1-Atf7-ChIP-Seq(GSE56872)/Homer	1e-11	-25.42	0	6439	0.0864	5857.9	0.0796
158	GATCGCATACTGCTAGCTGAAGCTGCTAGCTACTGATCAGGCATTGCAACGTACGTGATCGACTGCATCTAGTACGGACTCTAGCATGCTAGGTACTCGA	ZNF136(Zf)/HEK293-ZNF136.GFP-ChIP-Seq(GSE58341)/Homer	1e-10	-25.2	0	2010	0.027	1705.1	0.0232
159	CTGACATGACTGACGTATGCCGTACATGTACGATGCGCTATACGCTGACTAGACTGACGTATGCCGTATAGC	RAR:RXR(NR),DR5/ES-RAR-ChIP-Seq(GSE56893)/Homer	1e-10	-24.99	0	130	0.0017	67.3	0.0009
160	TCGAGCATACGTCTAGGTACTCGAGCATTGACTCGAACGT	Chop(bZIP)/MEF-Chop-ChIP-Seq(GSE35681)/Homer	1e-10	-24.63	0	5555	0.0745	5026.8	0.0683
161	CTAGAGCTCATGCATGCTAGATGCGATCGTACGTACCTGAAGTCGCTAGCTAGCATATCG	TCP7(TCP)/col-TCP7-DAP-Seq(GSE60143)/Homer	1e-10	-24.19	0	2922	0.0392	2554.6	0.0347
162	TGACCGATACTGACTGACTGGACTACTGACGTACTGACTGGATCGATC	EKLF(Zf)/Erythrocyte-Klf1-ChIP-Seq(GSE20478)/Homer	1e-10	-24.12	0	970	0.013	771.6	0.0105
163	CGATCGATCGATCGATCGATCGATCGATCGATCGATCGAT	SeqBias: A/T bias	1e-10	-23.84	0	73664	0.988	72482.5	0.9852
164	CGTAATCGATGCTAGCCTGAAGTCTCAGGCATTCAGTCAG	PIF4(bHLH)/Seedling-PIF4-ChIP-Seq(GSE35315)/Homer	1e-10	-23.81	0	9468	0.127	8771.2	0.1192
165	CGTAGCATCGTAAGCTCTGACTGAGTACATGCCTAGAGCTGCATCTGA	MYB3R4(MYB)/col-MYB3R4-DAP-Seq(GSE60143)/Homer	1e-10	-23.26	0	5969	0.0801	5433.2	0.0738
166	TAGCTAGCGCATCATGACTGGCTACGTAACGTACTGGATC	TEAD4(TEA)/Tropoblast-Tead4-ChIP-Seq(GSE37350)/Homer	1e-10	-23.26	0	10143	0.136	9427.5	0.1281
167	TCAGAGCTATGCCGTAAGCTTCAGCAGTACTGCTGAAGTC	MITF(bHLH)/MastCells-MITF-ChIP-Seq(GSE48085)/Homer	1e-10	-23.17	0	9077	0.1217	8404.8	0.1142
168	GCATGATCGATCCGTACGTAAGTCACTGACTGGACTGATCTGCAGCTACGTACGTAGCAT	MYB3R5(MYB)/col-MYB3R5-DAP-Seq(GSE60143)/Homer	1e-09	-22.93	0	3303	0.0443	2919.8	0.0397
169	CTGATCAGGTACGCTAACTGTGACGCATCATG	SCL(bHLH)/HPC7-Scl-ChIP-Seq(GSE13511)/Homer	1e-09	-22.41	0	33551	0.45	32267.4	0.4386
170	CATGCTAGAGCTGACTCATGAGTCGATCGCTACGATCTAGTCAGGTACCTGATCGA	X-box(HTH)/NPC-H3K4me1-ChIP-Seq(GSE16256)/Homer	1e-09	-22.14	0	1516	0.0203	1271.4	0.0173
171	TAGCGCTAACTGCGTAACGTCGTACGTATACGTCAGTCGA	Gata1(Zf)/K562-GATA1-ChIP-Seq(GSE18829)/Homer	1e-09	-22.05	0	11375	0.1526	10631.9	0.1445
172	CGTAGACTGACTCTGACTGACGTAGTACATGCTACGCTAG	Unknown3/Arabidopsis-Promoters/Homer	1e-09	-21.6	0	5702	0.0765	5197.2	0.0706
173	TACGGACTTGACCGTAACGTGATCGTCACGTAACGTATGCCGTAGACT	HOXA2(Homeobox)/mES-Hoxa2-ChIP-Seq(Donaldson_et_al.)/Homer	1e-09	-21.51	0	2171	0.0291	1876.5	0.0255
174	ATGCAGCTTCAGTGACTCAGATGCTGCAACGTATCGGATCACTGAGTC	NRF1(NRF)/MCF7-NRF1-ChIP-Seq(Unpublished)/Homer	1e-09	-21.15	0	392	0.0053	280.4	0.0038
175	TACGATGCGCTAACTGCGTAACGTCGTACTGATACGTCGA	Gata4(Zf)/Heart-Gata4-ChIP-Seq(GSE35151)/Homer	1e-09	-21.11	0	21246	0.2849	20232	0.275
176	ATCGAGCTACTGAGTCACTGAGTCCGTAACGTACTGAGTCACTGAGTC	NRF(NRF)/Promoter/Homer	1e-09	-20.98	0	783	0.0105	618.5	0.0084
177	ACTGACTGCTAGGATCAGTCAGTCCTGAAGTC	At5g08330(TCP)/col-At5g08330-DAP-Seq(GSE60143)/Homer	1e-09	-20.97	0	3271	0.0439	2905.8	0.0395
178	CATGAGCTACTGACGTAGTCCGTAACTGCGTACTGACGTAGCTACGTACGATGCATCGTA	AtGRF6(GRF)/col-AtGRF6-DAP-Seq(GSE60143)/Homer	1e-09	-20.91	0	16052	0.2153	15178.3	0.2063
179	CTAGCTGAAGTCGCTACGATACTGGACTGATCGATCCTGACTAGCTGATGACGCTACGATTCAGGACTGATCGATCTGAC	p53(p53)/Saos-p53-ChIP-Seq(GSE15780)/Homer	1e-09	-20.86	0	928	0.0124	747.7	0.0102
180	CTAGCTGAAGTCGCTACGATACTGGACTGATCGATCCTGACTAGCTGATGACGCTACGATTCAGGACTGATCGATCTGAC	p53(p53)/Saos-p53-ChIP-Seq/Homer	1e-09	-20.86	0	928	0.0124	747.7	0.0102
181	TACGTCGACAGTACTGGCTAATGCCGATGTACCGTAACTGTAGCCGTA	NF-E2(bZIP)/K562-NFE2-ChIP-Seq(GSE31477)/Homer	1e-09	-20.75	0	344	0.0046	241.9	0.0033
182	GCTAATCGGCTAGACTGCTATCGATAGCTCGA	GATA3(Zf)/iTreg-Gata3-ChIP-Seq(GSE20898)/Homer	1e-08	-20.68	0	31110	0.4172	29903.2	0.4064
183	CGTACTGACTAGCTGAAGTCGCTACGATATCGGACTGATCAGTCCTGACTAGCTAGAGTCGCTACGATCTAGGATCGATC	p73(p53)/Trachea-p73-ChIP-Seq(PRJNA310161)/Homer	1e-08	-20.6	0	407	0.0055	294.8	0.004
184	CATGTACGTAGCGATCGATCATGCGTACGACTTCAGATGCCGATATCGCAGTACTGGTAC	Zic3(Zf)/mES-Zic3-ChIP-Seq(GSE37889)/Homer	1e-08	-20.49	0	1718	0.023	1465.8	0.0199
185	CGTAGATCAGCTACGTACGTACTGCGTAGTACAGCTGCTACGATCGATCGATGCATGCTA	WRKY18(WRKY)/col-WRKY18-DAP-Seq(GSE60143)/Homer	1e-08	-20.46	0	32035	0.4296	30817.8	0.4189
186	GATCGCATACGTCGTAACGTAGTCAGTCCGTA	AT5G61620(MYBrelated)/colamp-AT5G61620-DAP-Seq(GSE60143)/Homer	1e-08	-20.46	0	29620	0.3973	28444.2	0.3866
187	TCAGTGACGTACCGTAACGTTGACACGTTCAGAGCTGACT	NeuroD1(bHLH)/Islet-NeuroD1-ChIP-Seq(GSE30298)/Homer	1e-08	-20.45	0	5529	0.0742	5045.1	0.0686
188	CTAGGTACAGTCTGCAAGTCCTGAAGTCAGTCAGTCGCTA	Klf4(Zf)/mES-Klf4-ChIP-Seq(GSE11431)/Homer	1e-08	-20.3	0	2012	0.027	1737.4	0.0236
189	GACTAGTCGATCCGTAGTACAGTCGCATCGTAGTCAGATC	MYB67(MYB)/col-MYB67-DAP-Seq(GSE60143)/Homer	1e-08	-20.25	0	16612	0.2228	15734.9	0.2139
190	CTGACTGACATGATCGAGCTATCGGACTCATGCTGAGTCA	Tbr1(T-box)/Cortex-Tbr1-ChIP-Seq(GSE71384)/Homer	1e-08	-19.93	0	23078	0.3095	22045.4	0.2996
191	GTACGCATACGTCGTAACGTAGTCAGTCCTGA	At5g47390(MYBrelated)/col-At5g47390-DAP-Seq(GSE60143)/Homer	1e-08	-19.88	0	26437	0.3546	25334.3	0.3443
192	CATGGTCAAGTCCGTACTAGGATCCGATACTGACGTGTACCGTACGTA	bZIP69(bZIP)/col-bZIP69-DAP-Seq(GSE60143)/Homer	1e-08	-19.48	0	730	0.0098	577	0.0078
193	CGATTACGTGACGACTCATGCGTATACGACGTGTACCTGA	Bach2(bZIP)/OCILy7-Bach2-ChIP-Seq(GSE44420)/Homer	1e-08	-19.38	0	1404	0.0188	1184.4	0.0161
194	GATCGATCGATCCGTAGTACAGTCGCATCGTAGTACGATC	MYB58(MYB)/colamp-MYB58-DAP-Seq(GSE60143)/Homer	1e-08	-19.34	0	16198	0.2172	15348.4	0.2086
195	CATGACGTCTAGACGTCAGTACGTCTAGAGTC	PHA-4(Forkhead)/cElegans-Embryos-PHA4-ChIP-Seq(modEncode)/Homer	1e-08	-19.19	0	49709	0.6667	48316.5	0.6567
196	CTAGACTGAGCTCGTAACTGACTGACGTCTAG	MYB99(MYB)/colamp-MYB99-DAP-Seq(GSE60143)/Homer	1e-08	-19.12	0	16858	0.2261	15994.8	0.2174
197	AGCTAGTCCGTAAGTCCTAGACGTACTGTCAGCGATCATG	PIF5ox(bHLH)/Arabidopsis-PIF5ox-ChIP-Seq(GSE35062)/Homer	1e-08	-19.02	0	7836	0.1051	7268.2	0.0988
198	TGCAAGCTACGTCTAGGATCCTAGGATCGTCACTGAAGTC	CEBP(bZIP)/ThioMac-CEBPb-ChIP-Seq(GSE21512)/Homer	1e-08	-18.92	0	19884	0.2667	18946.7	0.2575
199	CGTAGCTACGATCTAGACGTGTCACGTACGTAAGTCCGTATGCATACG	FoxL2(Forkhead)/Ovary-FoxL2-ChIP-Seq(GSE60858)/Homer	1e-08	-18.87	0	20543	0.2755	19590	0.2663
200	TCGAACTGACTGCGTACGTATCGAAGTCCTGAATCGGTACGCATCATG	ETS:E-box(ETS,bHLH)/HPC7-Scl-ChIP-Seq(GSE22178)/Homer	1e-08	-18.61	0	553	0.0074	425.9	0.0058
201	CGATCGTAGCTAGCATGCATCTGAACTGACGTAGTCCGTACGTAGTACTCAGGCTACGAT	WRKY25(WRKY)/colamp-WRKY25-DAP-Seq(GSE60143)/Homer	1e-08	-18.6	0	26623	0.3571	25544.7	0.3472
202	TCGATGACGTACCGTACAGTTGACACGTACTGAGCTAGCT	NeuroG2(bHLH)/Fibroblast-NeuroG2-ChIP-Seq(GSE75910)/Homer	1e-08	-18.59	0	13301	0.1784	12549.7	0.1706
203	GACTCTAGCTAGGTACAGTCGATCGACTGACTTAGCTCAG	NLP7(RWPRK)/col-NLP7-DAP-Seq(GSE60143)/Homer	1e-08	-18.54	0	26839	0.36	25757.7	0.3501
204	TCGAAGTCCGTAATCGATGCCGATACTGAGTCAGCTACTG	Tcf12(bHLH)/GM12878-Tcf12-ChIP-Seq(GSE32465)/Homer	1e-07	-18.38	0	5011	0.0672	4575.9	0.0622
205	TCAGCTGACTAGCATGACGTATGCCTGACTGACTGACTAGCATGACGTATGCCTGA	TR4(NR),DR1/Hela-TR4-ChIP-Seq(GSE24685)/Homer	1e-07	-18.3	0	1041	0.014	860.4	0.0117
206	TGACGCTATGACCGTATCAGGATCCGTACATGCATGCTAGCTAGCTAG	Unknown-ESC-element(?)/mES-Nanog-ChIP-Seq(GSE11724)/Homer	1e-07	-18.29	0	2189	0.0294	1915.6	0.026
207	CGATCTAGGATCGCTAAGCTCTAGGATCCGTA	RBFox2(?)/Heart-RBFox2-CLIP-Seq(GSE57926)/Homer	1e-07	-18.25	0	24870	0.3336	23834.8	0.324
208	CTGATACGACGTCTAGCGTATCGACTGACGAT	At5g04390(C2H2)/col200-At5g04390-DAP-Seq(GSE60143)/Homer	1e-07	-18.14	0	62597	0.8395	61209.5	0.832
209	ACTGACTGCTAGGATCAGTCAGTCCTGAAGTC	At1g72010(TCP)/colamp-At1g72010-DAP-Seq(GSE60143)/Homer	1e-07	-18.01	0	2322	0.0311	2041.8	0.0278
210	GATCGCTAAGTCACGTACTGCGTAAGTCCGTAGCTACGATCAGTGCATGCTACGTAGCAT	GRF9(GRF)/colamp-GRF9-DAP-Seq(GSE60143)/Homer	1e-07	-17.97	0	12011	0.1611	11311	0.1537
211	CATGGTACCGTAAGTCCTAGACGTACTGGTACAGTCAGCT	bHLHE40(bHLH)/HepG2-BHLHE40-ChIP-Seq(GSE31477)/Homer	1e-07	-17.63	0	2231	0.0299	1959.9	0.0266
212	CTGAACTGCTAGCTAGGACTCGTACGATCGATCGATGCATGATCACTGCAGTGTCAGCTA	Unknown1/Arabidopsis-Promoters/Homer	1e-07	-17.47	0	2507	0.0336	2218.8	0.0302
213	GTACCATGTAGCAGTCCTAGCATGCTGACGTAGCATGCATACGTGCATGTACACTGATCG	LOB(LOBAS2)/col-LOB-DAP-Seq(GSE60143)/Homer	1e-07	-17.39	0	2055	0.0276	1797.7	0.0244
214	GTACGTACGTACGTACGTACGTACGTACGTACGTACGTAC	SeqBias: C/A-bias	1e-07	-16.97	0	74547	0.9998	73527.9	0.9994
215	GCATCGTACTAGAGTCGTCACGTAATGCACGTACGTACTGGATCGCATCGTAGCTAGCTA	bHLH122(bHLH)/col100-bHLH122-DAP-Seq(GSE60143)/Homer	1e-07	-16.96	0	11365	0.1524	10702.7	0.1455
216	ATGCCATGACGTACGTACTGCGTAAGTCGACTGCATCGAT	WRKY71(WRKY)/col-WRKY71-DAP-Seq(GSE60143)/Homer	1e-07	-16.75	0	17597	0.236	16761	0.2278
217	TCGAGACTATCGCGTAAGTCCTAGGCATGTACCTGAACGTGATCGCTA	TGA4(bZIP)/colamp-TGA4-DAP-Seq(GSE60143)/Homer	1e-07	-16.63	0	5012	0.0672	4597	0.0625
218	CGATGCATAGTCTCAGGATCCGTAGATCCTAGGCATCTAGAGCTTCGACGTAGCTAGCAT	At1g78700(BZR)/col-At1g78700-DAP-Seq(GSE60143)/Homer	1e-07	-16.46	0	2401	0.0322	2127.2	0.0289
219	TACGATGCGACTACTGAGCTAGTCGTCATGCAACGTAGTCGCTATGCA	Pknox1(Homeobox)/ES-Prep1-ChIP-Seq(GSE63282)/Homer	1e-07	-16.34	0	2354	0.0316	2084.6	0.0283
220	TCAGGTACCATGCAGTCTGACGTACGATGCATGACTGTCAGTACACTGAGTCGACTCGAT	LBD23(LOBAS2)/colamp-LBD23-DAP-Seq(GSE60143)/Homer	1e-07	-16.2	0	12529	0.168	11843.8	0.161
221	CTAGACTGACGTCGTAACTGACTGAGCTCTAGTCAGCTAG	MYB93(MYB)/colamp-MYB93-DAP-Seq(GSE60143)/Homer	1e-07	-16.13	0	17991	0.2413	17157.4	0.2332
222	GCATCTAGCTAGCGTAAGCTCGTACTGACATGCTAGGCAT	AT5G56840(MYBrelated)/colamp-AT5G56840-DAP-Seq(GSE60143)/Homer	1e-06	-16.1	0	26793	0.3593	25768.8	0.3503
223	CTAGCTAGCTAGCTAGCTAGCTAGCTAGCTAGCTAGCTAG	SeqBias: G/A bias	1e-06	-16.05	0	73932	0.9916	72814.6	0.9897
224	TGCAAGTCCTAGACTGAGCTGTACTCGAAGTCCGTAAGTCGACTCTAG	Unknown1(NR/Ini-like)/Drosophila-Promoters/Homer	1e-06	-15.98	0	1916	0.0257	1678.6	0.0228
225	CTGAACGTATGCGCATAGTCCGTAATGCACGT	AZF1(C2H2)/colamp-AZF1-DAP-Seq(GSE60143)/Homer	1e-06	-15.89	0	55503	0.7444	54157	0.7361
226	ATGCGCATCGATGATCAGCTCTGAACTGCGTACGTATCAGTGACCGATGCATGATCCGAT	HSF21(HSF)/col-HSF21-DAP-Seq(GSE60143)/Homer	1e-06	-15.78	0	1510	0.0203	1303.5	0.0177
227	GTACCATGAGCTACGTACTGCGTAAGTCGACTGCATCGAT	WRKY29(WRKY)/colamp-WRKY29-DAP-Seq(GSE60143)/Homer	1e-06	-15.68	0	23291	0.3124	22346.2	0.3037
228	GCATCATGGTACCTGACGTACTGAAGTCCTAGAGTCACTGAGTCAGCTAGTCAGTCCTGA	EFL-1(E2F)/cElegans-L1-EFL1-ChIP-Seq(modEncode)/Homer	1e-06	-15.54	0	301	0.004	218.3	0.003
229	CGATCGATCGATAGTCAGTCGCTACGTACGTACGTAGCTACGATCTAGACTGGCTACGTA	AGL6(MADS)/col-AGL6-DAP-Seq(GSE60143)/Homer	1e-06	-15.51	0	3187	0.0427	2875.8	0.0391
230	AGTCAGTCGACTGCATAGCTCGTAACGTCGTAGCATGTCA	TATA-box/SacCer-Promoters/Homer	1e-06	-15.46	0	18040	0.2419	17220	0.2341
231	CGTACGTACTGACAGTTAGCCGTAGATCCTAGGCATCATGGTACGACT	BIM2(bHLH)/col-BIM2-DAP-Seq(GSE60143)/Homer	1e-06	-15.42	0	7907	0.106	7388.4	0.1004
232	TCGATGACAGTCCGTAAGTCCTAGACGTACTGACTGAGCTAGTCGCAT	Max(bHLH)/K562-Max-ChIP-Seq(GSE31477)/Homer	1e-06	-15.26	0	4782	0.0641	4393.6	0.0597
233	CGATCGATGTACGATCGATCCGTAGCTACGATCGATCTGACTAGCATGGCTAGCTACGTA	AGL16(MADS)/col-AGL16-DAP-Seq(GSE60143)/Homer	1e-06	-15.24	0	2028	0.0272	1788.8	0.0243
234	TAGCAGTCTGACAGTCCTAGATCGAGTCCATGTGACAGTCGTACAGTCAGTCGCATCTAGATCGGCATACTGATCGGATC	BORIS(Zf)/K562-CTCFL-ChIP-Seq(GSE32465)/Homer	1e-06	-15.23	0	496	0.0067	387.7	0.0053
235	GTCATCGACTAGCTAGAGTCGTCACGATCTAGGACTGATCGATCTCAGCTAGCTGAAGTCGCTACAGTTCAGGATCGATC	p63(p53)/Keratinocyte-p63-ChIP-Seq(GSE17611)/Homer	1e-06	-15.18	0	2713	0.0364	2431.9	0.0331
236	CGTACGTACGTAGCATGCATTACGGTACGACTACTGCGTAATCGACGTGTACCGTAAGCT	Bach1(bZIP)/K562-Bach1-ChIP-Seq(GSE31477)/Homer	1e-06	-14.93	0	441	0.0059	340.3	0.0046
237	CTAGACGTAGTCCGTAACTGAGTCGCATACTGGCATAGTCGACTGATCGCATAGTCAGCT	ZNF317(Zf)/HEK293-ZNF317.GFP-ChIP-Seq(GSE58341)/Homer	1e-06	-14.82	0	754	0.0101	618.4	0.0084
238	ATGCAGTCGTACAGCTTCGACTAGGATCCTGAGTCAAGTCGCTATCAG	Rfx5(HTH)/GM12878-Rfx5-ChIP-Seq(GSE31477)/Homer	1e-06	-14.55	0	3235	0.0434	2930.5	0.0398
239	CGATTACGTGCAGTACGATCGACTAGCTACGTATCGGTACGATCGTACGATCGTCA	PPARE(NR),DR1/3T3L1-Pparg-ChIP-Seq(GSE13511)/Homer	1e-06	-14.53	0	10665	0.143	10067.6	0.1368
240	TGCAAGCTCTGAATCGGACTCTAGGTACGATCGTCAAGTCGTACGACTCTAGATCGGCATCATGCATGGATCGTACCTGA	CTCF(Zf)/CD4+-CTCF-ChIP-Seq(Barski_et_al.)/Homer	1e-06	-14.48	0	414	0.0056	318.7	0.0043
241	CGATCTGAAGTCACGTACGTTCAGCGTACGTACGTAGCATCGATAGTCCGTAGTCAACTG	VND4(NAC)/colamp-VND4-DAP-Seq(GSE60143)/Homer	1e-06	-14.48	0	12960	0.1738	12294.6	0.1671
242	CATGGACTGCATACTGAGCTACTGACTGCGTAGCATAGCTATCGTACG	Foxh1(Forkhead)/hESC-FOXH1-ChIP-Seq(GSE29422)/Homer	1e-06	-14.4	0	11451	0.1536	10831.1	0.1472
243	TACGTCGATAGCAGTCCGTAAGTCCTAGGCATACTGATCG	n-Myc(bHLH)/mES-nMyc-ChIP-Seq(GSE11431)/Homer	1e-06	-14.37	0	4364	0.0585	4005.7	0.0544
244	CTAGTCGACGATACTGCGTATACGAGCTTGACGCTAACGTGATCTAGC	Fosl2(bZIP)/3T3L1-Fosl2-ChIP-Seq(GSE56872)/Homer	1e-06	-14.32	0	2642	0.0354	2372.6	0.0322
245	GTACGCTATCAGCTGACTAGCATGAGCTGATCTGCATCGACTGAACTGCAGTAGTCGATCGCTA	HNF4a(NR),DR1/HepG2-HNF4a-ChIP-Seq(GSE25021)/Homer	1e-06	-14.05	0	6239	0.0837	5804.2	0.0789
246	TCAGTCAGTAGCAGTCCTGAAGTCCTAGACGTACTGATCG	c-Myc(bHLH)/mES-cMyc-ChIP-Seq(GSE11431)/Homer	1e-06	-13.96	0	2808	0.0377	2532.5	0.0344
247	TCAGTAGCGACTCATGCTGAATCGGCATGTACCGTAACTGTAGCTGCA	MafK(bZIP)/C2C12-MafK-ChIP-Seq(GSE36030)/Homer	1e-06	-13.87	0	1230	0.0165	1057.1	0.0144
248	CTAGTCGAACGTACGTCATGAGTCCTGACGATAGTCCGTA	AARE(HLH)/mES-cMyc-ChIP-Seq/Homer	1e-06	-13.84	0	2016	0.027	1788.7	0.0243
249	CGTACGTAGACTCTAGACTGCGTAACGTTCGACTGACATGCTAGGCAT	AT4G00250(GeBP)/col-AT4G00250-DAP-Seq(GSE60143)/Homer	1e-06	-13.83	0	14980	0.2009	14272.3	0.194
250	CGTAGATCCATGGCATGACTCTAGTCGATAGCAGCTGCAT	WRKY55(WRKY)/col-WRKY55-DAP-Seq(GSE60143)/Homer	1e-05	-13.81	0	23939	0.3211	23026.9	0.313
251	CTGAGCTAGCATAGCTACTGACGTCGTAAGTCACTGCTAGGCTAGATC	bHLH28(bHLH)/col-bHLH28-DAP-Seq(GSE60143)/Homer	1e-05	-13.75	0	6481	0.0869	6041.7	0.0821
252	ATGCATGCATCGTACGAGCTAGTCGCTAAGTCTCAGGACTACTGTCGA	E-box(bHLH)/Promoter/Homer	1e-05	-13.75	0	357	0.0048	271.6	0.0037
253	GTACCAGTACTGACTGACTGGATCACTGACGTACTGACTGAGTCGATC	KLF6(Zf)/PDAC-KLF6-ChIP-Seq(GSE64557)/Homer	1e-05	-13.5	0	7861	0.1054	7374.1	0.1002
254	ACGTAGTCAGCTAGTCCGTAGTACAGTCCGATCGTAGTCA	MYB41(MYB)/col-MYB41-DAP-Seq(GSE60143)/Homer	1e-05	-13.25	0	4975	0.0667	4603.6	0.0626
255	GTCATACGCGATCTAGCTGAGCATCGATCATGTCGAAGTCCGTAAGTCACTGACGTACTG	bHLH34(bHLH)/colamp-bHLH34-DAP-Seq(GSE60143)/Homer	1e-05	-13.24	0	2417	0.0324	2170.7	0.0295
256	CAGTTCGAAGTCACGTACGTTCAGCGATGCTAGCTACGTAGCATAGTCCGTATGCAACTG	ANAC045(NAC)/col-ANAC045-DAP-Seq(GSE60143)/Homer	1e-05	-13.18	0	28154	0.3776	27178.1	0.3694
257	CGATCGATAGTCAGTCGCTACGATCGTACGATGCATCGATCTAGACTGGCATGCTACGTA	AGL13(MADS)/col-AGL13-DAP-Seq(GSE60143)/Homer	1e-05	-13.12	0	1215	0.0163	1048.5	0.0143
258	TCAGAGCTATGCCGTAAGTCTCAGACGTATCGTCGAAGTCGATCTGAC	TFE3(bHLH)/MEF-TFE3-ChIP-Seq(GSE75757)/Homer	1e-05	-13.09	0	768	0.0103	639.9	0.0087
259	TGACCATGACGTACGTACTGCGTAAGTCAGCTGCATTCGA	WRKY30(WRKY)/colamp-WRKY30-DAP-Seq(GSE60143)/Homer	1e-05	-13.08	0	5028	0.0674	4656.2	0.0633
260	GCATACGTAGTCATGCAGTCCTAGTAGCGTACCTGAGCTA	DEL1(E2FDP)/colamp-DEL1-DAP-Seq(GSE60143)/Homer	1e-05	-13.04	0	43	0.0006	19.4	0.0003
261	TCGACTAGGCTACGTAACGTGTCAACGTCGATGATCAGCTGCATGCTA	At5g29000(G2like)/col-At5g29000-DAP-Seq(GSE60143)/Homer	1e-05	-12.92	0	7624	0.1023	7155.1	0.0973
262	CGTACGATCATGATCGGACTATGCCGTAAGTCCTAGCGATCTAGCATGGTACCGTACGAT	bZIP3(bZIP)/col-bZIP3-DAP-Seq(GSE60143)/Homer	1e-05	-12.81	0	5482	0.0735	5095.9	0.0693
263	GCATGCATGCATCGTACGTAACGTACTGACTGACTGAGTCAGTCCGATCGTACGATCGAT	PCF/Arabidopsis-Promoters/Homer	1e-05	-12.72	0	5365	0.072	4985	0.0678
264	CGTAAGTCTGACAGCTACGTCGTAACGTAGTC	At5g05790(MYBrelated)/col-At5g05790-DAP-Seq(GSE60143)/Homer	1e-05	-12.69	0	20132	0.27	19327.8	0.2627
265	TCGACGTAAGTCCGTACTAGAGTCCGATACTGGACTAGCTACTGGACT	HLH-1(bHLH)/cElegans-Embryo-HLH1-ChIP-Seq(modEncode)/Homer	1e-05	-12.64	0	9232	0.1238	8714.7	0.1185
266	CTGAATGCGCTACGATATGCCGTACGTACGTACTAGTACG	Tcf3(HMG)/mES-Tcf3-ChIP-Seq(GSE11724)/Homer	1e-05	-12.62	0	6595	0.0885	6168.1	0.0838
267	TACGCTAGATGCGATCGTACAGTCCTAGAGTCAGTCAGTCGTACAGTC	Sp1(Zf)/Promoter/Homer	1e-05	-12.49	0	422	0.0057	332.7	0.0045
268	TGACCTAGTCAGGTCACGTATCAGCGATTCAGTCGATGCACTGATAGC	PU.1-IRF(ETS:IRF)/Bcell-PU.1-ChIP-Seq(GSE21512)/Homer	1e-05	-12.46	0	15143	0.2031	14461.5	0.1966
269	GACTCAGTGCATCGATTGACACGTATGCGTACCTGAACTGACTGAGCT	WIP5(C2H2)/colamp-WIP5-DAP-Seq(GSE60143)/Homer	1e-05	-12.43	0	13220	0.1773	12589.8	0.1711
270	GCATCTAGGTACAGTCCGATACTGCTAGCTAGGTACGCTA	ZNF416(Zf)/HEK293-ZNF416.GFP-ChIP-Seq(GSE58341)/Homer	1e-05	-12.36	0	7490	0.1005	7035.1	0.0956
271	CGATGACTCGATTCAGGACTACGTCAGTCTGAGACTGACTAGCTCGATACTGATCGGTACGCTA	NF1:FOXA1(CTF,Forkhead)/LNCAP-FOXA1-ChIP-Seq(GSE27824)/Homer	1e-05	-12.3	0	1077	0.0144	926.9	0.0126
272	CGTATCGATACGAGTCCGTAAGTCACTGACGTACTGAGCTTCAGCGAT	Pho4(bHLH)/Yeast-Pho4-ChIP-Seq(GSE29506)/Homer	1e-05	-12.18	0	1356	0.0182	1185.9	0.0161
273	CTAGAGTCAGCTACTGCGTACAGTCGTACTGATAGCTGAC	Unknown5/Drosophila-Promoters/Homer	1e-05	-12.17	0	10725	0.1438	10170.6	0.1382
274	GATCGCTAAGCTGCATAGTCCTGATAGCGACT	STZ(C2H2)/colamp-STZ-DAP-Seq(GSE60143)/Homer	1e-05	-12.09	0	63475	0.8513	62207.9	0.8455
275	AGCTAGTCAGTCACGTCTAGACGTACGTACGTCGTAAGTCGATCCGTA	FOXP1(Forkhead)/H9-FOXP1-ChIP-Seq(GSE31006)/Homer	1e-05	-12.07	0	10160	0.1363	9624.6	0.1308
276	TCAGACTGCAGTAGTCAGTCGTCACGTACGTAACTGCAGTAGTCAGTCCTGATGCAAGCT	dHNF4(NR)/Fly-HNF4-ChIP-Seq(GSE73675)/Homer	1e-05	-12.01	0	962	0.0129	822.7	0.0112
277	CGATCTGACGTAAGCTAGTCTGCACTGAACGTAGCTGCTA	Pax7(Paired,Homeobox)/Myoblast-Pax7-ChIP-Seq(GSE25064)/Homer	1e-05	-11.88	0	3983	0.0534	3672.6	0.0499
278	ACGTGACTTAGCCGTACTGACATGCTAGGACTGATCCGTA	Nr5a2(NR)/Pancreas-LRH1-ChIP-Seq(GSE34295)/Homer	1e-05	-11.86	0	6877	0.0922	6452.9	0.0877
279	TGCACTAGCTAGCTGACATGACTGTGCAGATCGTCATGCAGTCAGTCAAGCTCTAGGCAT	ZNF675(Zf)/HEK293-ZNF675.GFP-ChIP-Seq(GSE58341)/Homer	1e-05	-11.79	0	1715	0.023	1523.6	0.0207
280	AGTCTCGACTGAGACTTCAGTCAGTCGAACTGAGTCCTAGGATCTCAGAGTCGCATGACTCATGGATCCGTAAGCTGACT	LIN-15B(Zf)/cElegans-L3-LIN15B-ChIP-Seq(modEncode)/Homer	1e-05	-11.79	0	70	0.0009	39.5	0.0005
281	CATGAGTCGTCACGTAATGCACGTACGTACTG	bHLH130(bHLH)/col-bHLH130-DAP-Seq(GSE60143)/Homer	1e-05	-11.74	0	9549	0.1281	9038.5	0.1229
282	CGTACGTACTGAACTGCGTACGTAACGTGTCAACGTGCATAGTCGACT	At2g03500(G2like)/col-At2g03500-DAP-Seq(GSE60143)/Homer	1e-05	-11.74	0	5946	0.0797	5557.6	0.0755
283	AGCTAGCTAGCTACTGACGTAGTCACTGACGTGACTCGATGCATATCG	IDD7(C2H2)/col-IDD7-DAP-Seq(GSE60143)/Homer	1e-05	-11.7	0	10134	0.1359	9606.5	0.1306
284	ACTGGATCGACTACTGACGTCATGACTGACGTAGCTCGAT	RUNX-AML(Runt)/CD4+-PolII-ChIP-Seq(Barski_et_al.)/Homer	1e-05	-11.67	0	7026	0.0942	6599	0.0897
285	GACTACTGCGATAGTCACTGCTAGAGTCCTGA	AT1G12630(AP2EREBP)/colamp-AT1G12630-DAP-Seq(GSE60143)/Homer	0.0001	-11.51	0	6206	0.0832	5811.5	0.079
286	GCATCAGTCGATAGTCGATCGCTACGATCGATCGATGCTACGATCTAGACTGGCTAGCTA	AGL25(MADS)/colamp-AGL25-DAP-Seq(GSE60143)/Homer	0.0001	-11.46	0	1246	0.0167	1088.6	0.0148
287	CGTAACGTACTGGTACCGTAACGTCGTACGTAACGTACTGAGTCCGTAACGTCTGAGCAT	OCT:OCT-short(POU,Homeobox)/NPC-OCT6-ChIP-Seq(GSE43916)/Homer	0.0001	-11.4	0	18141	0.2433	17413.1	0.2367
288	AGTCGATCAGCTCGTAGTACAGTCGCATCTGAGTACGATC	AT4G26030(C2H2)/col-AT4G26030-DAP-Seq(GSE60143)/Homer	0.0001	-11.25	0	16147	0.2166	15469	0.2103
289	CATGAGTCAGCTCGTACGATCGATGCATGCATCGATCTGACATGTGAC	Mef2d(MADS)/Retina-Mef2d-ChIP-Seq(GSE61391)/Homer	0.0001	-11.21	0	5794	0.0777	5420	0.0737
290	ACTGCGTAACTGATGCTGACGATCATCGTGCAACTGAGTC	ZNF519(Zf)/HEK293-ZNF519.GFP-ChIP-Seq(GSE58341)/Homer	0.0001	-11.17	0	405	0.0054	322.1	0.0044
291	TCGACTGACGTAGCATCGATAGCTTCGATGCATGCAGCAT	TSO1(CPP)/col-TSO1-DAP-Seq(GSE60143)/Homer	0.0001	-11.09	0	6732	0.0903	6325.5	0.086
292	GACTACGTACGTACTGACGTAGTCGCATAGCTGCATGCATGACTAGCT	SGR5(C2H2)/colamp-SGR5-DAP-Seq(GSE60143)/Homer	0.0001	-11.09	0	14989	0.201	14343.9	0.195
293	CGTACGATCGATGCATCGATTCAGAGTCACTGCTAGAGTCACGTCTGA	At5g08750(C3H)/col-At5g08750-DAP-Seq(GSE60143)/Homer	0.0001	-11.08	0	11735	0.1574	11174.3	0.1519
294	GCTACGATCATGATGCAGTCAGTCGACTTACGTCGACTAGACTGTAGC	AP-2alpha(AP2)/Hela-AP2alpha-ChIP-Seq(GSE31477)/Homer	0.0001	-11.05	0	9502	0.1274	9006.4	0.1224
295	TACGCTGACATGGATCGTACGCATTCAGTACGAGCTGTCAGATCGCATTACGCGTACTAGGATCGATCCGATACTGTCAG	ZNF322(Zf)/HEK293-ZNF322.GFP-ChIP-Seq(GSE58341)/Homer	0.0001	-11.05	0	698	0.0094	586.2	0.008
296	GCATGCATGCTAGCATGATCCGATACGTCGTAACGTAGTCGACTGCATGCATGCATGCAT	At5g58900(MYBrelated)/colamp-At5g58900-DAP-Seq(GSE60143)/Homer	0.0001	-10.95	0.0001	35450	0.4754	34423.8	0.4679
297	AGTCCATGACGTACGTACTGCGTAAGTCGACTGCATGCTA	WRKY28(WRKY)/col-WRKY28-DAP-Seq(GSE60143)/Homer	0.0001	-10.84	0.0001	28698	0.3849	27779.1	0.3776
298	ACGTGACTATGCGCTACTGACTAGACTGGACTAGTCCGTA	Nr5a2(NR)/mES-Nr5a2-ChIP-Seq(GSE19019)/Homer	0.0001	-10.67	0.0001	4812	0.0645	4483.7	0.0609
299	CGTACAGTGTACATGCCTAGCGTAACGTAGTCTCGATCAG	GATA19(C2C2gata)/colamp-GATA19-DAP-Seq(GSE60143)/Homer	0.0001	-10.64	0.0001	1969	0.0264	1772.3	0.0241
300	CTAGCATGCATGTACGAGTCGCATAGCTCTAGACGTAGTCGACTACTGACTGACTGTCGA	Zfp809(Zf)/ES-Zfp809-ChIP-Seq(GSE70799)/Homer	0.0001	-10.34	0.0001	685	0.0092	578.3	0.0079
301	CTGAGATCGCATACTGCGTAACGTCGTACGTATACGTCGA	PQM-1(?)/cElegans-L3-ChIP-Seq(modEncode)/Homer	0.0001	-10.28	0.0001	9194	0.1233	8723.9	0.1186
302	CATGTGCAGACTCATGCGTAAGTCTCAGGCATTGACCGTA	bZIP50(bZIP)/colamp-bZIP50-DAP-Seq(GSE60143)/Homer	0.0001	-10.28	0.0001	19555	0.2623	18826.4	0.2559
303	ACGTCGATCAGTACTGGTACAGTCCGTAATGCTCAGACGTGTACCTGAACTGGATCGTCA	bZIP44(bZIP)/colamp-bZIP44-DAP-Seq(GSE60143)/Homer	0.0001	-10.22	0.0001	167	0.0022	119.7	0.0016
304	ACTGCGTAACGTCGTACTGAACTGTCAGGCAT	At3g11280(MYBrelated)/col-At3g11280-DAP-Seq(GSE60143)/Homer	0.0001	-10.22	0.0001	18884	0.2533	18171.3	0.247
305	AGTCCGATACTGATCGTGACGCTACATGATCGTGACCGATACTGTAGCGTACGTCA	Tlx?(NR)/NPC-H3K4me1-ChIP-Seq(GSE16256)/Homer	0.0001	-9.73	0.0002	2289	0.0307	2084.3	0.0283
306	GCTAACGTCTAGGTACGCTAGACTCTGAGCATCATGGATC	Pit1(Homeobox)/GCrat-Pit1-ChIP-Seq(GSE58009)/Homer	0.0001	-9.62	0.0002	24700	0.3313	23889.1	0.3247
307	CTAGCATGACGTAGTCGCTAAGCTAGTCAGCTTCAGCTGAACTGCATGGCATATGCCGTA	THRa(NR)/C17.2-THRa-ChIP-Seq(GSE38347)/Homer	0.0001	-9.607	0.0002	3953	0.053	3674.8	0.0499
308	GACTACTGCGTAAGTCTCAGGCATGTACCGTAACGTGATC	TGA1(bZIP)/colamp-TGA1-DAP-Seq(GSE60143)/Homer	0.0001	-9.588	0.0002	6133	0.0823	5773.9	0.0785
309	CTAGTACGGATCGTACCTGAAGCTTGCAGCTACGTAGCATGATCGCTA	Hoxc9(Homeobox)/Ainv15-Hoxc9-ChIP-Seq(GSE21812)/Homer	0.0001	-9.542	0.0002	14490	0.1943	13895.5	0.1889
310	CTAGTCGAACGTACTGCGTATAGCCGATGTACCGTAAGCTGATCGTAC	Jun-AP1(bZIP)/K562-cJun-ChIP-Seq(GSE31477)/Homer	0.0001	-9.511	0.0002	1563	0.021	1400.7	0.019
311	TCGATGCACAGTTCGAGATCAGTCCGTACGTAACTGAGTCCGTACGTATCAGCGATAGTC	AT5G25475(ABI3VP1)/col-AT5G25475-DAP-Seq(GSE60143)/Homer	0.0001	-9.51	0.0002	15499	0.2079	14881.3	0.2023
312	GCATACGTAGTCAGCTCTGAACTGCGTACGTATACGTGACGCATGCATGATCGCATCGTA	HSFB3(HSF)/colamp-HSFB3-DAP-Seq(GSE60143)/Homer	0.0001	-9.435	0.0002	1056	0.0142	926.9	0.0126
313	ACTGGACTAGTCCTGAGATCTCAGATGCGACTAGTCATGCTAGCAGCTATCGTGCA	PAX5(Paired,Homeobox),condensed/GM12878-PAX5-ChIP-Seq(GSE32465)/Homer	0.0001	-9.397	0.0002	607	0.0081	512.6	0.007
314	AGCTAGCTTAGCATCGAGTCACTGATGCATCGTCGACTGATCGACTGA	E2F(E2F)/Hela-CellCycle-Expression/Homer	0.0001	-9.397	0.0002	701	0.0094	598.7	0.0081
315	CGTACGTACGTACGTACTGACAGTACGTCGTAACTGACTGACGTCTAGCTGATCGACTGA	MYB39(MYB)/col-MYB39-DAP-Seq(GSE60143)/Homer	0.0001	-9.246	0.0003	3641	0.0488	3380.8	0.046
316	TACGGACTACTGACTGCTAGATGCAGTCAGTCAGTCCTGA	ZNF692(Zf)/HEK293-ZNF692.GFP-ChIP-Seq(GSE58341)/Homer	0.0001	-9.24	0.0003	506	0.0068	421.1	0.0057
317	GACTGATCGACTACGTCGTAACGTAGTCAGTCCGTAGCATGCTAGCAT	At1g74840(MYBrelated)/col100-At1g74840-DAP-Seq(GSE60143)/Homer	0.0001	-9.228	0.0003	19463	0.261	18766.9	0.2551
318	CATGGTACGACTGCTACGTACGTACGTAGCTAGACTCTGATCAGGTAC	Mef2c(MADS)/GM12878-Mef2c-ChIP-Seq(GSE32465)/Homer	0.001	-9.146	0.0003	12546	0.1683	12009.5	0.1632
319	CGTAGCATCGTACGTAAGTCATCGCTAGGCATGCATCGTA	MYB70(MYB)/col-MYB70-DAP-Seq(GSE60143)/Homer	0.001	-9.025	0.0003	37232	0.4993	36243.8	0.4926
320	CGATCGATCGATTACGATCGGATCCATGTAGCATGCGCTAGCTAGCTACGTAGCATGCAT	E2FA(E2FDP)/colamp-E2FA-DAP-Seq(GSE60143)/Homer	0.001	-9.006	0.0004	7974	0.1069	7567	0.1029
321	TCGATCAGCGATCAGTTCGAAGTCACTGACGTTCAGGCAT	NAM(NAC)/col-NAM-DAP-Seq(GSE60143)/Homer	0.001	-8.901	0.0004	24469	0.3282	23685.5	0.3219
322	TGCATCGATAGCGTACTCAGCTAGGTCAGCTATCAGGACT	ETS(ETS)/Promoter/Homer	0.001	-8.875	0.0004	3821	0.0512	3558.4	0.0484
323	GCTACTGACTAGCGATCAGTTCGAAGTCACTGACGTTCAGGCATGCTA	NAP(NAC)/col-NAP-DAP-Seq(GSE60143)/Homer	0.001	-8.855	0.0004	23948	0.3212	23175.2	0.315
324	ATGCCAGTAGCTAGCTTCAGGTCATAGCGACTCGTACGAT	WRKY20(WRKY)/col-WRKY20-DAP-Seq(GSE60143)/Homer	0.001	-8.853	0.0004	16881	0.2264	16250.6	0.2209
325	AGTCATCGCTAGAGCTGACTCTAGAGTCAGTCGCTACAGTTCAGTCAGGATCCTGATCGAGATC	RFX(HTH)/K562-RFX3-ChIP-Seq(SRA012198)/Homer	0.001	-8.792	0.0004	813	0.0109	705.2	0.0096
326	TGACGTACCGTAACTGTGACCGATACTGATCGAGCTTACGTCGATAGCGTACCGTAATCGTGACGCATACTGACTGATGC	Twist(bHLH)/HMLE-TWIST1-ChIP-Seq(Chang_et_al)/Homer	0.001	-8.783	0.0004	554	0.0074	467.8	0.0064
327	CGTACGTACGTACGTACGTACGTACGTACGTACGTACGTA	SeqBias: polyA-repeat	0.001	-8.74	0.0005	74554	0.9999	73550.9	0.9997
328	TCGACGTAAGTCAGCTCGTAAGTCTCGAGCTAGACTCGATAGTCAGTCAGTCCTGATCAGTGCATCGACAGTATCGAGTC	GFY-Staf(?,Zf)/Promoter/Homer	0.001	-8.704	0.0005	247	0.0033	192.3	0.0026
329	TCGATGACGCATAGCTCAGTGATCGCTAGATCGACTACGTGCATAGTC	PRDM1(Zf)/Hela-PRDM1-ChIP-Seq(GSE31477)/Homer	0.001	-8.667	0.0005	9186	0.1232	8750.8	0.1189
330	CAGTCATGGTACAGTCCGTAAGTCACTGACGTTACGCGTAATGCGTACGCTAGCATGCAT	ABF2(bZIP)/col-ABF2-DAP-Seq(GSE60143)/Homer	0.001	-8.598	0.0005	2060	0.0276	1879.4	0.0255
331	ATGCTCAGTCGAGCATACTGCGTAAGTCTCAGGACTTGACCGTAAGCT	Atf2(bZIP)/3T3L1-Atf2-ChIP-Seq(GSE56872)/Homer	0.001	-8.532	0.0005	3952	0.053	3689.3	0.0501
332	CGTAGACTCGATATCGGTACGCATCATGCGTATACGGCATGTACCGTACATGATGCGCTACTAGGCATGCATGCATGACT	MafB(bZIP)/BMM-Mafb-ChIP-Seq(GSE75722)/Homer	0.001	-8.353	0.0007	4024	0.054	3761.4	0.0511
333	CAGTCATGGTACAGTCCGTAAGTCACTGACGTTACGCTGA	bZIP16(bZIP)/colamp-bZIP16-DAP-Seq(GSE60143)/Homer	0.001	-8.318	0.0007	2768	0.0371	2557.6	0.0348
334	CATGACTGCATGACTGTACGATGCAGTCGTACGTACTGACGATCGACT	TCP1(TCP)/col-TCP1-DAP-Seq(GSE60143)/Homer	0.001	-8.276	0.0007	1893	0.0254	1724.6	0.0234
335	ATGCCATGGCATGACTCTAGTCGAGTACAGCTCGTAGCTA	WRKY75(WRKY)/col-WRKY75-DAP-Seq(GSE60143)/Homer	0.001	-8.128	0.0008	21849	0.293	21139.1	0.2873
336	GACTCAGTAGCTCGATAGTCGATCAGTCCGTAATGCTCAG	Rbpj1(?)/Panc1-Rbpj1-ChIP-Seq(GSE47459)/Homer	0.001	-7.862	0.0011	15476	0.2076	14905.1	0.2026
337	CAGTAGCTCGTAGCATAGTCGACTCTAGCTAGCAGTCTAGTCGATGCACTAGCATGGACT	STOP1(C2H2)/colamp-STOP1-DAP-Seq(GSE60143)/Homer	0.001	-7.84	0.0011	5695	0.0764	5382	0.0732
338	GCTAGACTGACTTGCACGTAAGTCCGTATAGCGATCGACT	Eomes(T-box)/H9-Eomes-ChIP-Seq(GSE26097)/Homer	0.001	-7.822	0.0011	32638	0.4377	31757.2	0.4316
339	CGTACTAGACTGACTGGACTCTAGCAGTCTAGCATGGATC	KLF5(Zf)/LoVo-KLF5-ChIP-Seq(GSE49402)/Homer	0.001	-7.813	0.0011	9368	0.1256	8947.2	0.1216
340	GTCAGCATACTGGTACGACTACTGGCTAATCGCAGTGTACCGTAAGCT	Nrf2(bZIP)/Lymphoblast-Nrf2-ChIP-Seq(GSE37589)/Homer	0.001	-7.779	0.0011	322	0.0043	263	0.0036
341	TCGACGTACGTATCGAACTGGTACCGTAAGCTGTCAGCAT	At3g24120(G2like)/col-At3g24120-DAP-Seq(GSE60143)/Homer	0.001	-7.668	0.0013	54284	0.728	53165.4	0.7226
342	CTAGGTACCATGGACTCGATCATGGTCAGTACGACTCGATCGATCGAT	WRKY27(WRKY)/colamp-WRKY27-DAP-Seq(GSE60143)/Homer	0.001	-7.54	0.0014	21839	0.2929	21149.8	0.2875
343	TGCACTGAATGCGTCAACGTATGCACGTACTGACTGTGCA	ZBTB18(Zf)/HEK293-ZBTB18.GFP-ChIP-Seq(GSE58341)/Homer	0.001	-7.433	0.0016	3157	0.0423	2942.6	0.04
344	CGATACTGAGCTTGACCTGAAGTCCTAGGCATATCGCGTA	SPCH(bHLH)/Seedling-SPCH-ChIP-Seq(GSE57497)/Homer	0.001	-7.406	0.0016	10682	0.1433	10237.6	0.1391
345	AGTCCTAGACGTACGTACTGCGTAAGTCAGCTGCTAGCAT	WRKY24(WRKY)/colamp-WRKY24-DAP-Seq(GSE60143)/Homer	0.001	-7.337	0.0017	18785	0.2519	18161.4	0.2469
346	GATCGCATGCATAGTCAGCTTCGATACGGCTACGTACTAGTGACGCATCGATGATCAGCT	HSFC1(HSF)/col-HSFC1-DAP-Seq(GSE60143)/Homer	0.001	-7.329	0.0017	4408	0.0591	4148.2	0.0564
347	CGTAACGTAGCTCGATCTAGGTACCGTAAGCTCGTAGCTA	Oct4(POU,Homeobox)/mES-Oct4-ChIP-Seq(GSE11431)/Homer	0.001	-7.27	0.0018	11928	0.16	11456.7	0.1557
348	TCGACATGCATGTACGGTACTCGAAGTCCAGTCTGACGTAAGTCGACT	ZNF264(Zf)/HEK293-ZNF264.GFP-ChIP-Seq(GSE58341)/Homer	0.001	-7.185	0.002	8385	0.1125	8006.9	0.1088
349	ACTGACTGCATGGATCAGTCAGTCCTGAAGTC	TCP20(TCP)/col-TCP20-DAP-Seq(GSE60143)/Homer	0.001	-7.179	0.002	1558	0.0209	1418.7	0.0193
350	CTAGGACTCTAGACTGCTAGGCTAGATCGATCGATCTCGAAGTCCGATCGATGCATCGAT	At2g45680(TCP)/colamp-At2g45680-DAP-Seq(GSE60143)/Homer	0.001	-7.102	0.0022	255	0.0034	205.2	0.0028
351	CGTACGATGACTGACTTGACCTGAATGCCTGATAGCAGTCACGTTCGACATGTACGGACTATCGGACTACGTCTGATCGACGTA	Brachyury(T-box)/Mesoendoderm-Brachyury-ChIP-exo(GSE54963)/Homer	0.001	-7.058	0.0023	3675	0.0493	3446.6	0.0468
352	ATGCGACTACTGCAGTGATCACGTTACGTACG	Smad2(MAD)/ES-SMAD2-ChIP-Seq(GSE29422)/Homer	0.001	-7.044	0.0023	14429	0.1935	13906.7	0.189
353	CGATCTGAGTACACGTACGTTCAGCGTACGTAGCTAGCATGCATAGTCCGTAGTCACATG	NST1(NAC)/colamp-NST1-DAP-Seq(GSE60143)/Homer	0.001	-6.928	0.0026	18423	0.2471	17820.3	0.2422
354	CTGACGTAAGTCTAGCACTGACGTGCATGCTA	MYB65(MYB)/colamp-MYB65-DAP-Seq(GSE60143)/Homer	0.01	-6.908	0.0026	24938	0.3345	24215.9	0.3291
355	CGATCATGATCGGCATATGCCTGAAGTCCTAGGCATCTAGCATGGTACGCTACGTAGCTA	GBF5(bZIP)/colamp-GBF5-DAP-Seq(GSE60143)/Homer	0.01	-6.799	0.0029	3333	0.0447	3121.7	0.0424
356	CTGATGACTGACCGTAACGTTGACAGCTCTAGACGTGACT	Olig2(bHLH)/Neuron-Olig2-ChIP-Seq(GSE30882)/Homer	0.01	-6.793	0.0029	21539	0.2889	20881.9	0.2838
357	CGATCGTAGCATCTAGACTGCGTAACGTGTCACGTACTAGCTAGGCAT	At1g19000(MYBrelated)/colamp-At1g19000-DAP-Seq(GSE60143)/Homer	0.01	-6.755	0.003	21994	0.295	21329.4	0.2899
358	GTACACGTACGTTCAGCGTACGTACGATGCATGCATAGTCCGTAGTCACATGGACTGCTA	VND1(NAC)/col-VND1-DAP-Seq(GSE60143)/Homer	0.01	-6.7	0.0032	15205	0.2039	14676.3	0.1995
359	CGTACGATCTAGTGCAAGCTACTGCGTAAGTCCTAGCGATTGACCTGAACGTGTACGCTA	TGA5(bZIP)/col-TGA5-DAP-Seq(GSE60143)/Homer	0.01	-6.671	0.0033	1946	0.0261	1793.8	0.0244
360	CAGTTCAGAGCTGACTACGTAGTCGATCGACTCTGAACTGGATCCGTACTGAAGTCGTAC	Rfx6(HTH)/Min6b1-Rfx6.HA-ChIP-Seq(GSE62844)/Homer	0.01	-6.537	0.0037	9195	0.1233	8811.1	0.1198
361	CTAGCGTAGTCACGTAAGTCGATCAGCTCTAGCGTAACGTGTCAGATC	Six2(Homeobox)/NephronProgenitor-Six2-ChIP-Seq(GSE39837)/Homer	0.01	-6.471	0.004	18932	0.2539	18335.5	0.2492
362	TACGATCGTAGCGATCACTGACGTAGTCACGTCTAGATCG	Smad4(MAD)/ESC-SMAD4-ChIP-Seq(GSE29422)/Homer	0.01	-6.464	0.004	14445	0.1937	13940.7	0.1895
363	ATGCTAGCAGCTAGCTTGACGACTTCAGTACGGTCACTGAATCGTAGCGACTCAGTAGTCAGCTTCGAATCGTGCATGCA	HRE(HSF)/HepG2-HSF1-ChIP-Seq(GSE31477)/Homer	0.01	-6.312	0.0046	1349	0.0181	1229.5	0.0167
364	GCATCAGTCGTAGCTAATCGTCAGCGATTCAGAGTCCGTAAGTCGTAC	AT3G51470(DBP)/col-AT3G51470-DAP-Seq(GSE60143)/Homer	0.01	-6.277	0.0048	21384	0.2868	20748.1	0.282
365	AGCTGCATCTGATGCAAGTCGATCTCGACAGTCTGATCAG	AT3G25990(Trihelix)/colamp-AT3G25990-DAP-Seq(GSE60143)/Homer	0.01	-6.265	0.0048	15129	0.2029	14616.4	0.1987
366	CGATCTAGACTGAGCTCTGAACTGACGTACGTCTAGCTAG	MYB96(MYB)/colamp-MYB96-DAP-Seq(GSE60143)/Homer	0.01	-6.129	0.0055	13293	0.1783	12824.3	0.1743
367	CTGATGCATAGCTGACTACGTCAGCTGAGCTATCAGGACT	ELF1(ETS)/Jurkat-ELF1-ChIP-Seq(SRA014231)/Homer	0.01	-6.065	0.0058	5789	0.0776	5510	0.0749
368	TACGCGTATCAGGACTCTAGACTGCAGTTAGCTCGAACGTGTACCTAGAGTCAGTCGATC	ZNF669(Zf)/HEK293-ZNF669.GFP-ChIP-Seq(GSE58341)/Homer	0.01	-6.006	0.0062	594	0.008	521.2	0.0071
369	GATCCTGACTAGGCATCTAGCAGTCATGTCGAGTACAGTCTCAGAGCT	M1BP(Zf)/S2R+-M1BP-ChIP-Seq(GSE49842)/Homer	0.01	-5.967	0.0064	1856	0.0249	1716.6	0.0233
370	CTGATAGCGCTACGATATCGAGTCGATCGATCCTAGTCAGTCAGGTACGCTACAGT	p53(p53)/mES-cMyc-ChIP-Seq(GSE11431)/Homer	0.01	-5.931	0.0066	66	0.0009	45.5	0.0006
371	CGTACTGAGTCAACGTAGTCCGTAAGTCACTGACGTACTGTGCAAGCT	bHLH74(bHLH)/col-bHLH74-DAP-Seq(GSE60143)/Homer	0.01	-5.908	0.0068	1377	0.0185	1260.9	0.0171
372	GACTATCGCTGAAGTCTCAGGACTGTACCTGAAGCTGTAC	TGA6(bZIP)/colamp-TGA6-DAP-Seq(GSE60143)/Homer	0.01	-5.833	0.0073	10327	0.1385	9935.1	0.135
373	GTACGACTCGTACTGATCGACGTAGCTACAGTCTGATACG	Mef2a(MADS)/HL1-Mef2a.biotin-ChIP-Seq(GSE21529)/Homer	0.01	-5.774	0.0077	11743	0.1575	11320.5	0.1539
374	TCGAACTGCATGAGCTAGTCCGTACTGACTAGACTGCGATATGCCTGA	RAR:RXR(NR),DR5/ES-RAR-ChIP-Seq(GSE56893)/Homer	0.01	-5.756	0.0078	879	0.0118	790.4	0.0107
375	CATGAGTCCTGAATGCCTAGTCGAGCTAGCATGATCGACTAGTCCTAGCGTACATGCTAG	PLT3(AP2EREBP)/col-PLT3-DAP-Seq(GSE60143)/Homer	0.01	-5.629	0.0088	847	0.0114	761.1	0.0103
376	GATCGTACCGATACTGACTGCGTACGTAACGTACTGGATC	TEAD(TEA)/Fibroblast-PU.1-ChIP-Seq(Unpublished)/Homer	0.01	-5.595	0.0091	10594	0.1421	10203	0.1387
377	ACGTTCGATCGAAGTCGTCATACGATGCACGTACTGAGCT	Myf5(bHLH)/GM-Myf5-ChIP-Seq(GSE24852)/Homer	0.01	-5.565	0.0094	4401	0.059	4176	0.0568
378	TGACCGTACTGAACTGACTGGACTGATCTGCAGTACTACG	SF1(NR)/H295R-Nr5a1-ChIP-Seq(GSE44220)/Homer	0.01	-5.547	0.0095	3882	0.0521	3673.3	0.0499
379	GCATCGATGCATCGTACTAGAGTCGTCACGTAATCGACGTACGTACTGGTACGCATCGAT	bHLH80(bHLH)/col-bHLH80-DAP-Seq(GSE60143)/Homer	0.01	-5.54	0.0096	11858	0.159	11440.3	0.1555
380	CTAGTACGAGTCCGTAAGTCACGTAGTCTCGACGTATACG	Nkx2.1(Homeobox)/LungAC-Nkx2.1-ChIP-Seq(GSE43252)/Homer	0.01	-5.388	0.0111	35064	0.4703	34248.6	0.4655
381	CGATACGTGTACAGCTCTGAACTGCGTACTGAACTGTGACCGATACGTAGTCAGCTCTGA	AT1G10720(BSD)/col-AT1G10720-DAP-Seq(GSE60143)/Homer	0.01	-5.265	0.0125	337	0.0045	288.4	0.0039
382	CATGACTGCTAGTCGATCGATCGATCGATCAGTCAGTCAGTGACTGACCGTAACTGTGCACGATACTG	RBPJ:Ebox(?,bHLH)/Panc1-Rbpj1-ChIP-Seq(GSE47459)/Homer	0.01	-5.255	0.0126	1775	0.0238	1648.6	0.0224
383	ACGTTAGCTGCAGATCTCAGACGTACTGTGCAGATCGATC	Cbf1(bHLH)/Yeast-Cbf1-ChIP-Seq(GSE29506)/Homer	0.01	-5.199	0.0133	2399	0.0322	2248.9	0.0306
384	CGATTCGAGATCACGTACGTTCAGGCATCTGACGTAGCTACGTAAGTCCGTATGCACATG	ANAC050(NAC)/colamp-ANAC050-DAP-Seq(GSE60143)/Homer	0.01	-5.171	0.0136	8654	0.1161	8322.6	0.1131
385	GCTACGTAACGTCATGCGTAACGTACGTCTAG	ATHB5(HB)/colamp-ATHB5-DAP-Seq(GSE60143)/Homer	0.01	-5.157	0.0138	29095	0.3902	28377.4	0.3857
386	TAGCCATGGACTGACTTCAGGTCAGATCGACTGCATGCTA	WRKY15(WRKY)/col-WRKY15-DAP-Seq(GSE60143)/Homer	0.01	-5.11	0.0144	22182	0.2975	21579.9	0.2933
387	GACTCGATTCAGGATCGACTAGCTAGCTAGTCGATCCGTACTAGCTAGTCGATCGACTGA	Bcl6(Zf)/Liver-Bcl6-ChIP-Seq(GSE31578)/Homer	0.01	-5.095	0.0146	18919	0.2537	18375.9	0.2498
388	TACGTCAGAGCTATGCCGTAAGTCTCAGACGTACTGTCGA	USF1(bHLH)/GM12878-Usf1-ChIP-Seq(GSE32465)/Homer	0.01	-5.036	0.0154	3273	0.0439	3094.4	0.0421
389	GACTGCATCTGAGTCAAGTCGATCTCGAAGCTCTAGTCAGCGATGACTCGTACTGACAGT	GT1(Trihelix)/col-GT1-DAP-Seq(GSE60143)/Homer	0.01	-5.035	0.0154	269	0.0036	227.3	0.0031
390	ATCGAGTCAGTCGACTATGCCTGACTAGACTGTACGGTACCTGACGAT	AP-2gamma(AP2)/MCF7-TFAP2C-ChIP-Seq(GSE21234)/Homer	0.01	-4.986	0.0162	11249	0.1509	10863.7	0.1477
391	GCTAGCATCGTACGATCTGACTGAGTACATGCACTGACGTACGTCTGA	MYB3R1(MYB)/col-MYB3R1-DAP-Seq(GSE60143)/Homer	0.01	-4.983	0.0162	10446	0.1401	10078.9	0.137
392	GACTCATGGTACAGTCCGTAGATCTCAGACGTTAGCCGTAAGCTGATC	GBF3(bZIP)/Arabidopsis-GBF3-ChIP-Seq(GSE80564)/Homer	0.01	-4.981	0.0162	3801	0.051	3606.2	0.049
393	TACGATCGGATCGTCACTGAGCATCGATGCTATCGAGCTA	Unknown(Homeobox)/Limb-p300-ChIP-Seq/Homer	0.01	-4.968	0.0163	19043	0.2554	18502.2	0.2515
394	TGCAAGCTCATGCGTAAGCTACTGGATCGTCACGTAAGCT	Atf4(bZIP)/MEF-Atf4-ChIP-Seq(GSE35681)/Homer	0.01	-4.949	0.0166	7301	0.0979	7009.1	0.0953
395	AGTCGTCAGCTACGATTGCACGTACGATCAGTATCGCTAG	ATHB6(Homeobox)/Arabidopsis-HB6-ChIP-Seq(GSE80564)/Homer	0.01	-4.905	0.0173	23832	0.3196	23210.8	0.3155
396	TCAGACGTAGTCTCGAAGTCTCAGGCATCTAGCTAGAGCT	Usf2(bHLH)/C2C12-Usf2-ChIP-Seq(GSE36030)/Homer	0.01	-4.891	0.0175	2594	0.0348	2441.6	0.0332
397	ACTGACGTCGATCAGTCATGCATGCAGTGCATCAGTCATG	HuR(?)/HEK293-HuR-CLIP-Seq(GSE87887)/Homer	0.01	-4.859	0.018	65519	0.8787	64435.3	0.8758
398	GACTGATCAGTCCGTATGACAGTCGCATCTGAGTACGATCGCATGACT	MYB10(MYB)/col-MYB10-DAP-Seq(GSE60143)/Homer	0.01	-4.826	0.0186	6157	0.0826	5898.6	0.0802
399	ACTGGTACAGTCCGTAAGTCTACGACGTGTACCGTAACTGAGTCGCTA	bZIP42(bZIP)/colamp-bZIP42-DAP-Seq(GSE60143)/Homer	0.01	-4.805	0.0189	19	0.0003	10.6	0.0001
400	ATCGGATCGCATCGTAGTCAACGTATGCAGTC	CRX(Homeobox)/Retina-Crx-ChIP-Seq(GSE20012)/Homer	0.01	-4.755	0.0199	40456	0.5426	39599.8	0.5382
401	GACTCGATCATGGCTAGCATCGTAAGTCGCTAGCATCGATTACGGCATCGTACAGTGATC	DMRT6(DM)/Testis-DMRT6-ChIP-Seq(GSE60440)/Homer	0.01	-4.748	0.0199	3669	0.0492	3483.8	0.0474
402	CTGACTAGATCGAGCTACTGGACTAGTCCTGA	Tbx5(T-box)/HL1-Tbx5.biotin-ChIP-Seq(GSE21529)/Homer	0.01	-4.723	0.0204	34689	0.4652	33910.1	0.4609
403	GCTAGCATTACGAGCTCATGACTGCATGCATGGATCAGTCAGTCCTGAAGTCGTACGCTA	At1g69690(TCP)/colamp-At1g69690-DAP-Seq(GSE60143)/Homer	0.01	-4.699	0.0208	1210	0.0162	1115.2	0.0152
404	GACTACGTAGCTGACTACTGCAGTAGTCATCGACGTGCATGCATGCAT	MGP(C2H2)/colamp-MGP-DAP-Seq(GSE60143)/Homer	0.01	-4.649	0.0218	7900	0.106	7603	0.1033
