# Supplementary material for: Transcriptional Regulatory Network of the Embryonic Diapause Termination Process in Artemia
Source: Genes (Basel). 2025 Feb 1;16(2):175. doi: 10.3390/genes16020175 (PMC11855619; doi:10.3390/genes16020175)
Supplement: Supplementary file 1 [file genes-16-00175-s001.zip › Supplementary file S4.xlsx]

## Sheet: Sheet1
gene_id,RNA-seq,padj<=0.05,|log2FoldChange|>=1	log2FoldChange	padj	gene_description
evm.TU.ctg1211.1	1.5935	0	Q25490|APLP_MANSE Apolipophorins OS=Manduca sexta OX=7130 PE=2 SV=1
evm.TU.ctg12.7	1.78033	7.94968e-187	Q9PU85|PIM3_COTJA Serine/threonine-protein kinase pim-3 OS=Coturnix japonica OX=93934 GN=PIM3 PE=2 SV=1
evm.TU.ctg431.7	1.98556	3.42186e-160	A7E2V4|ZSWM8_HUMAN Zinc finger SWIM domain-containing protein 8 OS=Homo sapiens OX=9606 GN=ZSWIM8 PE=1 SV=1
evm.TU.ctg102.22	1.0262	3.35463e-154	Q16822|PCKGM_HUMAN Phosphoenolpyruvate carboxykinase [GTP], mitochondrial OS=Homo sapiens OX=9606 GN=PCK2 PE=1 SV=4
evm.TU.ctg395.6	1.26735	1.35137e-148	Q9XYN1|INX2_SCHAM Innexin inx2 OS=Schistocerca americana OX=7009 GN=inx2 PE=1 SV=1
evm.TU.ctg371.24	1.22136	5.71344e-126	P18173|DHGL_DROME Glucose dehydrogenase [FAD, quinone] OS=Drosophila melanogaster OX=7227 GN=Gld PE=3 SV=3
evm.TU.ctg138.16	1.04464	4.88902e-123	P05661|MYSA_DROME Myosin heavy chain, muscle OS=Drosophila melanogaster OX=7227 GN=Mhc PE=1 SV=4
evm.TU.ctg222.10	1.38587	4.7417e-116	Q3UXZ9|KDM5A_MOUSE Lysine-specific demethylase 5A OS=Mus musculus OX=10090 GN=Kdm5a PE=1 SV=2
evm.TU.ctg2333.1	2.08227	5.89348e-110
evm.TU.ctg46.35	1.14842	3.53011e-108	Q9EQQ9|OGA_MOUSE Protein O-GlcNAcase OS=Mus musculus OX=10090 GN=Oga PE=1 SV=2
evm.TU.ctg224.8	1.15157	8.35587e-102	Q17FB8|GLT25_AEDAE Glycosyltransferase 25 family member OS=Aedes aegypti OX=7159 GN=AAEL003481 PE=3 SV=1
evm.TU.ctg58.11	1.10711	8.16054e-97	Q9V427|INX2_DROME Innexin inx2 OS=Drosophila melanogaster OX=7227 GN=Inx2 PE=1 SV=1
evm.TU.ctg298.9	1.10152	1.25538e-92	Q9Z2Q4|METH_RAT Methionine synthase OS=Rattus norvegicus OX=10116 GN=Mtr PE=1 SV=1
evm.TU.ctg90.9	1.32872	1.58676e-86	P16375|7UP1_DROME Steroid receptor seven-up, isoforms B/C OS=Drosophila melanogaster OX=7227 GN=svp PE=1 SV=1
evm.TU.ctg393.7	1.85612	3.02318e-86	Q9XYN1|INX2_SCHAM Innexin inx2 OS=Schistocerca americana OX=7009 GN=inx2 PE=1 SV=1
novel.2116	-1.14968	4.84384e-86	-
evm.TU.ctg5610.1	1.75591	3.34321e-82	P31396|HR3_DROME Probable nuclear hormone receptor HR3 OS=Drosophila melanogaster OX=7227 GN=Hr3 PE=2 SV=1
evm.TU.ctg634.8	1.81768	1.30183e-77	Q01069|ESMB_DROME Enhancer of split mbeta protein OS=Drosophila melanogaster OX=7227 GN=E(spl)mbeta-HLH PE=1 SV=2
evm.TU.ctg607.34	1.95169	2.19394e-77	Q9DC11|PXDC2_MOUSE Plexin domain-containing protein 2 OS=Mus musculus OX=10090 GN=Plxdc2 PE=1 SV=1
evm.TU.ctg313.4	1.12108	2.06328e-76	Q95078|CP18A_DROME Cytochrome P450 18a1 OS=Drosophila melanogaster OX=7227 GN=Cyp18a1 PE=2 SV=2
evm.TU.ctg310.13_evm.TU.ctg310.12	1.84688	3.30201e-75	E9QJ30|KL40B_DANRE Kelch-like protein 40b OS=Danio rerio OX=7955 GN=klhl40b PE=2 SV=1
evm.TU.ctg700.2	1.46647	1.47123e-73	Q9JHT5|AMMR1_MOUSE AMME syndrome candidate gene 1 protein homolog OS=Mus musculus OX=10090 GN=Ammecr1 PE=2 SV=1
evm.TU.ctg214.17	1.90553	1.53153e-68	Q9VVE5|MSIR6_DROME RNA-binding protein Musashi homolog Rbp6 OS=Drosophila melanogaster OX=7227 GN=Rbp6 PE=2 SV=3
evm.TU.ctg423.1	1.35592	1.8516e-67	B0S5A7|CTL5B_DANRE Choline transporter-like protein 5-B (Fragment) OS=Danio rerio OX=7955 GN=slc44a5b PE=3 SV=1
evm.TU.ctg320.18	1.3747	2.92865e-67	Q66I46|MKNK2_XENTR MAP kinase-interacting serine/threonine-protein kinase 2 OS=Xenopus tropicalis OX=8364 GN=mknk2 PE=2 SV=1
evm.TU.ctg742.43_evm.TU.ctg742.42	1.24891	3.34146e-67	Q98TW1|NCOA2_DANRE Nuclear receptor coactivator 2 OS=Danio rerio OX=7955 GN=ncoa2 PE=1 SV=1
evm.TU.ctg436.6	1.12467	1.00497e-66
evm.TU.ctg397.23	2.04166	4.6142e-66	Q7Z407|CSMD3_HUMAN CUB and sushi domain-containing protein 3 OS=Homo sapiens OX=9606 GN=CSMD3 PE=2 SV=3
evm.TU.ctg403.7	1.20887	7.23338e-66	P18491|EMC_DROME Protein extra-macrochaetae OS=Drosophila melanogaster OX=7227 GN=emc PE=1 SV=2
evm.TU.ctg155.9_evm.TU.ctg155.10	1.57027	1.81788e-65	O01367|HOW_DROME Protein held out wings OS=Drosophila melanogaster OX=7227 GN=how PE=1 SV=1
novel.1612	2.84187	1.10852e-64	-
novel.1591	1.70914	5.4575e-63	PF00732:GMC oxidoreductase
evm.TU.ctg991.8	1.17569	1.77741e-61	P34056|AP2A_MOUSE Transcription factor AP-2-alpha OS=Mus musculus OX=10090 GN=Tfap2a PE=1 SV=2
evm.TU.ctg770.11	1.07747	3.39137e-61
evm.TU.ctg791.3	1.06172	9.24891e-60
evm.TU.ctg984.5	1.14999	1.36665e-59	Q6DED0|TR1L1_XENLA Translocating chain-associated membrane protein 1-like 1 OS=Xenopus laevis OX=8355 GN=tram1l1 PE=2 SV=1
novel.2564	-1.62565	2.57876e-59	-
evm.TU.ctg26.12	1.72969	7.36011e-59	A2AHJ4|BRWD3_MOUSE Bromodomain and WD repeat-containing protein 3 OS=Mus musculus OX=10090 GN=Brwd3 PE=1 SV=1
evm.TU.ctg379.2_evm.TU.ctg379.3	1.03925	8.54512e-59	Q9R1K5|FZR1_MOUSE Fizzy-related protein homolog OS=Mus musculus OX=10090 GN=Fzr1 PE=1 SV=1
evm.TU.ctg402.10	1.27066	2.6556e-58	Q26474|LACH_SCHAM Lachesin OS=Schistocerca americana OX=7009 GN=LAC PE=1 SV=1
evm.TU.ctg368.23	1.36087	5.1907e-58	Q9VQH2|DUOX_DROME Dual oxidase OS=Drosophila melanogaster OX=7227 GN=Duox PE=1 SV=2
evm.TU.ctg811.18	1.47611	2.09213e-56	Q9D1D1|TSN11_MOUSE Tetraspanin-11 OS=Mus musculus OX=10090 GN=Tspan11 PE=2 SV=1
evm.TU.ctg663.2	1.06065	2.14144e-56	B4J4E7|EIF3J_DROGR Eukaryotic translation initiation factor 3 subunit J OS=Drosophila grimshawi OX=7222 GN=eIF3j PE=3 SV=1
novel.3349	-1.67342	3.67592e-56	-
evm.TU.ctg786.13	1.03789	2.85659e-55	A2ARV4|LRP2_MOUSE Low-density lipoprotein receptor-related protein 2 OS=Mus musculus OX=10090 GN=Lrp2 PE=1 SV=1
evm.TU.ctg258.10	2.14426	1.13423e-53	P40656|SOX14_DROME Putative transcription factor SOX-14 OS=Drosophila melanogaster OX=7227 GN=Sox14 PE=2 SV=3
evm.TU.ctg197.19	1.07181	2.19921e-53	Q9BJZ5|FUSIL_DROME RNA-binding protein fusilli OS=Drosophila melanogaster OX=7227 GN=fus PE=2 SV=1
evm.TU.ctg316.4	1.94911	5.53159e-53	Q24498|RYR_DROME Ryanodine receptor OS=Drosophila melanogaster OX=7227 GN=RyR PE=1 SV=3
evm.TU.ctg578.4	1.48039	6.8393e-53	E2RG47|STT3B_CANLF Dolichyl-diphosphooligosaccharide--protein glycosyltransferase subunit STT3B OS=Canis lupus familiaris OX=9615 GN=STT3B PE=1 SV=1
evm.TU.ctg1405.3	1.52816	3.85148e-52	Q6IMZ0|NFIL3_RAT Nuclear factor interleukin-3-regulated protein OS=Rattus norvegicus OX=10116 GN=Nfil3 PE=2 SV=1
evm.TU.ctg372.22	1.04236	3.90661e-51	Q6REY9|RHG20_RAT Rho GTPase-activating protein 20 OS=Rattus norvegicus OX=10116 GN=Arhgap20 PE=1 SV=2
novel.192	-1.06259	5.86564e-51	PF18199:Dynein heavy chain C-terminal domain|PF03028:Dynein heavy chain region D6 P-loop domain|PF18198:Dynein heavy chain AAA lid domain
evm.TU.ctg201.1	1.32822	1.08991e-50	Q02645|HTS_DROME Protein hu-li tai shao OS=Drosophila melanogaster OX=7227 GN=hts PE=1 SV=2
evm.TU.ctg1046.4	1.25088	2.45375e-50	Q8TB40|ABHD4_HUMAN (Lyso)-N-acylphosphatidylethanolamine lipase OS=Homo sapiens OX=9606 GN=ABHD4 PE=1 SV=1
evm.TU.ctg279.2	1.46069	2.72725e-49
novel.2191	-1.03309	2.15097e-48	-
novel.408	-1.01579	1.24919e-47	-
evm.TU.ctg634.9	1.57076	1.30232e-47
evm.TU.ctg369.28	1.12832	1.72297e-47	Q28DF1|HERP2_XENTR Homocysteine-responsive endoplasmic reticulum-resident ubiquitin-like domain member 2 protein OS=Xenopus tropicalis OX=8364 GN=herpud2 PE=2 SV=1
evm.TU.ctg1800.2_evm.TU.ctg1800.3	1.22624	1.36439e-46	Q28619|NHRF1_RABIT Na(+)/H(+) exchange regulatory cofactor NHE-RF1 OS=Oryctolagus cuniculus OX=9986 GN=SLC9A3R1 PE=1 SV=3
novel.2737	2.35749	1.11886e-45	-
evm.TU.ctg56.9	1.30001	3.13597e-45	P0C8Z3|UBP22_BOVIN Ubiquitin carboxyl-terminal hydrolase 22 OS=Bos taurus OX=9913 GN=USP22 PE=2 SV=1
evm.TU.ctg809.3	1.60393	6.32819e-45	P10675|FAS1_SCHAM Fasciclin-1 OS=Schistocerca americana OX=7009 GN=FAS1 PE=1 SV=1
novel.2187	-1.70391	1.3028e-44	-
novel.2127	2.76008	3.43683e-43	-
evm.TU.ctg1582.4	1.31137	3.9814e-43	Q8R422|CD109_MOUSE CD109 antigen OS=Mus musculus OX=10090 GN=Cd109 PE=1 SV=1
evm.TU.ctg230.6	1.35527	5.22234e-43	Q8BHT6|B3GLT_MOUSE Beta-1,3-glucosyltransferase OS=Mus musculus OX=10090 GN=B3glct PE=1 SV=3
novel.1729	-1.24369	7.84765e-43	-
novel.1541	1.57939	1.3089e-42	-
evm.TU.ctg290.12	1.52068	2.5548e-42
evm.TU.ctg485.29	1.39525	3.15942e-42	Q8SQA4|AGRE5_BOVIN Adhesion G protein-coupled receptor E5 OS=Bos taurus OX=9913 GN=ADGRE5 PE=2 SV=1
novel.1750	-1.13316	5.44933e-42	-
evm.TU.ctg3094.1	2.66084	1.49316e-41
evm.TU.ctg96.38_evm.TU.ctg96.39	1.50527	1.58922e-41	Q9V3A6|ERO1L_DROME Ero1-like protein OS=Drosophila melanogaster OX=7227 GN=Ero1L PE=2 SV=2
evm.TU.ctg622.2	1.40549	5.08871e-41	P34519|TXTP_CAEEL Putative tricarboxylate transport protein, mitochondrial OS=Caenorhabditis elegans OX=6239 GN=K11H3.3 PE=3 SV=1
evm.TU.ctg37.50	2.86504	1.3101e-40
evm.TU.ctg266.12	1.18746	4.41733e-40
evm.TU.ctg272.8	1.39588	7.20829e-40
evm.TU.ctg1321.11	1.63405	4.53539e-39	Q6PFJ9|ARI1_DANRE E3 ubiquitin-protein ligase arih1 OS=Danio rerio OX=7955 GN=arih1 PE=2 SV=1
evm.TU.ctg331.14	1.06462	4.56443e-39	Q960X4|TIP60_DROME Histone acetyltransferase Tip60 OS=Drosophila melanogaster OX=7227 GN=Tip60 PE=1 SV=1
evm.TU.ctg46.30	1.12155	8.13018e-38	O95155|UBE4B_HUMAN Ubiquitin conjugation factor E4 B OS=Homo sapiens OX=9606 GN=UBE4B PE=1 SV=1
novel.77	-1.54937	1.18432e-37	PF00078:Reverse transcriptase (RNA-dependent DNA polymerase)
evm.TU.ctg399.6	1.29464	1.26964e-37	Q8BH00|AL8A1_MOUSE 2-aminomuconic semialdehyde dehydrogenase OS=Mus musculus OX=10090 GN=Aldh8a1 PE=1 SV=1
evm.TU.ctg589.21	1.30477	2.41065e-36	Q6DE95|CUL3A_XENLA Cullin-3-A OS=Xenopus laevis OX=8355 GN=cul3a PE=1 SV=1
evm.TU.ctg325.5	1.01575	3.86097e-36	O89001|CBPD_MOUSE Carboxypeptidase D OS=Mus musculus OX=10090 GN=Cpd PE=1 SV=2
novel.2973	1.35663	6.63383e-36	PF05485:THAP domain|PF13613:Helix-turn-helix of DDE superfamily endonuclease|PF13359:DDE superfamily endonuclease
evm.TU.ctg1385.4	1.19565	1.58691e-35	Q8R3P2|DTX2_MOUSE Probable E3 ubiquitin-protein ligase DTX2 OS=Mus musculus OX=10090 GN=Dtx2 PE=1 SV=2
novel.2279	-1.02706	3.32931e-35	-
novel.545	1.0236	6.60269e-35	PF01926:50S ribosome-binding GTPase
evm.TU.ctg228.20	1.46352	8.90576e-35	O42254|IF2B1_CHICK Insulin-like growth factor 2 mRNA-binding protein 1 OS=Gallus gallus OX=9031 GN=IGF2BP1 PE=1 SV=1
novel.149	-1.13534	1.39352e-34	-
evm.TU.ctg1056.17	-1.35812	8.8109e-34
evm.TU.ctg749.2	1.66351	1.23478e-33	Q9VCR3|COW_DROME Proteoglycan Cow OS=Drosophila melanogaster OX=7227 GN=Cow PE=1 SV=3
evm.TU.ctg259.3	1.80085	1.25703e-33	Q8MQJ9|BRAT_DROME Brain tumor protein OS=Drosophila melanogaster OX=7227 GN=brat PE=1 SV=2
evm.TU.ctg661.3	1.11481	4.10943e-33	Q92630|DYRK2_HUMAN Dual specificity tyrosine-phosphorylation-regulated kinase 2 OS=Homo sapiens OX=9606 GN=DYRK2 PE=1 SV=3
evm.TU.ctg1063.3	1.52095	4.26969e-33	P30432|FUR2_DROME Furin-like protease 2 OS=Drosophila melanogaster OX=7227 GN=Fur2 PE=2 SV=2
evm.TU.ctg1117.17	1.12263	6.23867e-33	Q9VRJ2|FITM_DROME Fat storage-inducing transmembrane protein OS=Drosophila melanogaster OX=7227 GN=Fitm PE=1 SV=1
evm.TU.ctg997.5	-1.59441	4.40592e-32
evm.TU.ctg66.12	1.21232	1.05255e-31	Q11186|PLPL2_CAEEL Patanin-like phospholipase domain-containing protein atgl-1 OS=Caenorhabditis elegans OX=6239 GN=atgl-1 PE=1 SV=2
evm.TU.ctg57.24	1.31263	1.09871e-31
novel.2789	3.29918	5.40278e-31	-
evm.TU.ctg265.6	1.98229	6.35686e-31	O75093|SLIT1_HUMAN Slit homolog 1 protein OS=Homo sapiens OX=9606 GN=SLIT1 PE=1 SV=4
novel.2511	-1.02178	6.40289e-31	-
evm.TU.ctg52.8	1.53192	1.74979e-30
evm.TU.ctg60.9	1.58444	1.84595e-30	Q92667|AKAP1_HUMAN A-kinase anchor protein 1, mitochondrial OS=Homo sapiens OX=9606 GN=AKAP1 PE=1 SV=1
evm.TU.ctg108.15	1.28192	2.0207e-30	Q9V477|TOLL8_DROME Toll-like receptor Tollo OS=Drosophila melanogaster OX=7227 GN=Tollo PE=1 SV=1
novel.1503	-1.01316	6.63324e-30	-
evm.TU.ctg79.4	1.00882	7.47154e-30	Q8C8R3|ANK2_MOUSE Ankyrin-2 OS=Mus musculus OX=10090 GN=Ank2 PE=1 SV=2
novel.3304	-1.32565	2.88772e-29	-
evm.TU.ctg1128.5	1.50655	3.86097e-29	Q10741|ADA10_BOVIN Disintegrin and metalloproteinase domain-containing protein 10 OS=Bos taurus OX=9913 GN=ADAM10 PE=1 SV=1
evm.TU.ctg97.18	1.51527	5.26595e-29	Q7T105|MIER1_XENLA Mesoderm induction early response protein 1 OS=Xenopus laevis OX=8355 GN=mier1 PE=2 SV=1
novel.845	-1.17388	6.81942e-29	-
evm.TU.ctg505.10	-1.22931	9.19432e-29
evm.TU.ctg226.17	1.89191	9.3369e-29	Q9MZU0|Myc proto-oncogene protein OS=Galeopterus variegatus OX=482537 GN=MYC PE=1 SV=1
evm.TU.ctg143.23	1.34379	1.37132e-28	Q24298|CADE_DROME DE-cadherin OS=Drosophila melanogaster OX=7227 GN=shg PE=1 SV=2
novel.3333	-1.08777	2.61561e-28	-
evm.TU.ctg279.18	1.25567	3.95366e-28	Q6P1M0|S27A4_HUMAN Long-chain fatty acid transport protein 4 OS=Homo sapiens OX=9606 GN=SLC27A4 PE=1 SV=1
evm.TU.ctg565.7	1.34166	4.69271e-28	P14410|SUIS_HUMAN Sucrase-isomaltase, intestinal OS=Homo sapiens OX=9606 GN=SI PE=1 SV=6
novel.2872	-1.13292	5.45743e-28	-
novel.1869	2.19772	7.25761e-28	-
evm.TU.ctg151.12	1.63485	1.67991e-27	Q96S21|RB40C_HUMAN Ras-related protein Rab-40C OS=Homo sapiens OX=9606 GN=RAB40C PE=1 SV=1
evm.TU.ctg186.18	1.52908	2.2366e-27	Q6P2Q9|PRP8_HUMAN Pre-mRNA-processing-splicing factor 8 OS=Homo sapiens OX=9606 GN=PRPF8 PE=1 SV=2
evm.TU.ctg252.5	1.00339	2.31974e-27
evm.TU.ctg123.28	1.71558	4.72484e-27	Q8TEJ3|SH3R3_HUMAN E3 ubiquitin-protein ligase SH3RF3 OS=Homo sapiens OX=9606 GN=SH3RF3 PE=1 SV=2
evm.TU.ctg1432.3	1.41228	5.99e-27	P10040|CRB_DROME Protein crumbs OS=Drosophila melanogaster OX=7227 GN=crb PE=1 SV=3
evm.TU.ctg998.11	1.23121	7.733e-27	Q6RHR9|MAGI1_MOUSE Membrane-associated guanylate kinase, WW and PDZ domain-containing protein 1 OS=Mus musculus OX=10090 GN=Magi1 PE=1 SV=1
novel.3266	1.25702	8.3699e-27	PF13920:Zinc finger, C3HC4 type (RING finger)
evm.TU.ctg822.1	1.21445	1.0948e-26	Q23551|UNC22_CAEEL Twitchin OS=Caenorhabditis elegans OX=6239 GN=unc-22 PE=1 SV=3
evm.TU.ctg125.31	1.42475	1.54828e-26
novel.2645	-1.18703	2.62468e-26	-
evm.TU.ctg1674.6	1.93749	2.83313e-26	Q9BKZ9|FEH1_CAEEL Protein Fe65 homolog OS=Caenorhabditis elegans OX=6239 GN=feh-1 PE=1 SV=2
evm.TU.ctg511.17	1.93465	4.03941e-26	P91891|MO25_DROME Protein Mo25 OS=Drosophila melanogaster OX=7227 GN=Mo25 PE=2 SV=2
evm.TU.ctg307.5	1.44726	4.67135e-26	Q9ULU4|PKCB1_HUMAN Protein kinase C-binding protein 1 OS=Homo sapiens OX=9606 GN=ZMYND8 PE=1 SV=2
novel.3301	-1.3312	5.9289e-26	-
evm.TU.ctg840.3	1.95432	8.05462e-26	Q9WVR8|MEN1_RAT Menin OS=Rattus norvegicus OX=10116 GN=Men1 PE=1 SV=1
novel.327	-1.33605	9.11584e-26	-
novel.643	1.49169	1.36897e-25	PF00096:Zinc finger, C2H2 type
evm.TU.ctg447.6	1.11657	1.38312e-25	Q08DY8|ATG13_BOVIN Autophagy-related protein 13 OS=Bos taurus OX=9913 GN=ATG13 PE=2 SV=1
evm.TU.ctg293.22	1.02628	1.38312e-25	A8Y5H7|S14L1_MOUSE SEC14-like protein 1 OS=Mus musculus OX=10090 GN=Sec14l1 PE=1 SV=1
novel.2230	-1.06642	1.84906e-25	-
evm.TU.ctg1213.3	1.40654	2.71402e-25
evm.TU.ctg100.6	1.05668	3.79266e-25	P49813|TMOD1_MOUSE Tropomodulin-1 OS=Mus musculus OX=10090 GN=Tmod1 PE=1 SV=2
evm.TU.ctg68.26	1.98545	6.87519e-25	P27577|ETS1_MOUSE Protein C-ets-1 OS=Mus musculus OX=10090 GN=Ets1 PE=1 SV=2
novel.2125	-1.679	8.64127e-25	-
novel.2669	-1.59063	9.42599e-25	-
evm.TU.ctg65.28	1.00233	9.70915e-25	Q12926|ELAV2_HUMAN ELAV-like protein 2 OS=Homo sapiens OX=9606 GN=ELAVL2 PE=1 SV=2
evm.TU.ctg362.4	1.56653	1.52356e-24	Q14738|2A5D_HUMAN Serine/threonine-protein phosphatase 2A 56 kDa regulatory subunit delta isoform OS=Homo sapiens OX=9606 GN=PPP2R5D PE=1 SV=1
evm.TU.ctg420.4	1.29615	2.79542e-24	Q86UB9|TM135_HUMAN Transmembrane protein 135 OS=Homo sapiens OX=9606 GN=TMEM135 PE=2 SV=2
evm.TU.ctg282.2	1.15693	3.08026e-24	O77811|TRFL_HORSE Lactotransferrin (Fragment) OS=Equus caballus OX=9796 GN=LTF PE=1 SV=1
novel.1255	2.24622	3.77297e-24	-
evm.TU.ctg292.13	1.4196	4.59923e-24	P27448|MARK3_HUMAN MAP/microtubule affinity-regulating kinase 3 OS=Homo sapiens OX=9606 GN=MARK3 PE=1 SV=5
evm.TU.ctg183.1	1.65977	5.57441e-24	Q5GH73|XKR6_HUMAN XK-related protein 6 OS=Homo sapiens OX=9606 GN=XKR6 PE=2 SV=1
evm.TU.ctg1622.2	1.35193	6.75683e-24	Q8R431|MGLL_RAT Monoglyceride lipase OS=Rattus norvegicus OX=10116 GN=Mgll PE=1 SV=1
novel.1654	1.73734	7.55877e-24	PF02376:CUT domain
novel.1909	-1.41671	7.61174e-24	-
evm.TU.ctg1130.5	1.0677	1.42598e-23	Q9GQQ0|SPIN_DROME Protein spinster OS=Drosophila melanogaster OX=7227 GN=spin PE=1 SV=1
evm.TU.ctg482.13	1.67132	1.74685e-23	Q8I7C3|LASP1_DROME LIM and SH3 domain protein Lasp OS=Drosophila melanogaster OX=7227 GN=Lasp PE=1 SV=2
evm.TU.ctg11.29	1.1931	1.93803e-23	Q96SJ8|TSN18_HUMAN Tetraspanin-18 OS=Homo sapiens OX=9606 GN=TSPAN18 PE=2 SV=1
evm.TU.ctg6.31	1.36944	1.95283e-23	M5A7P9|SL9A3_TRISC Sodium/hydrogen exchanger 3 OS=Triakis scyllium OX=30494 GN=slc9a3 PE=1 SV=1
evm.TU.ctg953.2	-1.19393	2.02248e-23
novel.1364	1.53465	3.16925e-23	PF00651:BTB/POZ domain
evm.TU.ctg6.39	1.29245	5.49533e-23	Q9NUQ2|PLCE_HUMAN 1-acyl-sn-glycerol-3-phosphate acyltransferase epsilon OS=Homo sapiens OX=9606 GN=AGPAT5 PE=1 SV=3
novel.3056	-1.70293	7.62038e-23	-
evm.TU.ctg715.22	-1.59037	1.93806e-22	Q9NW08|RPC2_HUMAN DNA-directed RNA polymerase III subunit RPC2 OS=Homo sapiens OX=9606 GN=POLR3B PE=1 SV=2
evm.TU.ctg303.29	1.25233	2.75901e-22	O93310|RAD21_XENLA Double-strand-break repair protein rad21 homolog OS=Xenopus laevis OX=8355 GN=rad21 PE=1 SV=1
evm.TU.ctg401.3_evm.TU.ctg401.4	1.00073	3.51909e-22	Q91YN5|UAP1_MOUSE UDP-N-acetylhexosamine pyrophosphorylase OS=Mus musculus OX=10090 GN=Uap1 PE=1 SV=1
evm.TU.ctg92.23	1.33406	4.09225e-22	Q9I7T7|LAR4_DROME La-related protein Larp4B OS=Drosophila melanogaster OX=7227 GN=Larp4B PE=1 SV=2
evm.TU.ctg607.24	1.56006	5.18318e-22	Q91694|EPA4B_XENLA Ephrin type-A receptor 4-B OS=Xenopus laevis OX=8355 GN=epha4-b PE=2 SV=1
evm.TU.ctg123.27	2.02101	5.787e-22	A5D8S5|SH3R1_DANRE E3 ubiquitin-protein ligase SH3RF1 OS=Danio rerio OX=7955 GN=sh3rf1 PE=2 SV=2
evm.TU.ctg150.5	-1.13839	6.5761e-22	Q9V5N8|STAN_DROME Protocadherin-like wing polarity protein stan OS=Drosophila melanogaster OX=7227 GN=stan PE=1 SV=4
evm.TU.ctg707.5	1.7662	1.5272e-21
evm.TU.ctg405.4	1.54757	1.64049e-21
evm.TU.ctg34.12	1.04863	2.44164e-21	Q3TWI9|CSCL2_MOUSE CSC1-like protein 2 OS=Mus musculus OX=10090 GN=Tmem63b PE=1 SV=1
evm.TU.ctg320.12	1.13124	3.24032e-21	Q9H936|GHC1_HUMAN Mitochondrial glutamate carrier 1 OS=Homo sapiens OX=9606 GN=SLC25A22 PE=1 SV=1
novel.579	-2.50538	4.25416e-21	-
evm.TU.ctg493.17	1.48224	5.7701e-21	Q9VE46|SC5A7_DROME High-affinity choline transporter 1 OS=Drosophila melanogaster OX=7227 GN=ChT PE=2 SV=2
evm.TU.ctg489.11	1.13202	6.14354e-21	Q801R4|CTL2A_XENLA CTD small phosphatase-like protein 2-A OS=Xenopus laevis OX=8355 GN=ctdspl2-a PE=2 SV=1
evm.TU.ctg88.9	1.09574	7.03948e-21	Q5E9X2|MP2K6_BOVIN Dual specificity mitogen-activated protein kinase kinase 6 OS=Bos taurus OX=9913 GN=MAP2K6 PE=2 SV=1
evm.TU.ctg1006.1_evm.TU.ctg1006.3	1.08697	9.6177e-21	Q9UPQ0|LIMC1_HUMAN LIM and calponin homology domains-containing protein 1 OS=Homo sapiens OX=9606 GN=LIMCH1 PE=1 SV=4
evm.TU.ctg350.10	1.01872	1.88367e-20	G3H0N9|DNJB9_CRIGR DnaJ homolog subfamily B member 9 OS=Cricetulus griseus OX=10029 GN=DNAJB9 PE=1 SV=1
evm.TU.ctg26.26	2.298	2.14061e-20
evm.TU.ctg249.30	1.2441	2.25085e-20
evm.TU.ctg275.36	1.03668	3.06699e-20	Q13617|CUL2_HUMAN Cullin-2 OS=Homo sapiens OX=9606 GN=CUL2 PE=1 SV=2
novel.13	2.27313	3.24917e-20	PF10545:Alcohol dehydrogenase transcription factor Myb/SANT-like|PF13359:DDE superfamily endonuclease
novel.2962	2.25929	6.71369e-20	PF09588:YqaJ-like viral recombinase domain
evm.TU.ctg466.6	1.07351	7.19483e-20	A4IH75|ATGA1_XENTR Autophagy-related protein 101 OS=Xenopus tropicalis OX=8364 GN=atg101 PE=2 SV=1
novel.2840	-1.15672	8.94299e-20	-
novel.2415	1.35888	1.0552e-19	PF00313:'Cold-shock' DNA-binding domain
evm.TU.ctg69.56	1.02243	1.13221e-19	P55786|PSA_HUMAN Puromycin-sensitive aminopeptidase OS=Homo sapiens OX=9606 GN=NPEPPS PE=1 SV=2
evm.TU.ctg14.38	1.3234	1.18328e-19	Q9BXF6|RFIP5_HUMAN Rab11 family-interacting protein 5 OS=Homo sapiens OX=9606 GN=RAB11FIP5 PE=1 SV=1
novel.2171	-1.27731	1.56637e-19	-
evm.TU.ctg29.4	1.09989	1.59083e-19	O18531|ECR_LUCCU Ecdysone receptor OS=Lucilia cuprina OX=7375 GN=EcR PE=2 SV=2
evm.TU.ctg26.25	1.73923	1.94196e-19
novel.2764	-1.51649	2.00572e-19	PF05699:hAT family C-terminal dimerisation region
evm.TU.ctg152.11	1.29584	2.70781e-19	Q6NRI1|ZNT7B_XENLA Zinc transporter 7-B OS=Xenopus laevis OX=8355 GN=slc30a7-b PE=2 SV=1
evm.TU.ctg4711.1	1.7574	3.89733e-19	P38447|NUCG_BOVIN Endonuclease G, mitochondrial OS=Bos taurus OX=9913 GN=ENDOG PE=1 SV=1
evm.TU.ctg112.3	1.21472	4.47275e-19	Q5I7G2|RXR_LYMST Retinoic acid receptor RXR OS=Lymnaea stagnalis OX=6523 GN=RXR PE=1 SV=1
evm.TU.ctg229.14	1.06845	5.54875e-19	P53793|SC5A3_BOVIN Sodium/myo-inositol cotransporter OS=Bos taurus OX=9913 GN=SLC5A3 PE=3 SV=1
evm.TU.ctg447.4	1.26989	7.76832e-19	Q66JZ4|TCAIM_MOUSE T-cell activation inhibitor, mitochondrial OS=Mus musculus OX=10090 GN=TCAIM PE=1 SV=1
evm.TU.ctg170.14	1.52128	8.34418e-19	Q9V410|LZTR1_DROME Leucine-zipper-like transcriptional regulator 1 homolog OS=Drosophila melanogaster OX=7227 GN=Lztr1 PE=3 SV=1
evm.TU.ctg214.16	1.96794	1.11639e-18	Q9VVE5|MSIR6_DROME RNA-binding protein Musashi homolog Rbp6 OS=Drosophila melanogaster OX=7227 GN=Rbp6 PE=2 SV=3
evm.TU.ctg594.1	1.05105	1.35437e-18
novel.1645	-1.15995	1.35809e-18	-
evm.TU.ctg1340.7	1.02729	1.47205e-18	Q9VBY8|UN13B_DROME Protein unc-13 homolog 4B OS=Drosophila melanogaster OX=7227 GN=stac PE=1 SV=5
evm.TU.ctg1027.1	1.55209	1.7093e-18	Q9NU22|MDN1_HUMAN Midasin OS=Homo sapiens OX=9606 GN=MDN1 PE=1 SV=2
evm.TU.ctg331.3	1.20657	1.87919e-18
evm.TU.ctg55.37	1.21321	2.45579e-18	Q56A10|ZN608_MOUSE Zinc finger protein 608 OS=Mus musculus OX=10090 GN=Znf608 PE=1 SV=1
novel.1332	1.56203	3.04644e-18	PF02944:BESS motif
evm.TU.ctg83.4	1.08724	3.69884e-18	Q3U4H6|HEXD_MOUSE Hexosaminidase D OS=Mus musculus OX=10090 GN=Hexd PE=1 SV=1
novel.3445	-1.07136	3.94141e-18	-
evm.TU.ctg570.31	1.36167	4.43238e-18	Q9ESK9|RBCC1_MOUSE RB1-inducible coiled-coil protein 1 OS=Mus musculus OX=10090 GN=Rb1cc1 PE=1 SV=3
novel.1461	-1.10291	4.86396e-18	-
evm.TU.ctg60.15	2.55791	5.34585e-18
evm.TU.ctg918.5	1.125	5.67285e-18	Q9VRP9|BRE1_DROME E3 ubiquitin-protein ligase Bre1 OS=Drosophila melanogaster OX=7227 GN=Bre1 PE=1 SV=2
evm.TU.ctg238.10	1.43892	6.40462e-18	Q5GN48|DMD_PIG Dystrophin OS=Sus scrofa OX=9823 GN=DMD PE=1 SV=1
evm.TU.ctg603.2	1.03545	1.12769e-17	Q9VT28|FRY_DROME Protein furry OS=Drosophila melanogaster OX=7227 GN=fry PE=1 SV=2
evm.TU.ctg251.3	1.04748	1.26344e-17	P46100|ATRX_HUMAN Transcriptional regulator ATRX OS=Homo sapiens OX=9606 GN=ATRX PE=1 SV=5
evm.TU.ctg1151.4	2.00454	1.47813e-17
novel.255	2.0364	1.50602e-17	-
novel.3409	1.87382	1.73754e-17	-
evm.TU.ctg4711.4	1.84692	2.89705e-17	P38447|NUCG_BOVIN Endonuclease G, mitochondrial OS=Bos taurus OX=9913 GN=ENDOG PE=1 SV=1
evm.TU.ctg419.29	1.08526	3.19283e-17
evm.TU.ctg717.17	1.71625	3.37263e-17	Q9H0F5|RNF38_HUMAN E3 ubiquitin-protein ligase RNF38 OS=Homo sapiens OX=9606 GN=RNF38 PE=1 SV=4
novel.262	-1.01526	3.46926e-17	-
evm.TU.ctg929.3	1.44685	3.90276e-17	Q80YF0|MD1L1_CRIGR Mitotic spindle assembly checkpoint protein MAD1 OS=Cricetulus griseus OX=10029 GN=MAD1L1 PE=2 SV=1
evm.TU.ctg744.8	1.02645	4.32627e-17
evm.TU.ctg303.3	1.71624	4.46681e-17	P33450|FAT_DROME Cadherin-related tumor suppressor OS=Drosophila melanogaster OX=7227 GN=ft PE=1 SV=3
evm.TU.ctg345.17	1.08012	5.19252e-17	B1AXD8|AKIR2_MOUSE Akirin-2 OS=Mus musculus OX=10090 GN=Akirin2 PE=1 SV=1
evm.TU.ctg1628.1	1.39362	5.54432e-17	O95863|SNAI1_HUMAN Zinc finger protein SNAI1 OS=Homo sapiens OX=9606 GN=SNAI1 PE=1 SV=2
evm.TU.ctg55.3	1.29882	6.25526e-17	Q8I190|SH3G3_DROVI Endophilin-A OS=Drosophila virilis OX=7244 GN=EndoA PE=3 SV=1
evm.TU.ctg354.33	1.51558	6.41792e-17	Q8R189|PAQRA_MOUSE Monocyte to macrophage differentiation factor 2 OS=Mus musculus OX=10090 GN=Mmd2 PE=2 SV=1
evm.TU.ctg222.1	1.1021	7.42474e-17	P34552|ALXA_CAEEL Apoptosis-linked gene 2-interacting protein X 1 OS=Caenorhabditis elegans OX=6239 GN=alx-1 PE=2 SV=3
evm.TU.ctg50.5	1.1034	1.16414e-16	Q9VRN5|LIN28_DROME Protein lin-28 homolog OS=Drosophila melanogaster OX=7227 GN=lin-28 PE=2 SV=2
evm.TU.ctg214.4	1.21421	1.18192e-16	B0K035|MTFR2_RAT Mitochondrial fission regulator 2 OS=Rattus norvegicus OX=10116 GN=Mtfr2 PE=2 SV=1
evm.TU.ctg91.17	1.15657	1.32614e-16	P00522|ABL_DROME Tyrosine-protein kinase Abl OS=Drosophila melanogaster OX=7227 GN=Abl PE=1 SV=3
evm.TU.ctg4711.3	2.24877	2.74159e-16	Q95NM6|NUCG_CAEEL Endonuclease G, mitochondrial OS=Caenorhabditis elegans OX=6239 GN=cps-6 PE=1 SV=1
evm.TU.ctg151.36	1.12801	2.83373e-16	Q9YGY0|AXIN1_XENLA Axin-1 OS=Xenopus laevis OX=8355 GN=axin1 PE=1 SV=1
novel.2954	1.22604	3.59481e-16	PF00653:Inhibitor of Apoptosis domain
evm.TU.ctg719.1	1.18364	5.38342e-16
evm.TU.ctg229.8	1.09163	7.04421e-16	O75581|LRP6_HUMAN Low-density lipoprotein receptor-related protein 6 OS=Homo sapiens OX=9606 GN=LRP6 PE=1 SV=2
novel.1833	-1.3312	7.37877e-16	-
evm.TU.ctg660.28	1.11083	7.61663e-16	P49867|FTZF1_BOMMO Nuclear hormone receptor FTZ-F1 OS=Bombyx mori OX=7091 GN=FTZ-F1 PE=1 SV=2
evm.TU.ctg301.13	1.226	8.41375e-16	Q9BUL8|PDC10_HUMAN Programmed cell death protein 10 OS=Homo sapiens OX=9606 GN=PDCD10 PE=1 SV=1
evm.TU.ctg113.33	1.26164	8.50377e-16	Q7T2E3|KC1DA_DANRE Casein kinase I isoform delta-A OS=Danio rerio OX=7955 GN=csnk1da PE=2 SV=1
evm.TU.ctg261.37	1.04393	9.76391e-16	Q8N8S7|ENAH_HUMAN Protein enabled homolog OS=Homo sapiens OX=9606 GN=ENAH PE=1 SV=2
novel.511	2.07649	9.84557e-16	PF13613:Helix-turn-helix of DDE superfamily endonuclease|PF13359:DDE superfamily endonuclease|PF05485:THAP domain
evm.TU.ctg134.14	1.12632	1.10918e-15	O75165|DJC13_HUMAN DnaJ homolog subfamily C member 13 OS=Homo sapiens OX=9606 GN=DNAJC13 PE=1 SV=5
evm.TU.ctg834.15	1.36778	1.17674e-15	B7Z0W9|OTOP_DROME Proton channel OtopLc OS=Drosophila melanogaster OX=7227 GN=OtopLc PE=3 SV=2
novel.732	-1.23471	1.34196e-15	-
novel.2726	1.41124	1.3616e-15	PF05485:THAP domain|PF13613:Helix-turn-helix of DDE superfamily endonuclease|PF13359:DDE superfamily endonuclease
evm.TU.ctg2087.8	1.26323	1.62206e-15	Q90932|NFIX_CHICK Nuclear factor 1 X-type OS=Gallus gallus OX=9031 GN=NFIX PE=2 SV=1
evm.TU.ctg1372.1	1.46013	1.65552e-15
evm.TU.ctg351.2	1.46117	1.84038e-15	A4IHK8|DCNL3_XENTR DCN1-like protein 3 OS=Xenopus tropicalis OX=8364 GN=dcun1d3 PE=2 SV=1
novel.2408	-1.0339	1.99935e-15	-
evm.TU.ctg1627.2	1.24741	2.28212e-15	P32019|I5P2_HUMAN Type II inositol 1,4,5-trisphosphate 5-phosphatase OS=Homo sapiens OX=9606 GN=INPP5B PE=1 SV=4
novel.145	-1.14258	2.49621e-15	-
evm.TU.ctg5.16	2.06933	2.68651e-15
evm.TU.ctg356.22	1.31052	3.86803e-15	Q2YDI3|YPEL2_BOVIN Protein yippee-like 2 OS=Bos taurus OX=9913 GN=YPEL2 PE=3 SV=1
novel.2460	1.98706	4.03672e-15	PF13359:DDE superfamily endonuclease|PF13613:Helix-turn-helix of DDE superfamily endonuclease|PF05485:THAP domain
evm.TU.ctg24.23	1.40569	4.05818e-15	Q99PV8|BC11B_MOUSE B-cell lymphoma/leukemia 11B OS=Mus musculus OX=10090 GN=Bcl11b PE=1 SV=1
evm.TU.ctg320.16	1.13619	4.20371e-15	A4QN56|MFS4B_DANRE Sodium-dependent glucose transporter 1 OS=Danio rerio OX=7955 GN=mfsd4b PE=2 SV=1
novel.1553	-1.10708	4.45844e-15	-
novel.2752	-1.1704	7.6509e-15	-
evm.TU.ctg362.16	1.06003	8.32364e-15	O75069|TMCC2_HUMAN Transmembrane and coiled-coil domains protein 2 OS=Homo sapiens OX=9606 GN=TMCC2 PE=1 SV=3
evm.TU.ctg298.5	1.35509	9.21158e-15	Q24212|STNB_DROME Protein stoned-B OS=Drosophila melanogaster OX=7227 GN=stnB PE=1 SV=4
evm.TU.ctg405.5	1.61582	9.26494e-15
novel.1692	-1.13713	1.52112e-14	-
evm.TU.ctg57.19	1.26121	1.60354e-14
evm.TU.ctg37.51	1.06654	1.74114e-14	Q94887|NRX4_DROME Neurexin-4 OS=Drosophila melanogaster OX=7227 GN=Nrx-IV PE=1 SV=2
evm.TU.ctg407.18	1.01024	1.83774e-14	Q8BQ89|LIX1L_MOUSE LIX1-like protein OS=Mus musculus OX=10090 GN=Lix1l PE=2 SV=2
evm.TU.ctg953.7	1.15314	2.98076e-14	Q08DI6|RNF11_BOVIN RING finger protein 11 OS=Bos taurus OX=9913 GN=RNF11 PE=2 SV=1
evm.TU.ctg1041.5	1.0394	3.34055e-14	P08953|TOLL_DROME Protein toll OS=Drosophila melanogaster OX=7227 GN=Tl PE=1 SV=1
evm.TU.ctg4.19	1.04645	3.55058e-14	P15330|DORS_DROME Embryonic polarity protein dorsal OS=Drosophila melanogaster OX=7227 GN=dl PE=1 SV=2
evm.TU.ctg1092.3	1.08115	3.62699e-14	Q8K1S6|SPIR2_MOUSE Protein spire homolog 2 OS=Mus musculus OX=10090 GN=Spire2 PE=1 SV=1
evm.TU.ctg150.10	1.26508	4.0713e-14	P18106|FER_DROME Tyrosine-protein kinase Fer OS=Drosophila melanogaster OX=7227 GN=FER PE=1 SV=3
evm.TU.ctg568.7	1.11927	4.18259e-14	Q7TNL3|STK40_MOUSE Serine/threonine-protein kinase 40 OS=Mus musculus OX=10090 GN=Stk40 PE=1 SV=1
evm.TU.ctg6.19	1.343	5.01002e-14
evm.TU.ctg981.19	1.35835	5.4932e-14
evm.TU.ctg150.31	1.10027	7.5135e-14	Q9V4A7|PLXB_DROME Plexin-B OS=Drosophila melanogaster OX=7227 GN=PlexB PE=1 SV=2
evm.TU.ctg2026.1	1.00861	7.87203e-14	Q32PR0|T55BA_DANRE Type I phosphatidylinositol 4,5-bisphosphate 4-phosphatase-A OS=Danio rerio OX=7955 GN=tmem55ba PE=2 SV=1
evm.TU.ctg480.7	1.15223	8.12294e-14	Q01083|SPITZ_DROME Protein spitz OS=Drosophila melanogaster OX=7227 GN=spi PE=1 SV=2
novel.788	1.55548	8.69498e-14	-
novel.757	1.69235	8.96867e-14	PF05485:THAP domain|PF13613:Helix-turn-helix of DDE superfamily endonuclease|PF13359:DDE superfamily endonuclease
evm.TU.ctg508.13	1.08218	1.25492e-13	Q9VH08|SIR6_DROME NAD-dependent protein deacetylase Sirt6 OS=Drosophila melanogaster OX=7227 GN=Sirt6 PE=2 SV=1
novel.2788	-1.03706	1.31503e-13	-
evm.TU.ctg32.45	1.34306	2.10444e-13
evm.TU.ctg323.17	1.42871	2.24904e-13	Q9NZB8|MOCS1_HUMAN Molybdenum cofactor biosynthesis protein 1 OS=Homo sapiens OX=9606 GN=MOCS1 PE=1 SV=3
evm.TU.ctg1037.4	-1.11766	2.97661e-13
evm.TU.ctg1120.13	1.05989	3.91898e-13	Q9VY77|AJUBA_DROME LIM domain-containing protein jub OS=Drosophila melanogaster OX=7227 GN=jub PE=1 SV=3
novel.2413	1.66011	4.52643e-13	PF05485:THAP domain|PF13359:DDE superfamily endonuclease|PF13613:Helix-turn-helix of DDE superfamily endonuclease
evm.TU.ctg221.45	1.13181	4.65345e-13
evm.TU.ctg357.19	1.04123	6.51997e-13	P24288|BCAT1_MOUSE Branched-chain-amino-acid aminotransferase, cytosolic OS=Mus musculus OX=10090 GN=Bcat1 PE=1 SV=2
evm.TU.ctg491.15	1.08965	7.50533e-13	Q5ZID5|UBP28_CHICK Ubiquitin carboxyl-terminal hydrolase 28 OS=Gallus gallus OX=9031 GN=USP28 PE=2 SV=1
novel.2387	-1.06896	8.2881e-13	-
novel.2693	1.54455	8.52372e-13	-
evm.TU.ctg447.17	1.28331	8.61764e-13	P83088|FUCTC_DROME Alpha-(1,3)-fucosyltransferase C OS=Drosophila melanogaster OX=7227 GN=FucTC PE=2 SV=4
novel.155	-1.27196	9.15293e-13	-
evm.TU.ctg744.2	1.16822	1.1693e-12	Q9NRA8|4ET_HUMAN Eukaryotic translation initiation factor 4E transporter OS=Homo sapiens OX=9606 GN=EIF4ENIF1 PE=1 SV=2
evm.TU.ctg221.17	1.03848	1.4402e-12	E1JIT7|PSD_DROME PH and SEC7 domain-containing protein OS=Drosophila melanogaster OX=7227 GN=Efa6 PE=1 SV=2
novel.1647	2.08673	1.81093e-12	-
evm.TU.ctg116.17	1.10728	2.0861e-12	Q99323|MYSN_DROME Myosin heavy chain, non-muscle OS=Drosophila melanogaster OX=7227 GN=zip PE=1 SV=2
evm.TU.ctg511.8	1.41995	2.36163e-12	O35239|PTN9_MOUSE Tyrosine-protein phosphatase non-receptor type 9 OS=Mus musculus OX=10090 GN=Ptpn9 PE=1 SV=2
evm.TU.ctg316.3	1.68757	2.52275e-12	Q24498|RYR_DROME Ryanodine receptor OS=Drosophila melanogaster OX=7227 GN=RyR PE=1 SV=3
evm.TU.ctg1222.9	1.2704	2.59993e-12
evm.TU.ctg23.1	1.03075	2.6705e-12
novel.1217	1.36026	3.22834e-12	PF00096:Zinc finger, C2H2 type
novel.3308	-1.01658	3.38903e-12	-
novel.306	-1.0273	3.71762e-12	-
evm.TU.ctg557.4	1.35462	4.85606e-12	P32870|CYA1_DROME Ca(2+)/calmodulin-responsive adenylate cyclase OS=Drosophila melanogaster OX=7227 GN=rut PE=1 SV=2
evm.TU.ctg8.27	1.33793	5.07185e-12	Q4V8Y6|ERGI1_DANRE Endoplasmic reticulum-Golgi intermediate compartment protein 1 OS=Danio rerio OX=7955 GN=ergic1 PE=2 SV=1
evm.TU.ctg191.36	1.70801	6.34585e-12	P14384|CBPM_HUMAN Carboxypeptidase M OS=Homo sapiens OX=9606 GN=CPM PE=1 SV=2
novel.2864	-1.40866	6.57558e-12	-
evm.TU.ctg502.2	1.32175	8.4111e-12	Q9H2M9|RBGPR_HUMAN Rab3 GTPase-activating protein non-catalytic subunit OS=Homo sapiens OX=9606 GN=RAB3GAP2 PE=1 SV=1
evm.TU.ctg277.10	1.93243	8.63564e-12	Q5SPP0|CLVS2_DANRE Clavesin-2 OS=Danio rerio OX=7955 GN=clvs2 PE=2 SV=1
evm.TU.ctg38.24	1.07445	8.63564e-12
novel.776	1.62374	9.05592e-12	-
evm.TU.ctg187.10	1.40592	9.81564e-12	A1Z7T0|PKN_DROME Serine/threonine-protein kinase N OS=Drosophila melanogaster OX=7227 GN=Pkn PE=1 SV=1
evm.TU.ctg363.14	1.3147	9.9818e-12	Q9V3A6|ERO1L_DROME Ero1-like protein OS=Drosophila melanogaster OX=7227 GN=Ero1L PE=2 SV=2
evm.TU.ctg135.22	1.33676	1.06361e-11	P35712|SOX6_HUMAN Transcription factor SOX-6 OS=Homo sapiens OX=9606 GN=SOX6 PE=1 SV=3
novel.122	2.11487	1.13103e-11	-
evm.TU.ctg100.20	1.3921	1.3222e-11	P42283|LOLA1_DROME Longitudinals lacking protein, isoform G OS=Drosophila melanogaster OX=7227 GN=lola PE=1 SV=2
evm.TU.ctg111.3	1.10394	1.3655e-11
evm.TU.ctg428.16	1.01042	1.37932e-11	B0LT89|STK24_RAT Serine/threonine-protein kinase 24 OS=Rattus norvegicus OX=10116 GN=Stk24 PE=2 SV=1
evm.TU.ctg1503.7	1.48089	1.61478e-11
evm.TU.ctg293.42	1.00197	2.04501e-11
evm.TU.ctg235.2	1.05602	2.70549e-11	Q6DGV1|CELF4_DANRE CUGBP Elav-like family member 4 OS=Danio rerio OX=7955 GN=celf4 PE=2 SV=1
evm.TU.ctg1240.15	1.21575	2.76682e-11	F1M5N7|KI21B_RAT Kinesin-like protein KIF21B OS=Rattus norvegicus OX=10116 GN=Kif21b PE=1 SV=2
novel.2182	-1.24494	3.03774e-11	-
evm.TU.ctg1889.2	-1.01785	3.06631e-11
evm.TU.ctg124.30	1.14201	3.56118e-11	Q9IA22|HXA4_HETFR Homeobox protein Hox-A4 OS=Heterodontus francisci OX=7792 GN=HOXA4 PE=3 SV=1
evm.TU.ctg139.4	1.06705	4.2568e-11	Q9V9A8|PHTF_DROME Putative homeodomain transcription factor OS=Drosophila melanogaster OX=7227 GN=phtf PE=1 SV=2
novel.1226	1.13291	4.75095e-11	PF00096:Zinc finger, C2H2 type
evm.TU.ctg30.50	1.03597	4.85647e-11	Q7TSX5|SMS1_RAT Phosphatidylcholine:ceramide cholinephosphotransferase 1 OS=Rattus norvegicus OX=10116 GN=Sgms1 PE=2 SV=2
novel.943	-1.46394	4.91885e-11	-
evm.TU.ctg2434.3	1.88264	4.98687e-11	P04464|CALM_WHEAT Calmodulin OS=Triticum aestivum OX=4565 PE=1 SV=3
novel.2756	1.17253	7.03396e-11	-
evm.TU.ctg397.14	1.5661	7.81467e-11	Q9W056|C1139_DROME Proton-coupled amino acid transporter-like protein CG1139 OS=Drosophila melanogaster OX=7227 GN=CG1139 PE=2 SV=1
evm.TU.ctg140.1	1.37496	7.83909e-11	P97603|NEO1_RAT Neogenin (Fragment) OS=Rattus norvegicus OX=10116 GN=Neo1 PE=1 SV=1
evm.TU.ctg357.7	1.14672	7.83909e-11
evm.TU.ctg33.11	1.22643	7.83909e-11	Q9VX32|RG190_DROME Rho GTPase-activating protein 190 OS=Drosophila melanogaster OX=7227 GN=RhoGAPp190 PE=1 SV=2
evm.TU.ctg365.2	1.55404	8.36679e-11
novel.3398	1.40614	9.88149e-11	PF05485:THAP domain|PF13613:Helix-turn-helix of DDE superfamily endonuclease|PF13359:DDE superfamily endonuclease
novel.2542	1.06403	1.01166e-10	PF00100:Zona pellucida-like domain
novel.2791	2.03118	1.11381e-10	-
evm.TU.ctg59.28	1.52935	1.12131e-10	Q01082|SPTB2_HUMAN Spectrin beta chain, non-erythrocytic 1 OS=Homo sapiens OX=9606 GN=SPTBN1 PE=1 SV=2
evm.TU.ctg709.2	1.31759	1.14202e-10	Q8MRQ4|LMBD2_DROME LMBR1 domain-containing protein 2 homolog OS=Drosophila melanogaster OX=7227 GN=CG8135 PE=2 SV=2
novel.220	1.50716	1.23277e-10	-
evm.TU.ctg176.4	1.30579	1.27379e-10	F1PBJ0|RPGF2_CANLF Rap guanine nucleotide exchange factor 2 OS=Canis lupus familiaris OX=9615 GN=RAPGEF2 PE=1 SV=2
evm.TU.ctg497.10	1.50134	1.28052e-10	Q16975|KPC2_APLCA Calcium-independent protein kinase C OS=Aplysia californica OX=6500 GN=PRKC2 PE=1 SV=1
novel.648	1.13091	1.35447e-10	PF13613:Helix-turn-helix of DDE superfamily endonuclease|PF13359:DDE superfamily endonuclease
novel.441	-1.18258	1.36179e-10	-
evm.TU.ctg124.13	-1.07279	1.37254e-10	O35182|SMAD6_MOUSE Mothers against decapentaplegic homolog 6 OS=Mus musculus OX=10090 GN=Smad6 PE=1 SV=1
evm.TU.ctg398.8	1.28393	1.38374e-10
novel.328	1.58186	1.40709e-10	-
novel.1870	2.01606	1.46826e-10	-
evm.TU.ctg244.12	1.1031	1.51109e-10	Q9NTN3|S35D1_HUMAN UDP-glucuronic acid/UDP-N-acetylgalactosamine transporter OS=Homo sapiens OX=9606 GN=SLC35D1 PE=2 SV=1
novel.1416	-1.08053	1.5621e-10	-
evm.TU.ctg359.30	1.12326	1.73329e-10	P25391|LAMA1_HUMAN Laminin subunit alpha-1 OS=Homo sapiens OX=9606 GN=LAMA1 PE=1 SV=2
evm.TU.ctg114.45	1.02482	2.18307e-10	Q9W420|SPT6H_DROME Transcription elongation factor SPT6 OS=Drosophila melanogaster OX=7227 GN=Spt6 PE=1 SV=1
evm.TU.ctg802.9	1.34547	2.20157e-10	Q4R562|ARRB1_MACFA Beta-arrestin-1 OS=Macaca fascicularis OX=9541 GN=ARRB1 PE=2 SV=1
novel.2702	1.31363	2.3209e-10	PF13359:DDE superfamily endonuclease|PF05485:THAP domain
novel.1800	1.10877	2.80773e-10	-
novel.297	-1.0205	3.37235e-10	-
novel.688	-1.33376	3.44518e-10	-
evm.TU.ctg2046.1	1.11869	3.53539e-10	O02812|MK14_CANLF Mitogen-activated protein kinase 14 OS=Canis lupus familiaris OX=9615 GN=MAPK14 PE=2 SV=3
evm.TU.ctg356.51	1.10578	3.78916e-10	Q9GQQ0|SPIN_DROME Protein spinster OS=Drosophila melanogaster OX=7227 GN=spin PE=1 SV=1
novel.2179	-1.28214	4.41255e-10	-
evm.TU.ctg1670.2	1.10532	5.48587e-10	Q8IZD2|KMT2E_HUMAN Inactive histone-lysine N-methyltransferase 2E OS=Homo sapiens OX=9606 GN=KMT2E PE=1 SV=1
evm.TU.ctg1876.1	1.08965	5.65654e-10	Q01842|POK_DROME Ets DNA-binding protein pokkuri OS=Drosophila melanogaster OX=7227 GN=aop PE=1 SV=2
evm.TU.ctg100.11	1.31938	6.5046e-10	Q24322|SEM1A_DROME Semaphorin-1A OS=Drosophila melanogaster OX=7227 GN=Sema1a PE=1 SV=3
evm.TU.ctg43.5	1.08591	8.24796e-10
novel.1078	1.42152	8.74555e-10	PF00096:Zinc finger, C2H2 type
evm.TU.ctg395.26	1.0032	1.02982e-09
novel.3061	1.57921	1.03276e-09	-
evm.TU.ctg144.4	1.04415	1.05771e-09	A1Z9X0|APKC_DROME Atypical protein kinase C OS=Drosophila melanogaster OX=7227 GN=aPKC PE=1 SV=1
evm.TU.ctg331.7	1.48361	1.26359e-09	Q63ZW7|INADL_MOUSE InaD-like protein OS=Mus musculus OX=10090 GN=Patj PE=1 SV=2
novel.1281	1.21932	1.26846e-09	-
novel.3366	1.65557	1.33431e-09	PF13613:Helix-turn-helix of DDE superfamily endonuclease|PF13359:DDE superfamily endonuclease|PF05485:THAP domain
novel.84	-1.08903	1.42794e-09	-
evm.TU.ctg615.3	1.36843	1.44567e-09	Q9W0K4|BAB2_DROME Protein bric-a-brac 2 OS=Drosophila melanogaster OX=7227 GN=bab2 PE=1 SV=2
novel.16	-1.38871	1.47265e-09	-
evm.TU.ctg989.9	1.24517	1.55224e-09
evm.TU.ctg417.1	1.21161	1.5735e-09
evm.TU.ctg2946.2	1.03022	1.65553e-09
evm.TU.ctg123.30	1.27756	1.99356e-09	Q8TEJ3|SH3R3_HUMAN E3 ubiquitin-protein ligase SH3RF3 OS=Homo sapiens OX=9606 GN=SH3RF3 PE=1 SV=2
evm.TU.ctg825.7	1.09108	2.06789e-09	Q69ZK7|F214A_MOUSE Protein FAM214A OS=Mus musculus OX=10090 GN=Fam214a PE=2 SV=3
novel.2168	-1.00158	2.19959e-09	-
evm.TU.ctg567.2	1.18072	2.45219e-09
novel.1608	1.07445	2.52387e-09	-
evm.TU.ctg738.12	1.16457	2.59344e-09
evm.TU.ctg1011.1	1.29778	2.64754e-09	O95948|ONEC2_HUMAN One cut domain family member 2 OS=Homo sapiens OX=9606 GN=ONECUT2 PE=2 SV=2
evm.TU.ctg227.18	-1.02625	2.88244e-09	Q61097|KSR1_MOUSE Kinase suppressor of Ras 1 OS=Mus musculus OX=10090 GN=Ksr1 PE=1 SV=1
evm.TU.ctg29.10	1.03649	3.24149e-09	A8E7I5|TTC36_DANRE Tetratricopeptide repeat protein 36 OS=Danio rerio OX=7955 GN=ttc36 PE=2 SV=1
evm.TU.ctg1.15	1.10577	3.46596e-09	O13797|SGT2_SCHPO Small glutamine-rich tetratricopeptide repeat-containing protein 2 OS=Schizosaccharomyces pombe (strain 972 / ATCC 24843) OX=284812 GN=sgt2 PE=3 SV=1
novel.256	1.66247	3.55908e-09	-
evm.TU.ctg112.36	1.25788	3.57824e-09
evm.TU.ctg505.3	1.39748	3.71279e-09	P27039|AVR2A_XENLA Activin receptor type-2A OS=Xenopus laevis OX=8355 GN=acvr2a PE=2 SV=1
novel.416	-1.59521	3.80548e-09	-
evm.TU.ctg284.40	1.03898	4.93676e-09	Q6BEA0|PLXA4_DANRE Plexin-A4 OS=Danio rerio OX=7955 GN=plxna4 PE=2 SV=1
evm.TU.ctg331.6	1.17642	4.97797e-09	O75970|MPDZ_HUMAN Multiple PDZ domain protein OS=Homo sapiens OX=9606 GN=MPDZ PE=1 SV=2
evm.TU.ctg227.15	1.15355	5.90964e-09	Q8TEW0|PARD3_HUMAN Partitioning defective 3 homolog OS=Homo sapiens OX=9606 GN=PARD3 PE=1 SV=2
evm.TU.ctg801.2	1.2658	6.33455e-09	Q9W6V6|TEN1_CHICK Teneurin-1 OS=Gallus gallus OX=9031 GN=TENM1 PE=1 SV=1
evm.TU.ctg557.13	1.21211	6.38017e-09	P51830|ADCY9_MOUSE Adenylate cyclase type 9 OS=Mus musculus OX=10090 GN=Adcy9 PE=1 SV=1
evm.TU.ctg35.43	1.11235	6.86518e-09	Q9VQG2|APH1_DROME Gamma-secretase subunit Aph-1 OS=Drosophila melanogaster OX=7227 GN=aph-1 PE=1 SV=1
evm.TU.ctg552.8	1.27411	7.0508e-09	P28575|IPP_MOUSE Actin-binding protein IPP OS=Mus musculus OX=10090 GN=Ipp PE=2 SV=3
novel.3193	-1.24659	7.40715e-09	-
evm.TU.ctg249.20	-1.07595	7.45725e-09
novel.1440	1.82942	7.68215e-09	-
novel.2529	-1.04434	9.11269e-09	-
novel.947	-1.67791	9.8282e-09	-
evm.TU.ctg782.3	1.0076	1.17766e-08	Q0E908|HIL_DROME Hillarin OS=Drosophila melanogaster OX=7227 GN=Hil PE=1 SV=1
evm.TU.ctg431.10	1.16318	1.25152e-08	Q1L8J7|YAP1_DANRE Transcriptional coactivator YAP1 OS=Danio rerio OX=7955 GN=yap1 PE=2 SV=2
novel.1994	-1.0921	1.36458e-08	-
novel.2591	-1.08333	1.38737e-08	-
evm.TU.ctg690.18	1.04818	1.53392e-08	O08523|TECTA_MOUSE Alpha-tectorin OS=Mus musculus OX=10090 GN=Tecta PE=1 SV=2
novel.1141	1.10388	1.73275e-08	PF09497:Transcription mediator complex subunit Med12
evm.TU.ctg25.13	1.14022	1.8683e-08
evm.TU.ctg151.8	1.18544	2.04947e-08	Q6ZMQ8|LMTK1_HUMAN Serine/threonine-protein kinase LMTK1 OS=Homo sapiens OX=9606 GN=AATK PE=1 SV=2
novel.1229	-1.03021	2.15148e-08	-
evm.TU.ctg1015.7	-1.47705	2.22455e-08
evm.TU.ctg450.10	1.31917	2.30066e-08	Q76NQ1|RHDF1_DROME Inactive rhomboid protein 1 OS=Drosophila melanogaster OX=7227 GN=rho-5 PE=2 SV=1
novel.405	-1.11445	2.35111e-08	-
evm.TU.ctg338.9	1.31803	3.01406e-08	E1BMN8|NLK_BOVIN Serine/threonine-protein kinase NLK OS=Bos taurus OX=9913 GN=NLK PE=3 SV=2
novel.1494	1.21899	3.69085e-08	PF13880:ESCO1/2 acetyl-transferase
evm.TU.ctg1206.2	1.58811	3.69368e-08	Q03161|YMY9_YEAST Glucose-6-phosphate 1-epimerase OS=Saccharomyces cerevisiae (strain ATCC 204508 / S288c) OX=559292 GN=YMR099C PE=1 SV=1
evm.TU.ctg485.32	1.02337	3.86976e-08
evm.TU.ctg404.8	1.18483	3.91156e-08	A8JQX3|NOCT_DROME Nocturnin OS=Drosophila melanogaster OX=7227 GN=cu PE=1 SV=1
novel.49	1.60423	4.67374e-08	-
evm.TU.ctg288.4	-1.20645	4.70065e-08
evm.TU.ctg13.22	1.07981	4.76673e-08	Q92738|US6NL_HUMAN USP6 N-terminal-like protein OS=Homo sapiens OX=9606 GN=USP6NL PE=1 SV=3
novel.3159	-1.01648	4.8008e-08	-
evm.TU.ctg632.13	1.55692	5.11122e-08
evm.TU.ctg87.41	1.08271	5.72309e-08	Q04396|LPP1_YEAST Lipid phosphate phosphatase 1 OS=Saccharomyces cerevisiae (strain ATCC 204508 / S288c) OX=559292 GN=LPP1 PE=1 SV=1
evm.TU.ctg1179.9	1.04229	6.45344e-08	Q9Z0P7|SUFU_MOUSE Suppressor of fused homolog OS=Mus musculus OX=10090 GN=Sufu PE=1 SV=1
novel.1652	1.6833	7.32483e-08	PF10545:Alcohol dehydrogenase transcription factor Myb/SANT-like
evm.TU.ctg2035.1	1.45192	7.66032e-08	Q01295|BRC1_DROME Broad-complex core protein isoforms 1/2/3/4/5 OS=Drosophila melanogaster OX=7227 GN=br PE=1 SV=2
novel.2311	1.36599	8.12625e-08	-
evm.TU.ctg312.17	1.12576	8.49798e-08	B4LG38|UBP36_DROVI Ubiquitin carboxyl-terminal hydrolase 36 OS=Drosophila virilis OX=7244 GN=Usp36 PE=3 SV=1
novel.2700	1.39067	9.6461e-08	PF05485:THAP domain|PF13613:Helix-turn-helix of DDE superfamily endonuclease|PF13359:DDE superfamily endonuclease
evm.TU.ctg38.26	1.23553	1.24445e-07	Q9W0K4|BAB2_DROME Protein bric-a-brac 2 OS=Drosophila melanogaster OX=7227 GN=bab2 PE=1 SV=2
evm.TU.ctg114.37	1.03582	1.25076e-07	Q9VCU9|DCR1_DROME Endoribonuclease Dcr-1 OS=Drosophila melanogaster OX=7227 GN=Dcr-1 PE=1 SV=1
novel.3415	-1.14978	1.32046e-07	-
evm.TU.ctg66.52	1.03101	1.33363e-07	O59835|DPOD4_SCHPO DNA polymerase delta subunit 4 OS=Schizosaccharomyces pombe (strain 972 / ATCC 24843) OX=284812 GN=cdm1 PE=2 SV=1
novel.2848	-1.30183	1.55454e-07	-
novel.2469	1.66086	1.56902e-07	-
evm.TU.ctg473.2	1.13276	1.7259e-07	Q8T498|GAP2_DROME Ras GTPase-activating protein raskol OS=Drosophila melanogaster OX=7227 GN=raskol PE=1 SV=3
evm.TU.ctg474.4	1.10043	1.88824e-07	Q9H8V3|ECT2_HUMAN Protein ECT2 OS=Homo sapiens OX=9606 GN=ECT2 PE=1 SV=4
novel.191	-1.08624	1.90884e-07	-
novel.164	1.62343	1.94353e-07	-
evm.TU.ctg2877.2	1.07865	2.02884e-07	Q90YY5|MED26_XENLA Mediator of RNA polymerase II transcription subunit 26 OS=Xenopus laevis OX=8355 GN=med26 PE=2 SV=1
novel.1138	1.06205	2.06052e-07	-
novel.2106	-1.13655	2.30333e-07	-
novel.2733	1.65549	2.36581e-07	-
novel.898	1.40389	2.74462e-07	PF02210:Laminin G domain
evm.TU.ctg1444.1	1.30505	2.82206e-07	Q60996|2A5G_MOUSE Serine/threonine-protein phosphatase 2A 56 kDa regulatory subunit gamma isoform OS=Mus musculus OX=10090 GN=Ppp2r5c PE=1 SV=2
evm.TU.ctg70.39	1.08286	3.14786e-07	P53351|PLK2_MOUSE Serine/threonine-protein kinase PLK2 OS=Mus musculus OX=10090 GN=Plk2 PE=1 SV=1
novel.294	1.10479	3.19519e-07	PF08163:NUC194 domain
evm.TU.ctg998.17	1.11189	3.32351e-07
evm.TU.ctg1053.7	1.20697	3.49587e-07	Q9BZX2|UCK2_HUMAN Uridine-cytidine kinase 2 OS=Homo sapiens OX=9606 GN=UCK2 PE=1 SV=1
evm.TU.ctg312.7	1.20408	3.5373e-07
evm.TU.ctg1353.4	1.15133	3.59283e-07	Q95JC8|ARGI1_PIG Arginase-1 OS=Sus scrofa OX=9823 GN=ARG1 PE=2 SV=1
novel.1365	-1.39557	3.62083e-07	-
novel.3053	-1.07725	3.67647e-07	-
evm.TU.ctg777.6	1.16739	4.23806e-07	P56706|WNT7B_HUMAN Protein Wnt-7b OS=Homo sapiens OX=9606 GN=WNT7B PE=1 SV=2
evm.TU.ctg1201.4	1.35328	4.46047e-07	Q6GQQ9|OTU7B_HUMAN OTU domain-containing protein 7B OS=Homo sapiens OX=9606 GN=OTUD7B PE=1 SV=1
evm.TU.ctg97.56	1.0895	4.59265e-07	Q8R151|ZNFX1_MOUSE NFX1-type zinc finger-containing protein 1 OS=Mus musculus OX=10090 GN=Znfx1 PE=1 SV=3
evm.TU.ctg835.7	1.15532	4.62493e-07	Q9W0K4|BAB2_DROME Protein bric-a-brac 2 OS=Drosophila melanogaster OX=7227 GN=bab2 PE=1 SV=2
novel.3174	-1.21862	4.8746e-07	-
evm.TU.ctg770.2	1.1016	4.91428e-07	Q5BIY5|RN145_XENLA RING finger protein 145 OS=Xenopus laevis OX=8355 GN=rnf145 PE=2 SV=1
evm.TU.ctg116.20	-1.3244	5.44045e-07	Q64442|DHSO_MOUSE Sorbitol dehydrogenase OS=Mus musculus OX=10090 GN=Sord PE=1 SV=3
novel.3001	-1.33201	6.31478e-07	-
novel.1193	-1.05776	6.72369e-07	-
novel.504	1.42684	6.84207e-07	PF13359:DDE superfamily endonuclease
evm.TU.ctg1256.2	1.01244	6.8893e-07	O43639|NCK2_HUMAN Cytoplasmic protein NCK2 OS=Homo sapiens OX=9606 GN=NCK2 PE=1 SV=2
evm.TU.ctg291.13	1.26446	6.88935e-07
evm.TU.ctg4711.2	1.26637	7.32182e-07
evm.TU.ctg557.2	1.46358	7.47594e-07
evm.TU.ctg114.9	1.42269	7.67865e-07
evm.TU.ctg1582.7	1.14545	7.7062e-07	P41970|ELK3_HUMAN ETS domain-containing protein Elk-3 OS=Homo sapiens OX=9606 GN=ELK3 PE=1 SV=2
evm.TU.ctg919.9	1.13124	8.90215e-07	Q9QY44|ABCD2_RAT ATP-binding cassette sub-family D member 2 OS=Rattus norvegicus OX=10116 GN=Abcd2 PE=1 SV=1
novel.1260	-1.2467	9.07652e-07	PF09454:Vps23 core domain
evm.TU.ctg346.2	1.21627	9.1161e-07	Q8NFA0|UBP32_HUMAN Ubiquitin carboxyl-terminal hydrolase 32 OS=Homo sapiens OX=9606 GN=USP32 PE=1 SV=1
evm.TU.ctg570.11	1.23277	9.44615e-07
evm.TU.ctg111.2	1.3031	1.04809e-06	Q4R4Q6|YPEL5_MACFA Protein yippee-like 5 OS=Macaca fascicularis OX=9541 GN=YPEL5 PE=2 SV=1
novel.713	1.32609	1.06285e-06	PF13359:DDE superfamily endonuclease|PF13613:Helix-turn-helix of DDE superfamily endonuclease|PF05485:THAP domain
novel.1174	1.40591	1.16127e-06	-
novel.637	1.37765	1.1757e-06	-
evm.TU.ctg744.17	1.41095	1.18618e-06	Q9U6L4|TTY1_DROME Protein tweety OS=Drosophila melanogaster OX=7227 GN=tty PE=2 SV=1
evm.TU.ctg456.2	-1.37861	1.21028e-06
evm.TU.ctg175.34	1.13056	1.22931e-06	Q2KI23|MINY2_BOVIN Ubiquitin carboxyl-terminal hydrolase MINDY-2 OS=Bos taurus OX=9913 GN=MINDY2 PE=2 SV=1
novel.1280	1.04948	1.22931e-06	-
novel.725	-1.15834	1.25494e-06	PF00665:Integrase core domain
evm.TU.ctg674.9	1.18773	1.29924e-06	B0R0D7|COR1C_DANRE Coronin-1C-A OS=Danio rerio OX=7955 GN=coro1ca PE=2 SV=1
evm.TU.ctg457.3	1.11583	1.33406e-06	Q8WY07|CTR3_HUMAN Cationic amino acid transporter 3 OS=Homo sapiens OX=9606 GN=SLC7A3 PE=1 SV=1
novel.1314	1.51998	1.65583e-06	-
evm.TU.ctg1096.3	1.05746	1.65614e-06	Q17LW0|MYO7A_AEDAE Myosin-VIIa OS=Aedes aegypti OX=7159 GN=ck PE=3 SV=1
evm.TU.ctg388.6	1.36178	1.66504e-06	Q7Z6B7|SRGP1_HUMAN SLIT-ROBO Rho GTPase-activating protein 1 OS=Homo sapiens OX=9606 GN=SRGAP1 PE=1 SV=1
evm.TU.ctg215.48	1.04465	1.72781e-06	B2GV50|RFX2_RAT DNA-binding protein RFX2 OS=Rattus norvegicus OX=10116 GN=Rfx2 PE=1 SV=1
novel.1594	-1.17716	1.74355e-06	-
evm.TU.ctg28.19	1.02896	1.85852e-06	Q96G74|OTUD5_HUMAN OTU domain-containing protein 5 OS=Homo sapiens OX=9606 GN=OTUD5 PE=1 SV=1
novel.3221	1.08298	2.12704e-06	PF02820:mbt repeat
novel.1077	1.11273	2.12704e-06	PF10545:Alcohol dehydrogenase transcription factor Myb/SANT-like
evm.TU.ctg317.6	1.03506	2.41575e-06	O15265|ATX7_HUMAN Ataxin-7 OS=Homo sapiens OX=9606 GN=ATXN7 PE=1 SV=1
evm.TU.ctg284.35	1.01841	2.45355e-06
evm.TU.ctg506.8	1.1312	2.48844e-06
evm.TU.ctg185.9	1.25619	2.52798e-06	Q9QZS7|NPHN_MOUSE Nephrin OS=Mus musculus OX=10090 GN=Nphs1 PE=1 SV=2
novel.1178	-1.34013	2.56151e-06	-
evm.TU.ctg4.9	1.32062	2.74138e-06	Q7JK24|B3GT1_GORGO Beta-1,3-galactosyltransferase 1 OS=Gorilla gorilla gorilla OX=9595 GN=B3GALT1 PE=3 SV=1
evm.TU.ctg257.12	1.20257	2.79453e-06	Q9QZZ4|MYO15_MOUSE Unconventional myosin-XV OS=Mus musculus OX=10090 GN=Myo15a PE=1 SV=2
novel.3126	-1.40031	2.8595e-06	-
evm.TU.ctg878.11	1.22486	2.98858e-06
evm.TU.ctg208.16	1.23916	3.06957e-06	O75914|PAK3_HUMAN Serine/threonine-protein kinase PAK 3 OS=Homo sapiens OX=9606 GN=PAK3 PE=1 SV=2
evm.TU.ctg319.15	1.09835	3.18068e-06
novel.2405	1.22844	3.18068e-06	-
novel.19	-1.27189	3.24976e-06	-
evm.TU.ctg372.24	1.19239	3.28156e-06
evm.TU.ctg806.4	1.1182	3.46262e-06	Q8IWV8|UBR2_HUMAN E3 ubiquitin-protein ligase UBR2 OS=Homo sapiens OX=9606 GN=UBR2 PE=1 SV=1
evm.TU.ctg3.24	1.29666	3.54254e-06
evm.TU.ctg801.1	1.11394	3.59055e-06	Q9VYN8|TENA_DROME Teneurin-a OS=Drosophila melanogaster OX=7227 GN=Ten-a PE=1 SV=2
novel.1216	1.06188	3.74177e-06	PF00096:Zinc finger, C2H2 type
evm.TU.ctg984.2	1.09537	3.88193e-06	Q9NR48|ASH1L_HUMAN Histone-lysine N-methyltransferase ASH1L OS=Homo sapiens OX=9606 GN=ASH1L PE=1 SV=2
evm.TU.ctg16.18	1.29635	3.91003e-06	Q5FVR4|ERI1_RAT 3'-5' exoribonuclease 1 OS=Rattus norvegicus OX=10116 GN=Eri1 PE=2 SV=1
novel.3244	-1.09699	4.06085e-06	-
novel.1907	-1.35771	4.64513e-06	PF00078:Reverse transcriptase (RNA-dependent DNA polymerase)
novel.976	-1.14595	6.00396e-06	-
evm.TU.ctg2.32	1.04621	6.04509e-06	Q6PKG0|LARP1_HUMAN La-related protein 1 OS=Homo sapiens OX=9606 GN=LARP1 PE=1 SV=2
evm.TU.ctg532.16	1.40363	6.05911e-06
novel.558	1.24175	6.11114e-06	PF13359:DDE superfamily endonuclease
evm.TU.ctg469.20	1.28411	6.6277e-06	Q8N2R8|FA43A_HUMAN Protein FAM43A OS=Homo sapiens OX=9606 GN=FAM43A PE=1 SV=2
evm.TU.ctg179.12	1.29239	7.22836e-06	Q868Z9|PPN_DROME Papilin OS=Drosophila melanogaster OX=7227 GN=Ppn PE=1 SV=2
evm.TU.ctg180.12	1.01908	7.29692e-06	Q9ERM3|DGAT1_RAT Diacylglycerol O-acyltransferase 1 OS=Rattus norvegicus OX=10116 GN=Dgat1 PE=2 SV=1
evm.TU.ctg417.4	1.05259	7.48113e-06
evm.TU.ctg1265.1	1.00229	7.48113e-06	P19357|GLUT4_RAT Solute carrier family 2, facilitated glucose transporter member 4 OS=Rattus norvegicus OX=10116 GN=Slc2a4 PE=1 SV=1
evm.TU.ctg323.3	1.00851	7.99786e-06	Q8NHY2|COP1_HUMAN E3 ubiquitin-protein ligase COP1 OS=Homo sapiens OX=9606 GN=COP1 PE=1 SV=1
evm.TU.ctg927.6	1.22573	8.02804e-06
evm.TU.ctg81.14	1.19636	8.28505e-06	O60229|KALRN_HUMAN Kalirin OS=Homo sapiens OX=9606 GN=KALRN PE=1 SV=3
novel.2468	1.44479	8.39855e-06	-
novel.2338	-1.24985	8.85834e-06	-
evm.TU.ctg1531.3	1.12549	9.07205e-06
evm.TU.ctg457.9	1.04731	9.873e-06
evm.TU.ctg28.5	1.00824	1.00294e-05	Q9VUC6|FRL_DROME Formin-like protein OS=Drosophila melanogaster OX=7227 GN=Frl PE=1 SV=3
novel.1177	-1.23141	1.0371e-05	-
novel.3041	1.39802	1.0994e-05	-
evm.TU.ctg113.4	1.21046	1.17308e-05	O08688|CAN5_MOUSE Calpain-5 OS=Mus musculus OX=10090 GN=Capn5 PE=1 SV=1
evm.TU.ctg244.29_evm.TU.ctg244.28	1.13383	1.2216e-05	Q9VLA1|B3G2S_DROME Galactosylgalactosylxylosylprotein 3-beta-glucuronosyltransferase S OS=Drosophila melanogaster OX=7227 GN=GlcAT-S PE=1 SV=2
evm.TU.ctg180.9	1.12884	1.31009e-05	Q8MK44|DGAT1_BOVIN Diacylglycerol O-acyltransferase 1 OS=Bos taurus OX=9913 GN=DGAT1 PE=2 SV=2
evm.TU.ctg921.11	1.11156	1.31009e-05	Q9P281|BAHC1_HUMAN BAH and coiled-coil domain-containing protein 1 OS=Homo sapiens OX=9606 GN=BAHCC1 PE=1 SV=4
evm.TU.ctg117.8	1.39464	1.78215e-05	Q15149|PLEC_HUMAN Plectin OS=Homo sapiens OX=9606 GN=PLEC PE=1 SV=3
evm.TU.ctg875.5	1.16017	2.01714e-05	P06803|PIM1_MOUSE Serine/threonine-protein kinase pim-1 OS=Mus musculus OX=10090 GN=Pim1 PE=1 SV=3
novel.106	-1.14472	2.13039e-05	-
evm.TU.ctg81.7	-1.2276	2.16762e-05	Q8NFZ3|NLGNY_HUMAN Neuroligin-4, Y-linked OS=Homo sapiens OX=9606 GN=NLGN4Y PE=2 SV=1
novel.2051	1.17067	2.23732e-05	PF00096:Zinc finger, C2H2 type|PF13465:Zinc-finger double domain
novel.2694	1.21702	2.27632e-05	-
evm.TU.ctg1222.5	1.00094	2.3465e-05	Q4R3G4|RNF17_MACFA RING finger protein 17 OS=Macaca fascicularis OX=9541 GN=RNF17 PE=2 SV=2
evm.TU.ctg1218.1	1.2036	2.47539e-05	P21359|NF1_HUMAN Neurofibromin OS=Homo sapiens OX=9606 GN=NF1 PE=1 SV=2
novel.370	1.16913	2.54507e-05	-
evm.TU.ctg122.11	1.05641	2.58404e-05	Q2KJ56|HOME1_BOVIN Homer protein homolog 1 OS=Bos taurus OX=9913 GN=HOMER1 PE=2 SV=1
novel.3437	-1.09753	3.05762e-05	-
evm.TU.ctg151.26	1.03879	3.07952e-05	P52429|DGKE_HUMAN Diacylglycerol kinase epsilon OS=Homo sapiens OX=9606 GN=DGKE PE=1 SV=1
novel.2112	-1.09091	3.63418e-05	-
novel.2080	1.1384	4.13071e-05	PF09379:FERM N-terminal domain
novel.3069	-1.13126	4.14216e-05	-
novel.1596	-1.21039	4.47447e-05	-
evm.TU.ctg984.4	1.27344	4.51061e-05
evm.TU.ctg124.25	1.02857	4.93581e-05	P02833|ANTP_DROME Homeotic protein antennapedia OS=Drosophila melanogaster OX=7227 GN=Antp PE=1 SV=1
evm.TU.ctg3534.1	1.31887	5.54882e-05	P04464|CALM_WHEAT Calmodulin OS=Triticum aestivum OX=4565 PE=1 SV=3
novel.97	1.20809	5.57697e-05	PF02944:BESS motif|PF10545:Alcohol dehydrogenase transcription factor Myb/SANT-like
evm.TU.ctg217.10	1.01535	5.59128e-05	Q9P2G1|AKIB1_HUMAN Ankyrin repeat and IBR domain-containing protein 1 OS=Homo sapiens OX=9606 GN=ANKIB1 PE=1 SV=3
novel.2948	1.00584	6.27112e-05	-
evm.TU.ctg137.11	1.10749	7.00719e-05	Q9Y2H0|DLGP4_HUMAN Disks large-associated protein 4 OS=Homo sapiens OX=9606 GN=DLGAP4 PE=1 SV=3
novel.3400	1.20926	7.1208e-05	-
evm.TU.ctg473.3	1.07481	7.30746e-05	Q3UHC7|DAB2P_MOUSE Disabled homolog 2-interacting protein OS=Mus musculus OX=10090 GN=Dab2ip PE=1 SV=1
novel.2636	1.25368	7.73407e-05	-
evm.TU.ctg175.11	-1.05122	7.83768e-05	P14272|KLKB1_RAT Plasma kallikrein OS=Rattus norvegicus OX=10116 GN=Klkb1 PE=1 SV=1
evm.TU.ctg105.12	-1.1092	7.97986e-05	Q6U841|S4A10_HUMAN Sodium-driven chloride bicarbonate exchanger OS=Homo sapiens OX=9606 GN=SLC4A10 PE=1 SV=1
evm.TU.ctg738.7	1.00726	9.82074e-05	L7VG99|T132E_DANRE Transmembrane protein 132E OS=Danio rerio OX=7955 GN=tmem132e PE=2 SV=1
novel.1933	-1.10724	0.000101912	PF13359:DDE superfamily endonuclease
evm.TU.ctg11.27	1.07328	0.0001053	A1Z7A6|ASAP_DROME ArfGAP with SH3 domain, ANK repeat and PH domain-containing protein OS=Drosophila melanogaster OX=7227 GN=Asap PE=1 SV=1
evm.TU.ctg1405.4	1.14999	0.000107691	Q9UJ14|GGT7_HUMAN Glutathione hydrolase 7 OS=Homo sapiens OX=9606 GN=GGT7 PE=1 SV=2
novel.166	-1.25826	0.000108154	-
novel.1785	-1.15291	0.000109967	PF00078:Reverse transcriptase (RNA-dependent DNA polymerase)
novel.1367	-1.15261	0.000118902	PF18995:Proteolysis_6 C-terminal
novel.2278	-1.10222	0.000128838	-
novel.775	-1.02096	0.000137396	-
evm.TU.ctg8.16	1.16961	0.000141918
novel.3418	-1.0686	0.000146622	PF13639:Ring finger domain
evm.TU.ctg572.6	1.16336	0.000147678
evm.TU.ctg18.17	1.19974	0.00015353
evm.TU.ctg110.8	-1.08194	0.000154625
evm.TU.ctg214.7	1.06848	0.000161142	Q8VD75|HIP1_MOUSE Huntingtin-interacting protein 1 OS=Mus musculus OX=10090 GN=Hip1 PE=1 SV=2
novel.3196	1.01431	0.000161174	-
evm.TU.ctg3467.2	-1.00246	0.000161389	Q2KID6|PLRG1_BOVIN Pleiotropic regulator 1 OS=Bos taurus OX=9913 GN=PLRG1 PE=2 SV=1
novel.978	-1.23095	0.000166984	-
novel.1084	1.10838	0.000167013	PF17921:Integrase zinc binding domain|PF17917:RNase H-like domain found in reverse transcriptase
novel.3189	1.01189	0.000188857	PF02944:BESS motif
novel.2139	1.23499	0.000190837	-
novel.2612	1.18585	0.000192831	-
novel.2501	-1.16947	0.000198547	-
novel.3319	1.12315	0.000203654	-
evm.TU.ctg34.11	1.14256	0.000224739	Q9HCK4|ROBO2_HUMAN Roundabout homolog 2 OS=Homo sapiens OX=9606 GN=ROBO2 PE=1 SV=2
evm.TU.ctg180.38	1.22089	0.000224965
novel.3214	-1.07887	0.000228328	-
novel.903	1.17734	0.000247758	-
evm.TU.ctg692.4	-1.0773	0.000248083	O35899|SC6A4_CAVPO Sodium-dependent serotonin transporter OS=Cavia porcellus OX=10141 GN=SLC6A4 PE=2 SV=1
novel.2060	1.1554	0.000267891	PF10226:CCDC85 family
novel.711	1.19044	0.000273933	-
evm.TU.ctg240.16	1.20704	0.000280423	O60494|CUBN_HUMAN Cubilin OS=Homo sapiens OX=9606 GN=CUBN PE=1 SV=5
novel.2247	1.08393	0.000303233	PF13520:Amino acid permease
evm.TU.ctg316.2	1.07144	0.000311239	Q24498|RYR_DROME Ryanodine receptor OS=Drosophila melanogaster OX=7227 GN=RyR PE=1 SV=3
novel.410	-1.18358	0.000346234	-
novel.210	-1.08596	0.000356529	-
novel.624	-1.08091	0.000386766	PF13359:DDE superfamily endonuclease
evm.TU.ctg534.4	1.16735	0.000472708	Q8IPJ3|LUBEL_DROME E3 ubiquitin-protein ligase lubel OS=Drosophila melanogaster OX=7227 GN=LUBEL PE=1 SV=2
evm.TU.ctg984.3	1.10686	0.000482304
evm.TU.ctg704.7	1.08883	0.000513581	Q99J27|ACATN_MOUSE Acetyl-coenzyme A transporter 1 OS=Mus musculus OX=10090 GN=Slc33a1 PE=1 SV=1
evm.TU.ctg159.27	1.09316	0.000534626	Q9VPW8|PINO_DROME Protein pinocchio OS=Drosophila melanogaster OX=7227 GN=Pino PE=2 SV=1
novel.2214	1.06746	0.000646734	-
evm.TU.ctg503.4	1.13855	0.000673039	Q92622|RUBIC_HUMAN Run domain Beclin-1-interacting and cysteine-rich domain-containing protein OS=Homo sapiens OX=9606 GN=RUBCN PE=1 SV=4
novel.715	1.13336	0.000733665	-
evm.TU.ctg930.4	1.01828	0.000782257	Q9V3L1|NDST_DROME Bifunctional heparan sulfate N-deacetylase/N-sulfotransferase OS=Drosophila melanogaster OX=7227 GN=sfl PE=1 SV=1
novel.1566	-1.12444	0.000799191	-
evm.TU.ctg257.11	1.12161	0.000844877	Q9UKN7|MYO15_HUMAN Unconventional myosin-XV OS=Homo sapiens OX=9606 GN=MYO15A PE=1 SV=2
evm.TU.ctg492.20	-1.02404	0.000853171
evm.TU.ctg311.1	1.11902	0.000873994
novel.2164	1.04115	0.00087736	-
evm.TU.ctg43.4	1.01211	0.000882883
novel.3074	-1.07322	0.000979148	PF00612:IQ calmodulin-binding motif
evm.TU.ctg1268.5	1.10039	0.00109286	Q9LRB5|LHT2_ARATH Lysine histidine transporter 2 OS=Arabidopsis thaliana OX=3702 GN=LHT2 PE=1 SV=1
novel.995	1.0965	0.0011404	-
evm.TU.ctg383.11	-1.07171	0.00116723
novel.613	1.08547	0.00117536	-
evm.TU.ctg1136.8	-1.04122	0.00118329
novel.3284	-1.03826	0.00124176	-
novel.812	1.02597	0.00125245	PF00654:Voltage gated chloride channel
novel.1649	1.03068	0.00125464	PF03184:DDE superfamily endonuclease|PF00096:Zinc finger, C2H2 type
novel.1810	-1.01819	0.00142475	-
evm.TU.ctg227.21	1.05836	0.00143611
evm.TU.ctg110.23	1.06435	0.00155059	Q80TN7|NAV3_MOUSE Neuron navigator 3 OS=Mus musculus OX=10090 GN=Nav3 PE=1 SV=2
evm.TU.ctg501.38	1.07052	0.0015679	Q01617|CPO_DROME Protein couch potato OS=Drosophila melanogaster OX=7227 GN=cpo PE=2 SV=4
novel.1267	1.00637	0.00171888	-
novel.3129	1.05073	0.00192624	-
novel.1950	1.01603	0.00203032	-
evm.TU.ctg704.8	1.04046	0.0022299	Q6AYY8|ACATN_RAT Acetyl-coenzyme A transporter 1 OS=Rattus norvegicus OX=10116 GN=Slc33a1 PE=2 SV=1
novel.3049	1.02422	0.00228763	PF10545:Alcohol dehydrogenase transcription factor Myb/SANT-like
evm.TU.ctg811.12	-1.01359	0.00229258	Q05319|STUB_DROME Serine proteinase stubble OS=Drosophila melanogaster OX=7227 GN=Sb PE=2 SV=2
novel.979	-1.03501	0.00237058	-
evm.TU.ctg262.41	1.02282	0.00251312
novel.2554	1.00393	0.00263195	PF13465:Zinc-finger double domain
evm.TU.ctg354.12	-1.01595	0.00293741
novel.653	1.0035	0.0033519	-
