# Supplementary material for: Transcriptional Regulatory Network of the Embryonic Diapause Termination Process in Artemia
Source: Genes (Basel). 2025 Feb 1;16(2):175. doi: 10.3390/genes16020175 (PMC11855619; doi:10.3390/genes16020175)
Supplement: Supplementary file 1 [file genes-16-00175-s001.zip › Supplementary file S5.xlsx]

## Sheet: Sheet1
DETF	target genes	SCC	pvalue	protein name	gene name	GO annotation
SVP	evm.TU.ctg700.2	1	0.00277778	AMMR1	Ammecr1	-
	evm.TU.ctg791.3	1	0.00277778	-	-	-
	novel.2737	1	0.00277778	-	-	-
	evm.TU.ctg143.23	1	0.00277778	CADE	shg	membrane;cellular_component;carbohydrate metabolic process;biological adhesion;cell adhesion;organic hydroxy compound metabolic process;cellular carbohydrate metabolic process;cell-cell adhesion;cell-cell adhesion via plasma-membrane adhesion molecules;alditol metabolic process;calcium ion binding;hexitol metabolic process;galactitol metabolic process;homophilic cell adhesion via plasma membrane …
	evm.TU.ctg6.39	1	0.00277778	PLCE	AGPAT5	transferase activity, transferring acyl groups;
	novel.511	1	0.00277778	-	-	-
	novel.1692	-1	0.00277778	-	-	-
	evm.TU.ctg407.18	1	0.00277778	LIX1L	Lix1l	ribonuclease activity;endoribonuclease activity;endonuclease activity;endoribonuclease activity, producing 5'-phosphomonoesters;endonuclease activity, active with either ribo- or deoxyribonucleic acids and producing 5'-phosphomonoesters;nuclease activity;hydrolase activity;hydrolase activity, acting on ester bonds;
	evm.TU.ctg508.13	1	0.00277778	SIR6	Sirt6	NAD binding;cofactor binding;coenzyme binding;
	evm.TU.ctg100.11	1	0.00277778	SEM1A	Sema1a	protein binding;
	evm.TU.ctg632.13	1	0.00277778	-	-	-
	evm.TU.ctg777.6	1	0.00277778	WNT7B	WNT7B	regulation of cellular process;regulation of biological process;biological regulation;cell communication;signaling;signal transduction;cellular response to stimulus;response to stimulus;extracellular region;molecular_function;developmental process;anatomical structure development;multicellular organismal development;cell-cell signaling;cell surface receptor signaling pathway;multicellular organis…
	evm.TU.ctg111.2	1	0.00277778	YPEL5	YPEL5	-
	evm.TU.ctg185.9	1	0.00277778	NPHN	Nphs1	carbohydrate derivative metabolic process;nucleoside metabolic process;glycosyl compound metabolic process;organonitrogen compound metabolic process;cellular aromatic compound metabolic process;heterocycle metabolic process;nucleobase-containing small molecule metabolic process;cellular nitrogen compound metabolic process;cellular metabolic process;small molecule metabolic process;
	novel.1907	-1	0.00277778	-	-	-
	novel.370	1	0.00277778	-	-	-
	novel.2060	1	0.00277778	-	-	-
	novel.979	-1	0.00277778	-	-	-
MYC	novel.2230	-1	0.00277778	-	-	-
	novel.2125	-1	0.00277778	-	-	-
	evm.TU.ctg405.4	1	0.00277778	-	-	-
	evm.TU.ctg238.10	1	0.00277778	DMD	DMD	binding;protein binding;
	evm.TU.ctg301.13	1	0.00277778	PDC10	PDCD10	-
	novel.122	1	0.00277778	-	-	-
	novel.1440	0.927634	0.00766584	-	-	-
	novel.1216	1	0.00277778	-	-	-
	novel.3214	-1	0.00277778	-	-	-
	novel.711	1	0.00277778	-	-	-
	novel.613	1	0.00277778	-	-	-
	novel.3129	1	0.00277778	-	-	-
RXR	evm.TU.ctg423.1	1	0.00277778	CTL5B	slc44a5b	-
	evm.TU.ctg155.9_evm.TU.ctg155.10	1	0.00277778	HOW	how	binding;nucleic acid binding;heterocyclic compound binding;organic cyclic compound binding;RNA binding;
	evm.TU.ctg279.2	1	0.00277778	-	-	-
	evm.TU.ctg252.5	1	0.00277778	-	-	-
	evm.TU.ctg37.51	1	0.00277778	NRX4	Nrx-IV	-
	evm.TU.ctg981.19	1	0.00277778	-	-	-
	evm.TU.ctg8.27	1	0.00277778	ERGI1	ergic1	-
	evm.TU.ctg114.45	1	0.00277778	SPT6H	Spt6	-
	novel.256	1	0.00277778	-	-	-
	novel.3415	-1	0.00277778	-	-	-
	evm.TU.ctg1053.7	1	0.00277778	UCK2	UCK2	transferase activity, transferring phosphorus-containing groups;kinase activity;
	evm.TU.ctg570.11	1	0.00277778	-	-	-
	evm.TU.ctg2.32	1	0.00277778	LARP1	LARP1	-
	novel.3418	-1	0.00277778	-	-	-
	novel.978	-1	0.00277778	-	-	-
Smad6	evm.TU.ctg313.4	-1	0.00277778	CP18A	Cyp18a1	heme binding;oxidoreductase activity, acting on paired donors, with incorporation or reduction of molecular oxygen;cation binding;metal ion binding;transition metal ion binding;tetrapyrrole binding;iron ion binding;oxidation-reduction process;oxidoreductase activity;cofactor binding;ion binding;catalytic activity;
	evm.TU.ctg984.5	-1	0.00277778	TR1L1	tram1l1	integral component of membrane;intrinsic component of membrane;membrane;membrane part;
	evm.TU.ctg1385.4	-1	0.00277778	DTX2	Dtx2	zinc ion binding;transition metal ion binding;
	evm.TU.ctg228.20	-1	0.00277778	IF2B1	IGF2BP1	nucleic acid binding;heterocyclic compound binding;organic cyclic compound binding;RNA binding;
	evm.TU.ctg108.15	-1	0.00277778	TOLL8	Tollo	signal transduction;signaling;single organism signaling;cell communication;cellular response to stimulus;response to stimulus;
	evm.TU.ctg97.18	-1	0.00277778	MIER1	mier1	DNA binding;
	evm.TU.ctg998.11	-1	0.00277778	MAGI1	Magi1	protein binding;
	novel.1654	-1	0.00277778	-	-	DNA binding;
	novel.2962	-1	0.00277778	-	-	-
	evm.TU.ctg744.8	-1	0.00277778	-	-	DNA binding;nucleic acid binding;protein binding;heterocyclic compound binding;organic cyclic compound binding;protein dimerization activity;
	evm.TU.ctg1627.2	-1	0.00277778	I5P2	INPP5B	regulation of cellular process;regulation of biological process;biological regulation;cell communication;signaling;signal transduction;cellular response to stimulus;positive regulation of cell death;positive regulation of apoptotic process;positive regulation of programmed cell death;response to stimulus;cellular_component;regulation of cell death;regulation of apoptotic process;regulation of pro…
	evm.TU.ctg298.5	-1	0.00277778	STNB	stnB	-
	evm.TU.ctg140.1	-1	0.00277778	NEO1	Neo1	integral component of membrane;intrinsic component of membrane;membrane;membrane part;molecular_function;biological adhesion;protein binding;cell adhesion;
	novel.2791	-0.941124	0.00509754	-	-	-
	novel.1416	1	0.00277778	-	-	-
	evm.TU.ctg284.40	-1	0.00277778	PLXA4	plxna4	oxidoreductase activity, acting on the aldehyde or oxo group of donors;oxidation-reduction process;oxidoreductase activity;metabolic process;
	evm.TU.ctg227.15	-1	0.00277778	PARD3	PARD3	nucleic acid binding;molecular_function;protein binding;heterocyclic compound binding;organic cyclic compound binding;cell;cell part;intracellular;
	evm.TU.ctg690.18	-1	0.00277778	TECTA	Tecta	-
	evm.TU.ctg1015.7	1	0.00277778	-	-	-
	evm.TU.ctg38.26	-1	0.00277778	BAB2	bab2	-
	evm.TU.ctg473.2	-1	0.00277778	GAP2	raskol	regulation of catalytic activity;regulation of molecular function;signal transduction;signaling;single organism signaling;cell communication;cellular response to stimulus;response to stimulus;
	evm.TU.ctg919.9	-1	0.00277778	ABCD2	Abcd2	transmembrane transport;hydrolase activity, acting on acid anhydrides;pyrophosphatase activity;hydrolase activity, acting on acid anhydrides, in phosphorus-containing anhydrides;nucleoside-triphosphatase activity;ATPase activity;ATPase activity, coupled;hydrolase activity, acting on acid anhydrides, catalyzing transmembrane movement of substances;active transmembrane transporter activity;primary …
	evm.TU.ctg323.3	-1	0.00277778	COP1	COP1	-
	evm.TU.ctg113.4	-1	0.00277778	CAN5	Capn5	proteolysis;cysteine-type peptidase activity;peptidase activity;peptidase activity, acting on L-amino acid peptides;endopeptidase activity;
	evm.TU.ctg137.11	-1	0.00277778	DLGP4	DLGAP4	signaling;
